# Supplementary material for: Normalized unitary synaptic signaling of the hippocampus and entorhinal cortex predicted by deep learning of experimental recordings
Source: Commun Biol. 2022 May 5;5:418. doi: 10.1038/s42003-022-03329-5 (PMC9072429; doi:10.1038/s42003-022-03329-5)
Supplement: Supplementary file 3 — Supplementary Data 1 [file 42003_2022_3329_MOESM3_ESM.xlsx]

## Sheet: Fig.6a_data
means	Presynaptic Neuron	Postsynaptic Neuron	g	tau_d	tau_r	tau_f	U		stdev	Presynaptic Neuron	Postsynaptic Neuron	g	tau_d	tau_r	tau_f	U		min	Presynaptic Neuron	Postsynaptic Neuron	g	tau_d	tau_r	tau_f	U		max	Presynaptic Neuron	Postsynaptic Neuron	g	tau_d	tau_r	tau_f	U
0	DG Semilunar Granule (+)2311p	DG Granule (+)2201p	1.76899	6.01873	359.803	20.9607	0.245577		0	DG Semilunar Granule (+)2311p	DG Granule (+)2201p	0.393838	0.85053	73.5778	7.08734	0.0226091		0	DG Semilunar Granule (+)2311p	DG Granule (+)2201p	0.977903	4.16232	150.754	11.0972	0.192408		0	DG Semilunar Granule (+)2311p	DG Granule (+)2201p	2.8984	8.5805	588.597	43.3585	0.297855
1	DG Mossy (+)0103	DG Granule (+)2201p	2.39427	5.35702	166.162	20.2241	0.304521		1	DG Mossy (+)0103	DG Granule (+)2201p	0.465648	0.813779	38.2108	7.39958	0.0209045		1	DG Mossy (+)0103	DG Granule (+)2201p	1.35642	3.57919	76.6923	10.1341	0.257218		1	DG Mossy (+)0103	DG Granule (+)2201p	3.83884	8.26875	282.576	45.2035	0.349991
2	DG Mossy MOLDEN (+)2323	DG Granule (+)2201p	2.38224	5.34672	165.715	20.7008	0.305511		2	DG Mossy MOLDEN (+)2323	DG Granule (+)2201p	0.457656	0.813993	38.7313	8.00724	0.0210413		2	DG Mossy MOLDEN (+)2323	DG Granule (+)2201p	1.3489	3.62535	73.8193	10.3073	0.255211		2	DG Mossy MOLDEN (+)2323	DG Granule (+)2201p	3.78901	7.82479	282.582	47.1444	0.354225
3	CA3c Pyramidal (+)03223p	DG Granule (+)2201p	2.35385	5.9096	218.504	6.48493	0.26441		3	CA3c Pyramidal (+)03223p	DG Granule (+)2201p	0.514143	0.987383	49.7363	1.87645	0.0272137		3	CA3c Pyramidal (+)03223p	DG Granule (+)2201p	1.32646	3.72366	99.4006	3.3525	0.20413		3	CA3c Pyramidal (+)03223p	DG Granule (+)2201p	3.85822	8.60839	390.747	12.7472	0.326973
4	MEC LV Pyramidal (+)331131p	DG Granule (+)2201p	2.03347	5.76242	328.76	12.7028	0.277992		4	MEC LV Pyramidal (+)331131p	DG Granule (+)2201p	0.458983	0.846783	80.2474	3.61742	0.0255519		4	MEC LV Pyramidal (+)331131p	DG Granule (+)2201p	1.04292	4.02038	130.277	7.29808	0.215992		4	MEC LV Pyramidal (+)331131p	DG Granule (+)2201p	3.31692	7.59721	583.961	23.3152	0.333984
5	MEC LII Stellate (+)331111p	DG Granule (+)2201p	1.82463	5.33318	266.239	18.7138	0.26973		5	MEC LII Stellate (+)331111p	DG Granule (+)2201p	0.433776	0.813487	72.6942	6.10653	0.0327627		5	MEC LII Stellate (+)331111p	DG Granule (+)2201p	0.981045	3.38664	105.268	10.329	0.203422		5	MEC LII Stellate (+)331111p	DG Granule (+)2201p	3.13542	7.43075	525.989	36.8086	0.345779
6	EC LI-II Pyramidal-Fan (+)331000p	DG Granule (+)2201p	1.95776	5.77074	353.947	14.1629	0.267979		6	EC LI-II Pyramidal-Fan (+)331000p	DG Granule (+)2201p	0.469326	0.861766	86.9222	4.35875	0.0262482		6	EC LI-II Pyramidal-Fan (+)331000p	DG Granule (+)2201p	0.938517	3.74434	122.253	8.03055	0.210389		6	EC LI-II Pyramidal-Fan (+)331000p	DG Granule (+)2201p	3.27155	7.84006	632.593	31.1299	0.326091
7	EC LII-III Pyramidal-Tripolar (+)333000p	DG Granule (+)2201p	1.93643	5.48839	506.095	12.8998	0.256591		7	EC LII-III Pyramidal-Tripolar (+)333000p	DG Granule (+)2201p	0.473293	0.819972	124.431	3.17535	0.0251309		7	EC LII-III Pyramidal-Tripolar (+)333000p	DG Granule (+)2201p	0.982191	3.45905	183.513	7.52516	0.199044		7	EC LII-III Pyramidal-Tripolar (+)333000p	DG Granule (+)2201p	3.50341	7.3079	857.836	23.4865	0.31673
8	EC LIV-V Pyramidal-Horizontal (+)220233p	DG Granule (+)2201p	1.96657	5.43249	336.928	15.3923	0.275841		8	EC LIV-V Pyramidal-Horizontal (+)220233p	DG Granule (+)2201p	0.471816	0.767213	83.3384	4.84914	0.0250891		8	EC LIV-V Pyramidal-Horizontal (+)220233p	DG Granule (+)2201p	1.02381	3.78204	111.211	8.01774	0.215977		8	EC LIV-V Pyramidal-Horizontal (+)220233p	DG Granule (+)2201p	3.49646	7.34278	600.257	30.9701	0.33442
9	DG Axo-Axonic (-)2233	DG Granule (+)2201p	3.9934	4.27595	532.225	7.20786	0.302244		9	DG Axo-Axonic (-)2233	DG Granule (+)2201p	0.743217	0.648744	42.7115	0.823613	0.0149568		9	DG Axo-Axonic (-)2233	DG Granule (+)2201p	2.43944	2.922	387.763	5.45406	0.265407		9	DG Axo-Axonic (-)2233	DG Granule (+)2201p	6.08394	6.55975	646.64	9.80133	0.338954
10	DG Basket (-)2232	DG Granule (+)2201p	2.45094	6.54346	433.876	6.34743	0.331971		10	DG Basket (-)2232	DG Granule (+)2201p	0.415951	0.780739	34.8017	0.507961	0.0104408		10	DG Basket (-)2232	DG Granule (+)2201p	1.65134	4.97897	322.242	4.98061	0.303731		10	DG Basket (-)2232	DG Granule (+)2201p	3.75899	9.53099	522.32	7.70689	0.358298
11	DG Basket CCK+ (-)2232	DG Granule (+)2201p	1.32509	9.16206	720.461	7.79935	0.290305		11	DG Basket CCK+ (-)2232	DG Granule (+)2201p	0.326778	1.44246	96.1214	0.852628	0.0148176		11	DG Basket CCK+ (-)2232	DG Granule (+)2201p	0.728426	6.47859	481.356	5.87952	0.245571		11	DG Basket CCK+ (-)2232	DG Granule (+)2201p	2.34697	13.6616	1065.25	10.4646	0.330165
12	DG Total Molecular Layer (-)3303	DG Granule (+)2201p	2.21653	7.01859	503.203	7.92776	0.26262		12	DG Total Molecular Layer (-)3303	DG Granule (+)2201p	0.547931	1.00223	63.7629	1.24212	0.0219263		12	DG Total Molecular Layer (-)3303	DG Granule (+)2201p	1.17935	4.81349	293.959	5.51835	0.208039		12	DG Total Molecular Layer (-)3303	DG Granule (+)2201p	3.94035	10.2108	693.893	11.4542	0.310803
13	DG MOLAX (-)3302	DG Granule (+)2201p	2.10203	7.46972	514.779	7.9939	0.267998		13	DG MOLAX (-)3302	DG Granule (+)2201p	0.520072	1.18036	68.611	1.28566	0.0205098		13	DG MOLAX (-)3302	DG Granule (+)2201p	1.08509	5.00821	331.584	5.50213	0.219596		13	DG MOLAX (-)3302	DG Granule (+)2201p	3.74299	11.2542	698.876	11.5152	0.313231
14	DG Outer Molecular Layer (-)3222	DG Granule (+)2201p	2.16696	7.52142	512.033	7.51481	0.274183		14	DG Outer Molecular Layer (-)3222	DG Granule (+)2201p	0.521986	1.15289	66.2711	1.07848	0.0181067		14	DG Outer Molecular Layer (-)3222	DG Granule (+)2201p	1.19673	5.11549	332.251	5.35906	0.230567		14	DG Outer Molecular Layer (-)3222	DG Granule (+)2201p	3.66259	10.7143	678.705	10.3379	0.315619
15	DG HICAP (-)2322	DG Granule (+)2201p	1.21987	10.224	937.272	11.6426	0.184814		15	DG HICAP (-)2322	DG Granule (+)2201p	0.345337	1.50285	146.982	2.50182	0.025394		15	DG HICAP (-)2322	DG Granule (+)2201p	0.582719	6.78984	640.585	8.3322	0.129486		15	DG HICAP (-)2322	DG Granule (+)2201p	2.53415	14.0216	1473.68	19.6028	0.248403
16	DG Neurogliaform (-)3000p	DG Granule (+)2201p	1.76126	9.18042	549.411	8.92607	0.264593		16	DG Neurogliaform (-)3000p	DG Granule (+)2201p	0.423444	1.49232	58.8834	1.69093	0.018873		16	DG Neurogliaform (-)3000p	DG Granule (+)2201p	0.905838	6.35891	387.348	6.22827	0.221137		16	DG Neurogliaform (-)3000p	DG Granule (+)2201p	2.94667	13.7052	728.052	14.4976	0.313105
17	DG MOPP (-)3000	DG Granule (+)2201p	1.61863	9.53479	547.36	9.32442	0.262019		17	DG MOPP (-)3000	DG Granule (+)2201p	0.404805	1.58853	61.3048	1.81357	0.018521		17	DG MOPP (-)3000	DG Granule (+)2201p	0.784654	6.19311	374.63	6.11842	0.218502		17	DG MOPP (-)3000	DG Granule (+)2201p	2.97334	14.9119	731.537	15.8114	0.305267
18	DG HIPP (-)1002	DG Granule (+)2201p	2.002	8.93488	559.143	8.39594	0.278137		18	DG HIPP (-)1002	DG Granule (+)2201p	0.445818	1.38934	78.5246	1.41367	0.0186873		18	DG HIPP (-)1002	DG Granule (+)2201p	1.15684	6.08959	372.468	5.81774	0.231783		18	DG HIPP (-)1002	DG Granule (+)2201p	3.43082	12.4318	797.366	12.7417	0.31847
19	DG HIPROM (-)1333p	DG Granule (+)2201p	2.09932	7.96839	515.76	9.10982	0.273154		19	DG HIPROM (-)1333p	DG Granule (+)2201p	0.50522	1.10561	67.1691	2.16784	0.0196889		19	DG HIPROM (-)1333p	DG Granule (+)2201p	1.15437	5.38633	340.747	6.33388	0.229579		19	DG HIPROM (-)1333p	DG Granule (+)2201p	3.54746	11.0712	722.851	21.14	0.315675
20	DG AIPRIM (-)2333	DG Granule (+)2201p	2.83011	6.81761	407.995	8.01648	0.265672		20	DG AIPRIM (-)2333	DG Granule (+)2201p	0.593973	1.03821	69.3179	1.55654	0.0230505		20	DG AIPRIM (-)2333	DG Granule (+)2201p	1.48467	4.44046	249.523	5.47302	0.204876		20	DG AIPRIM (-)2333	DG Granule (+)2201p	4.64908	9.93924	609.642	14.3937	0.319184
21	DG MOCAP (-)0331	DG Granule (+)2201p	2.10949	7.56874	530.017	8.64724	0.271584		21	DG MOCAP (-)0331	DG Granule (+)2201p	0.477579	1.08338	61.4228	1.49399	0.0200528		21	DG MOCAP (-)0331	DG Granule (+)2201p	1.06255	5.4216	357.953	6.14829	0.223802		21	DG MOCAP (-)0331	DG Granule (+)2201p	3.7051	10.703	724.87	12.8093	0.316669
22	CA3 Spiny Lucidum (-)01320p	DG Granule (+)2201p	2.24983	8.02946	527.997	7.73432	0.267764		22	CA3 Spiny Lucidum (-)01320p	DG Granule (+)2201p	0.53035	1.20555	60.0284	1.0286	0.0189463		22	CA3 Spiny Lucidum (-)01320p	DG Granule (+)2201p	1.272	5.19924	368.536	5.67652	0.220168		22	CA3 Spiny Lucidum (-)01320p	DG Granule (+)2201p	3.73935	11.6247	690.034	10.5996	0.310376
23	CA1 LMR Projecting (-)3300p	DG Granule (+)2201p	2.20568	7.31845	501.321	7.99613	0.260347		23	CA1 LMR Projecting (-)3300p	DG Granule (+)2201p	0.505402	1.0693	60.0024	1.22228	0.0213159		23	CA1 LMR Projecting (-)3300p	DG Granule (+)2201p	1.19142	4.95841	314.784	5.69182	0.196507		23	CA1 LMR Projecting (-)3300p	DG Granule (+)2201p	3.5926	10.0773	661.866	11.6385	0.305354
24	CA1 Perforant Path-Associated (-)3200p	DG Granule (+)2201p	2.48046	6.95671	490.09	7.97284	0.264779		24	CA1 Perforant Path-Associated (-)3200p	DG Granule (+)2201p	0.574598	1.0063	64.0662	1.30277	0.0194143		24	CA1 Perforant Path-Associated (-)3200p	DG Granule (+)2201p	1.23821	4.55061	282.997	5.72269	0.218641		24	CA1 Perforant Path-Associated (-)3200p	DG Granule (+)2201p	4.22588	9.74176	661.625	12.0477	0.31158
25	CA1 Neurogliaform Projecting (-)3000p	DG Granule (+)2201p	1.84808	8.77053	487.148	9.41749	0.265355		25	CA1 Neurogliaform Projecting (-)3000p	DG Granule (+)2201p	0.425645	1.40704	56.2811	1.86892	0.0198726		25	CA1 Neurogliaform Projecting (-)3000p	DG Granule (+)2201p	1.00448	5.85634	336.169	5.99016	0.224122		25	CA1 Neurogliaform Projecting (-)3000p	DG Granule (+)2201p	3.17713	12.7181	669.915	15.9729	0.312119
26	DG Semilunar Granule (+)2311p	DG Semilunar Granule (+)2311p	1.67134	5.17245	389.345	67.2832	0.196077		26	DG Semilunar Granule (+)2311p	DG Semilunar Granule (+)2311p	0.360531	0.72161	83.063	23.9842	0.0284745		26	DG Semilunar Granule (+)2311p	DG Semilunar Granule (+)2311p	0.907333	3.55538	146.701	31.0907	0.13066		26	DG Semilunar Granule (+)2311p	DG Semilunar Granule (+)2311p	2.77259	7.17222	686.909	138.702	0.270296
27	DG Mossy (+)0103	DG Semilunar Granule (+)2311p	1.8624	4.52205	229.971	72.2886	0.236358		27	DG Mossy (+)0103	DG Semilunar Granule (+)2311p	0.406963	0.68368	61.493	22.2686	0.0313361		27	DG Mossy (+)0103	DG Semilunar Granule (+)2311p	1.01506	3.06265	86.6483	35.282	0.164252		27	DG Mossy (+)0103	DG Semilunar Granule (+)2311p	3.42578	6.05887	464.873	151.679	0.315565
28	DG Mossy MOLDEN (+)2323	DG Semilunar Granule (+)2311p	1.84671	4.49663	229.812	71.9478	0.235953		28	DG Mossy MOLDEN (+)2323	DG Semilunar Granule (+)2311p	0.399799	0.686777	63.3386	22.7162	0.0311946		28	DG Mossy MOLDEN (+)2323	DG Semilunar Granule (+)2311p	0.981481	2.99993	80.9339	35.3835	0.165849		28	DG Mossy MOLDEN (+)2323	DG Semilunar Granule (+)2311p	3.35902	6.08673	480.707	150.658	0.310327
29	CA3c Pyramidal (+)03223p	DG Semilunar Granule (+)2311p	1.66221	4.93949	318.112	35.6161	0.204488		29	CA3c Pyramidal (+)03223p	DG Semilunar Granule (+)2311p	0.388384	0.723324	71.39	12.9694	0.032555		29	CA3c Pyramidal (+)03223p	DG Semilunar Granule (+)2311p	0.842945	3.48669	114.551	15.9836	0.132663		29	CA3c Pyramidal (+)03223p	DG Semilunar Granule (+)2311p	3.17722	6.56897	549.65	73.9781	0.285268
30	MEC LV Pyramidal (+)331131p	DG Semilunar Granule (+)2311p	1.50802	4.97918	358.86	40.4264	0.224881		30	MEC LV Pyramidal (+)331131p	DG Semilunar Granule (+)2311p	0.344885	0.713018	90.3324	14.9359	0.0329583		30	MEC LV Pyramidal (+)331131p	DG Semilunar Granule (+)2311p	0.746993	3.45745	123.141	19.7679	0.137213		30	MEC LV Pyramidal (+)331131p	DG Semilunar Granule (+)2311p	2.66953	6.48947	687.071	83.0402	0.305263
31	MEC LII Stellate (+)331111p	DG Semilunar Granule (+)2311p	1.30276	4.77843	323.583	50.3473	0.20345		31	MEC LII Stellate (+)331111p	DG Semilunar Granule (+)2311p	0.315406	0.700055	88.8166	16.7052	0.0373526		31	MEC LII Stellate (+)331111p	DG Semilunar Granule (+)2311p	0.67732	3.25861	109.611	23.4996	0.116216		31	MEC LII Stellate (+)331111p	DG Semilunar Granule (+)2311p	2.19232	6.41098	617.213	101.837	0.310665
32	EC LI-II Pyramidal-Fan (+)331000p	DG Semilunar Granule (+)2311p	1.42863	5.13979	399.949	47.5622	0.209437		32	EC LI-II Pyramidal-Fan (+)331000p	DG Semilunar Granule (+)2311p	0.347159	0.74283	99.1901	16.7859	0.0322207		32	EC LI-II Pyramidal-Fan (+)331000p	DG Semilunar Granule (+)2311p	0.67423	3.41884	127.161	24.3135	0.139911		32	EC LI-II Pyramidal-Fan (+)331000p	DG Semilunar Granule (+)2311p	2.68673	6.69338	723.793	91.7274	0.291364
33	EC LII-III Pyramidal-Tripolar (+)333000p	DG Semilunar Granule (+)2311p	1.38038	4.89224	561.305	36.4717	0.198918		33	EC LII-III Pyramidal-Tripolar (+)333000p	DG Semilunar Granule (+)2311p	0.344228	0.700822	136.248	11.9558	0.0312669		33	EC LII-III Pyramidal-Tripolar (+)333000p	DG Semilunar Granule (+)2311p	0.664936	3.41661	185.816	19.4165	0.12483		33	EC LII-III Pyramidal-Tripolar (+)333000p	DG Semilunar Granule (+)2311p	2.75196	6.46935	969.041	70.2868	0.280888
34	EC LIV-V Pyramidal-Horizontal (+)220233p	DG Semilunar Granule (+)2311p	1.4565	4.91498	367.581	51.5943	0.21769		34	EC LIV-V Pyramidal-Horizontal (+)220233p	DG Semilunar Granule (+)2311p	0.349809	0.694242	92.3573	18.1516	0.030869		34	EC LIV-V Pyramidal-Horizontal (+)220233p	DG Semilunar Granule (+)2311p	0.745197	3.42487	108.576	25.9023	0.144068		34	EC LIV-V Pyramidal-Horizontal (+)220233p	DG Semilunar Granule (+)2311p	2.64719	6.69667	683.654	114.612	0.283376
35	DG Total Molecular Layer (-)3303	DG Semilunar Granule (+)2311p	1.66911	6.01767	570.444	27.6166	0.190319		35	DG Total Molecular Layer (-)3303	DG Semilunar Granule (+)2311p	0.433207	0.800598	71.7547	12.3223	0.029614		35	DG Total Molecular Layer (-)3303	DG Semilunar Granule (+)2311p	0.776599	4.07451	306.426	13.3181	0.113696		35	DG Total Molecular Layer (-)3303	DG Semilunar Granule (+)2311p	3.22552	8.17499	783.035	72.2565	0.266921
36	DG MOLAX (-)3302	DG Semilunar Granule (+)2311p	1.49034	6.56237	567.743	28.0618	0.189665		36	DG MOLAX (-)3302	DG Semilunar Granule (+)2311p	0.372298	0.918425	77.5282	12.7756	0.0296129		36	DG MOLAX (-)3302	DG Semilunar Granule (+)2311p	0.706535	4.33998	305.481	13.0659	0.116239		36	DG MOLAX (-)3302	DG Semilunar Granule (+)2311p	2.67077	9.16231	764.855	81.3723	0.261496
37	DG Outer Molecular Layer (-)3222	DG Semilunar Granule (+)2311p	1.60306	6.61168	567.092	23.6503	0.208913		37	DG Outer Molecular Layer (-)3222	DG Semilunar Granule (+)2311p	0.392292	0.907754	69.1985	9.88757	0.0263238		37	DG Outer Molecular Layer (-)3222	DG Semilunar Granule (+)2311p	0.812013	4.58787	336.782	11.7755	0.136153		37	DG Outer Molecular Layer (-)3222	DG Semilunar Granule (+)2311p	2.83929	8.78006	764.554	59.0949	0.270597
38	DG Neurogliaform (-)3000p	DG Semilunar Granule (+)2311p	1.28472	7.64356	585.481	33.6584	0.18955		38	DG Neurogliaform (-)3000p	DG Semilunar Granule (+)2311p	0.305453	1.05472	63.0306	15.7663	0.0276639		38	DG Neurogliaform (-)3000p	DG Semilunar Granule (+)2311p	0.632874	5.36918	381.797	14.0068	0.116335		38	DG Neurogliaform (-)3000p	DG Semilunar Granule (+)2311p	2.17001	10.4349	748.428	85.3691	0.257423
39	DG MOPP (-)3000	DG Semilunar Granule (+)2311p	1.22243	7.75323	576.219	36.484	0.186123		39	DG MOPP (-)3000	DG Semilunar Granule (+)2311p	0.295871	1.07108	63.7561	17.2091	0.0268008		39	DG MOPP (-)3000	DG Semilunar Granule (+)2311p	0.568447	5.07098	360.3	15.5016	0.121963		39	DG MOPP (-)3000	DG Semilunar Granule (+)2311p	2.10916	10.9921	756.579	104.683	0.248865
40	DG HICAP (-)2322	DG Semilunar Granule (+)2311p	0.91321	7.52645	713.226	55.7325	0.111751		40	DG HICAP (-)2322	DG Semilunar Granule (+)2311p	0.247708	0.984652	83.4787	26.1792	0.0233141		40	DG HICAP (-)2322	DG Semilunar Granule (+)2311p	0.411675	5.1393	469.345	19.5331	0.0610157		40	DG HICAP (-)2322	DG Semilunar Granule (+)2311p	1.64893	9.80213	968.81	158.159	0.173608
41	DG HIPP (-)1002	DG Semilunar Granule (+)2311p	1.64165	7.00668	585.77	26.1982	0.213588		41	DG HIPP (-)1002	DG Semilunar Granule (+)2311p	0.369556	0.987471	74.6038	11.6552	0.026573		41	DG HIPP (-)1002	DG Semilunar Granule (+)2311p	0.839388	5.03401	376.335	11.6128	0.135853		41	DG HIPP (-)1002	DG Semilunar Granule (+)2311p	2.89194	9.34118	816.956	77.124	0.272738
42	DG HIPROM (-)1333p	DG Semilunar Granule (+)2311p	1.72154	6.61176	572.04	30.9258	0.211853		42	DG HIPROM (-)1333p	DG Semilunar Granule (+)2311p	0.417581	0.870298	70.983	16.798	0.0265238		42	DG HIPROM (-)1333p	DG Semilunar Granule (+)2311p	0.904739	4.59696	353.148	13.6941	0.136844		42	DG HIPROM (-)1333p	DG Semilunar Granule (+)2311p	2.96519	8.38524	782.854	122.526	0.274918
43	DG AIPRIM (-)2333	DG Semilunar Granule (+)2311p	1.89307	6.20662	497.835	28.4744	0.203276		43	DG AIPRIM (-)2333	DG Semilunar Granule (+)2311p	0.43956	0.879237	70.1083	13.5121	0.0284435		43	DG AIPRIM (-)2333	DG Semilunar Granule (+)2311p	0.85895	4.26208	290.836	12.1101	0.126117		43	DG AIPRIM (-)2333	DG Semilunar Granule (+)2311p	3.14603	8.54972	677.99	98.6011	0.269352
44	DG MOCAP (-)0331	DG Semilunar Granule (+)2311p	1.74217	6.18626	569.92	29.131	0.206875		44	DG MOCAP (-)0331	DG Semilunar Granule (+)2311p	0.42457	0.829083	62.5477	13.292	0.0284312		44	DG MOCAP (-)0331	DG Semilunar Granule (+)2311p	0.779475	4.31525	358.523	14.0079	0.128902		44	DG MOCAP (-)0331	DG Semilunar Granule (+)2311p	3.25033	8.17647	770.168	82.1866	0.276232
45	CA3 Spiny Lucidum (-)01320p	DG Semilunar Granule (+)2311p	1.66449	7.02507	576.256	22.7505	0.208225		45	CA3 Spiny Lucidum (-)01320p	DG Semilunar Granule (+)2311p	0.392272	0.937406	63.0172	9.4261	0.0259378		45	CA3 Spiny Lucidum (-)01320p	DG Semilunar Granule (+)2311p	0.860855	5.06539	364.404	10.9636	0.133384		45	CA3 Spiny Lucidum (-)01320p	DG Semilunar Granule (+)2311p	2.86945	9.28106	755.131	60.2905	0.270403
46	CA1 LMR Projecting (-)3300p	DG Semilunar Granule (+)2311p	1.60784	6.73134	563.081	25.3298	0.195623		46	CA1 LMR Projecting (-)3300p	DG Semilunar Granule (+)2311p	0.370107	0.902208	64.7203	10.2662	0.0283263		46	CA1 LMR Projecting (-)3300p	DG Semilunar Granule (+)2311p	0.815435	4.62623	343.647	12.4853	0.108455		46	CA1 LMR Projecting (-)3300p	DG Semilunar Granule (+)2311p	2.72772	8.60392	737.003	66.02	0.258318
47	CA1 Perforant Path-Associated (-)3200p	DG Semilunar Granule (+)2311p	1.73176	6.36947	552.058	30.0625	0.200382		47	CA1 Perforant Path-Associated (-)3200p	DG Semilunar Granule (+)2311p	0.414177	0.85078	65.0865	13.4537	0.0261297		47	CA1 Perforant Path-Associated (-)3200p	DG Semilunar Granule (+)2311p	0.772468	4.54523	314.944	13.1334	0.127046		47	CA1 Perforant Path-Associated (-)3200p	DG Semilunar Granule (+)2311p	2.80116	8.44459	719.122	88.7743	0.260065
48	CA1 Neurogliaform Projecting (-)3000p	DG Semilunar Granule (+)2311p	1.36512	8.06168	531.998	33.1549	0.204263		48	CA1 Neurogliaform Projecting (-)3000p	DG Semilunar Granule (+)2311p	0.327731	1.17373	64.0472	14.3713	0.0272367		48	CA1 Neurogliaform Projecting (-)3000p	DG Semilunar Granule (+)2311p	0.715137	5.46398	337.456	13.9771	0.134642		48	CA1 Neurogliaform Projecting (-)3000p	DG Semilunar Granule (+)2311p	2.38257	10.8734	691.947	93.6607	0.263485
49	DG Granule (+)2201p	DG Hilar Ectopic Granule (+)2203p	1.4465	5.10848	387.048	73.7797	0.188512		49	DG Granule (+)2201p	DG Hilar Ectopic Granule (+)2203p	0.289258	0.663174	96.3376	27.293	0.0295061		49	DG Granule (+)2201p	DG Hilar Ectopic Granule (+)2203p	0.884858	3.64125	144.868	27.5065	0.106379		49	DG Granule (+)2201p	DG Hilar Ectopic Granule (+)2203p	2.30899	6.59	679.442	165.635	0.27022
50	CA2 Pyramidal (+)2333p	DG Hilar Ectopic Granule (+)2203p	1.64894	4.06457	291.095	75.4641	0.231556		50	CA2 Pyramidal (+)2333p	DG Hilar Ectopic Granule (+)2203p	0.36367	0.600215	75.1205	25.7517	0.0318973		50	CA2 Pyramidal (+)2333p	DG Hilar Ectopic Granule (+)2203p	0.933777	2.68754	109.394	35.307	0.145131		50	CA2 Pyramidal (+)2333p	DG Hilar Ectopic Granule (+)2203p	2.87155	5.48578	506.086	169.899	0.316348
51	DG Hilar Ectopic Granule (+)2203p	DG Hilar Ectopic Granule (+)2203p	1.49129	4.56357	397.878	45.6993	0.201623		51	DG Hilar Ectopic Granule (+)2203p	DG Hilar Ectopic Granule (+)2203p	0.331997	0.674449	91.7077	16.6438	0.0329858		51	DG Hilar Ectopic Granule (+)2203p	DG Hilar Ectopic Granule (+)2203p	0.900772	3.04325	144.359	23.0024	0.120876		51	DG Hilar Ectopic Granule (+)2203p	DG Hilar Ectopic Granule (+)2203p	2.60195	6.46891	675.413	97.2875	0.296057
52	DG Mossy MOLDEN (+)2323	DG Hilar Ectopic Granule (+)2203p	1.71361	4.62272	257.574	76.5532	0.241669		52	DG Mossy MOLDEN (+)2323	DG Hilar Ectopic Granule (+)2203p	0.35275	0.678979	69.1145	24.7841	0.0282685		52	DG Mossy MOLDEN (+)2323	DG Hilar Ectopic Granule (+)2203p	1.0465	3.11877	94.0891	36.9349	0.170508		52	DG Mossy MOLDEN (+)2323	DG Hilar Ectopic Granule (+)2203p	3.01003	6.2196	486.129	157.052	0.310285
53	CA3c Pyramidal (+)03223p	DG Hilar Ectopic Granule (+)2203p	1.55328	5.05028	344.677	38.2585	0.210113		53	CA3c Pyramidal (+)03223p	DG Hilar Ectopic Granule (+)2203p	0.351874	0.715664	73.299	14.1424	0.0300076		53	CA3c Pyramidal (+)03223p	DG Hilar Ectopic Granule (+)2203p	0.880224	3.37022	142.889	18.3099	0.14598		53	CA3c Pyramidal (+)03223p	DG Hilar Ectopic Granule (+)2203p	2.90463	6.74831	538.404	76.3561	0.290838
54	DG Semilunar Granule (+)2311p	DG Hilar Ectopic Granule (+)2203p	1.54918	5.33452	407.388	74.7294	0.201585		54	DG Semilunar Granule (+)2311p	DG Hilar Ectopic Granule (+)2203p	0.31399	0.710929	83.4983	27.1579	0.0266995		54	DG Semilunar Granule (+)2311p	DG Hilar Ectopic Granule (+)2203p	0.972804	3.7594	171.552	31.0101	0.137374		54	DG Semilunar Granule (+)2311p	DG Hilar Ectopic Granule (+)2203p	2.53922	7.41043	666.453	157.788	0.275209
55	DG Mossy (+)0103	DG Hilar Ectopic Granule (+)2203p	1.72648	4.64972	257.562	76.8353	0.241952		55	DG Mossy (+)0103	DG Hilar Ectopic Granule (+)2203p	0.360176	0.671768	66.8772	24.5058	0.0282568		55	DG Mossy (+)0103	DG Hilar Ectopic Granule (+)2203p	1.06438	3.03516	102.518	37.2088	0.168651		55	DG Mossy (+)0103	DG Hilar Ectopic Granule (+)2203p	3.06638	6.20586	471.825	156.94	0.312706
56	MEC LV Pyramidal (+)331131p	DG Hilar Ectopic Granule (+)2203p	1.409	5.18464	390.683	46.7121	0.227176		56	MEC LV Pyramidal (+)331131p	DG Hilar Ectopic Granule (+)2203p	0.300269	0.693327	98.016	18.7305	0.0301164		56	MEC LV Pyramidal (+)331131p	DG Hilar Ectopic Granule (+)2203p	0.797394	3.4319	144.032	21.8267	0.145765		56	MEC LV Pyramidal (+)331131p	DG Hilar Ectopic Granule (+)2203p	2.37762	6.84016	712.019	104.22	0.302703
57	MEC LII Stellate (+)331111p	DG Hilar Ectopic Granule (+)2203p	1.23012	4.96241	355.337	56.7232	0.20735		57	MEC LII Stellate (+)331111p	DG Hilar Ectopic Granule (+)2203p	0.274113	0.691082	96.4055	20.2466	0.0354304		57	MEC LII Stellate (+)331111p	DG Hilar Ectopic Granule (+)2203p	0.700805	3.44624	131.131	26.1685	0.122931		57	MEC LII Stellate (+)331111p	DG Hilar Ectopic Granule (+)2203p	2.03246	6.75954	645.009	121.743	0.311913
58	EC LI-II Pyramidal-Fan (+)331000p	DG Hilar Ectopic Granule (+)2203p	1.33199	5.36212	440.257	55.4474	0.212168		58	EC LI-II Pyramidal-Fan (+)331000p	DG Hilar Ectopic Granule (+)2203p	0.304726	0.730439	108.577	21.5513	0.0298974		58	EC LI-II Pyramidal-Fan (+)331000p	DG Hilar Ectopic Granule (+)2203p	0.728602	3.41763	152.942	23.5487	0.135807		58	EC LI-II Pyramidal-Fan (+)331000p	DG Hilar Ectopic Granule (+)2203p	2.39592	6.95145	766.741	129.977	0.291556
59	EC LII-III Pyramidal-Tripolar (+)333000p	DG Hilar Ectopic Granule (+)2203p	1.28794	5.09702	615.299	41.4846	0.201988		59	EC LII-III Pyramidal-Tripolar (+)333000p	DG Hilar Ectopic Granule (+)2203p	0.30174	0.693315	148.52	14.9788	0.0288418		59	EC LII-III Pyramidal-Tripolar (+)333000p	DG Hilar Ectopic Granule (+)2203p	0.715825	3.56042	230.69	18.9379	0.127625		59	EC LII-III Pyramidal-Tripolar (+)333000p	DG Hilar Ectopic Granule (+)2203p	2.4097	6.71208	990.655	87.8818	0.28205
60	EC LIV-V Pyramidal-Horizontal (+)220233p	DG Hilar Ectopic Granule (+)2203p	1.36493	5.12222	401.162	60.2001	0.221238		60	EC LIV-V Pyramidal-Horizontal (+)220233p	DG Hilar Ectopic Granule (+)2203p	0.30499	0.677876	101.432	23.1242	0.0283644		60	EC LIV-V Pyramidal-Horizontal (+)220233p	DG Hilar Ectopic Granule (+)2203p	0.794061	3.40695	127.057	24.5273	0.14635		60	EC LIV-V Pyramidal-Horizontal (+)220233p	DG Hilar Ectopic Granule (+)2203p	2.40461	6.99378	716.297	134.763	0.287709
61	DG Axo-Axonic (-)2233	DG Hilar Ectopic Granule (+)2203p	2.35644	4.87018	588.246	20.1138	0.235177		61	DG Axo-Axonic (-)2233	DG Hilar Ectopic Granule (+)2203p	0.543012	0.68215	52.1549	8.77115	0.0242133		61	DG Axo-Axonic (-)2233	DG Hilar Ectopic Granule (+)2203p	1.22932	3.36497	438.871	8.95188	0.168897		61	DG Axo-Axonic (-)2233	DG Hilar Ectopic Granule (+)2203p	3.93762	7.2337	727.152	56.8204	0.283298
62	DG Total Molecular Layer (-)3303	DG Hilar Ectopic Granule (+)2203p	1.43057	6.52444	602.581	33.4982	0.189904		62	DG Total Molecular Layer (-)3303	DG Hilar Ectopic Granule (+)2203p	0.35975	0.817674	75.8677	17.2138	0.027923		62	DG Total Molecular Layer (-)3303	DG Hilar Ectopic Granule (+)2203p	0.704158	4.30998	362.264	13.4579	0.121331		62	DG Total Molecular Layer (-)3303	DG Hilar Ectopic Granule (+)2203p	2.71478	8.79567	823.075	111.454	0.258644
63	DG MOLAX (-)3302	DG Hilar Ectopic Granule (+)2203p	1.33553	6.8907	607.632	33.209	0.192172		63	DG MOLAX (-)3302	DG Hilar Ectopic Granule (+)2203p	0.324496	0.895756	80.1779	17.2918	0.0281272		63	DG MOLAX (-)3302	DG Hilar Ectopic Granule (+)2203p	0.622404	4.71752	376.119	13.6031	0.126878		63	DG MOLAX (-)3302	DG Hilar Ectopic Granule (+)2203p	2.4205	9.56306	805.238	116.426	0.25809
64	DG Outer Molecular Layer (-)3222	DG Hilar Ectopic Granule (+)2203p	1.45677	6.87204	606.244	27.2996	0.209352		64	DG Outer Molecular Layer (-)3222	DG Hilar Ectopic Granule (+)2203p	0.34578	0.890494	75.7669	12.9577	0.0246558		64	DG Outer Molecular Layer (-)3222	DG Hilar Ectopic Granule (+)2203p	0.757678	4.76314	395.884	12.1713	0.143758		64	DG Outer Molecular Layer (-)3222	DG Hilar Ectopic Granule (+)2203p	2.47978	9.20169	815.361	85.5737	0.263759
65	DG Neurogliaform (-)3000p	DG Hilar Ectopic Granule (+)2203p	1.19155	7.84164	622.111	38.993	0.190567		65	DG Neurogliaform (-)3000p	DG Hilar Ectopic Granule (+)2203p	0.27255	1.01288	68.8459	19.3585	0.0258034		65	DG Neurogliaform (-)3000p	DG Hilar Ectopic Granule (+)2203p	0.665823	5.64334	434.751	14.3004	0.126164		65	DG Neurogliaform (-)3000p	DG Hilar Ectopic Granule (+)2203p	2.01776	10.6638	795.58	105.721	0.251021
66	DG MOPP (-)3000	DG Hilar Ectopic Granule (+)2203p	1.1286	7.97465	610.035	42.0521	0.187144		66	DG MOPP (-)3000	DG Hilar Ectopic Granule (+)2203p	0.266655	1.04281	69.0173	21.1566	0.024917		66	DG MOPP (-)3000	DG Hilar Ectopic Granule (+)2203p	0.584761	5.41839	411.338	15.4843	0.131866		66	DG MOPP (-)3000	DG Hilar Ectopic Granule (+)2203p	1.92283	11.2547	796.967	135.113	0.249682
67	DG HICAP (-)2322	DG Hilar Ectopic Granule (+)2203p	0.822343	7.86056	773.005	53.9298	0.117178		67	DG HICAP (-)2322	DG Hilar Ectopic Granule (+)2203p	0.215586	0.942656	94.2879	27.1178	0.0242815		67	DG HICAP (-)2322	DG Hilar Ectopic Granule (+)2203p	0.407546	5.68242	538.792	16.7111	0.0691658		67	DG HICAP (-)2322	DG Hilar Ectopic Granule (+)2203p	1.5427	10.2325	1077.71	155.434	0.192276
68	DG HIPP (-)1002	DG Hilar Ectopic Granule (+)2203p	1.41057	7.48582	648.038	26.4191	0.215203		68	DG HIPP (-)1002	DG Hilar Ectopic Granule (+)2203p	0.312188	0.962432	88.5173	13.2776	0.024289		68	DG HIPP (-)1002	DG Hilar Ectopic Granule (+)2203p	0.778504	5.34148	448.976	11.1242	0.147264		68	DG HIPP (-)1002	DG Hilar Ectopic Granule (+)2203p	2.41378	9.87727	907.418	95.9566	0.267373
69	DG HIPROM (-)1333p	DG Hilar Ectopic Granule (+)2203p	1.47065	7.17152	639.045	33.5571	0.209604		69	DG HIPROM (-)1333p	DG Hilar Ectopic Granule (+)2203p	0.350182	0.854197	84.6598	20.9516	0.0248408		69	DG HIPROM (-)1333p	DG Hilar Ectopic Granule (+)2203p	0.75367	4.96643	435.86	12.5349	0.143335		69	DG HIPROM (-)1333p	DG Hilar Ectopic Granule (+)2203p	2.41213	9.09634	883.139	158.429	0.269673
70	DG AIPRIM (-)2333	DG Hilar Ectopic Granule (+)2203p	1.68495	6.5925	533.376	28.2307	0.205697		70	DG AIPRIM (-)2333	DG Hilar Ectopic Granule (+)2203p	0.396155	0.876672	74.31	15.0131	0.0266165		70	DG AIPRIM (-)2333	DG Hilar Ectopic Granule (+)2203p	0.893692	4.59804	346.297	11.0876	0.138028		70	DG AIPRIM (-)2333	DG Hilar Ectopic Granule (+)2203p	2.85537	8.90983	729.045	118.149	0.268545
71	DG MOCAP (-)0331	DG Hilar Ectopic Granule (+)2203p	1.5593	6.56276	593.868	32.8707	0.20447		71	DG MOCAP (-)0331	DG Hilar Ectopic Granule (+)2203p	0.375342	0.844993	66.066	16.7867	0.0269622		71	DG MOCAP (-)0331	DG Hilar Ectopic Granule (+)2203p	0.814759	4.50477	403.203	13.8845	0.133278		71	DG MOCAP (-)0331	DG Hilar Ectopic Granule (+)2203p	2.82799	8.77662	796.823	111.557	0.266243
72	CA3 Spiny Lucidum (-)01320p	DG Hilar Ectopic Granule (+)2203p	1.53212	7.24244	608.398	26.1896	0.208787		72	CA3 Spiny Lucidum (-)01320p	DG Hilar Ectopic Granule (+)2203p	0.356045	0.899872	67.5025	12.4592	0.0242695		72	CA3 Spiny Lucidum (-)01320p	DG Hilar Ectopic Granule (+)2203p	0.779928	5.2286	421.049	11.1203	0.14233		72	CA3 Spiny Lucidum (-)01320p	DG Hilar Ectopic Granule (+)2203p	2.4674	9.58925	795.136	78.4576	0.264165
73	CA3 Mossy Fiber-Associated ORDEN (-)02332p	DG Hilar Ectopic Granule (+)2203p	1.67269	6.20152	636.199	33.9363	0.215037		73	CA3 Mossy Fiber-Associated ORDEN (-)02332p	DG Hilar Ectopic Granule (+)2203p	0.404038	0.798442	93.8609	19.0058	0.026324		73	CA3 Mossy Fiber-Associated ORDEN (-)02332p	DG Hilar Ectopic Granule (+)2203p	0.836854	4.27039	383.622	11.261	0.145748		73	CA3 Mossy Fiber-Associated ORDEN (-)02332p	DG Hilar Ectopic Granule (+)2203p	2.95979	8.47171	913.485	112.946	0.276477
74	CA3 Mossy Fiber-Associated (-)03330p	DG Hilar Ectopic Granule (+)2203p	2.05476	5.66735	588.882	70.3388	0.222212		74	CA3 Mossy Fiber-Associated (-)03330p	DG Hilar Ectopic Granule (+)2203p	0.43189	0.631728	45.5916	35.3105	0.0181132		74	CA3 Mossy Fiber-Associated (-)03330p	DG Hilar Ectopic Granule (+)2203p	1.17969	4.1736	457.909	20.7747	0.172214		74	CA3 Mossy Fiber-Associated (-)03330p	DG Hilar Ectopic Granule (+)2203p	3.36312	7.00917	699.148	193.574	0.265752
75	CA1 LMR Projecting (-)3300p	DG Hilar Ectopic Granule (+)2203p	1.45591	6.99135	596.528	29.0093	0.195187		75	CA1 LMR Projecting (-)3300p	DG Hilar Ectopic Granule (+)2203p	0.324883	0.88053	69.3723	13.2742	0.0265383		75	CA1 LMR Projecting (-)3300p	DG Hilar Ectopic Granule (+)2203p	0.83392	4.94791	396.282	12.3715	0.11589		75	CA1 LMR Projecting (-)3300p	DG Hilar Ectopic Granule (+)2203p	2.38674	8.91896	783.84	90.1359	0.254481
76	CA1 Perforant Path-Associated (-)3200p	DG Hilar Ectopic Granule (+)2203p	1.55891	6.64299	586.229	35.0591	0.20003		76	CA1 Perforant Path-Associated (-)3200p	DG Hilar Ectopic Granule (+)2203p	0.362851	0.831006	68.7804	17.3375	0.0245325		76	CA1 Perforant Path-Associated (-)3200p	DG Hilar Ectopic Granule (+)2203p	0.817812	4.8109	370.9	13.0604	0.134933		76	CA1 Perforant Path-Associated (-)3200p	DG Hilar Ectopic Granule (+)2203p	2.485	8.84096	759.237	120.698	0.259865
77	CA1 Neurogliaform Projecting (-)3000p	DG Hilar Ectopic Granule (+)2203p	1.26204	8.25531	560.6	37.6937	0.202977		77	CA1 Neurogliaform Projecting (-)3000p	DG Hilar Ectopic Granule (+)2203p	0.29757	1.14594	67.4594	17.9256	0.0262843		77	CA1 Neurogliaform Projecting (-)3000p	DG Hilar Ectopic Granule (+)2203p	0.710444	5.68671	391.481	14.3143	0.141304		77	CA1 Neurogliaform Projecting (-)3000p	DG Hilar Ectopic Granule (+)2203p	2.26957	11.0523	738.38	124.795	0.264326
78	CA1 Back-Projection (-)1133p	DG Hilar Ectopic Granule (+)2203p	1.56767	7.09662	618.132	27.9501	0.204499		78	CA1 Back-Projection (-)1133p	DG Hilar Ectopic Granule (+)2203p	0.390228	0.952549	85.2266	14.0648	0.0257126		78	CA1 Back-Projection (-)1133p	DG Hilar Ectopic Granule (+)2203p	0.830058	4.89348	397.348	10.8491	0.135341		78	CA1 Back-Projection (-)1133p	DG Hilar Ectopic Granule (+)2203p	2.83163	10.2217	881.767	97.3741	0.26718
79	DG Granule (+)2201p	DG Mossy (+)0103	1.71302	5.34693	428.583	73.4791	0.151268		79	DG Granule (+)2201p	DG Mossy (+)0103	0.358579	0.688326	113.653	23.9471	0.0280497		79	DG Granule (+)2201p	DG Mossy (+)0103	0.954205	3.83405	150.988	36.535	0.0864262		79	DG Granule (+)2201p	DG Mossy (+)0103	2.78291	6.99301	819.661	167.191	0.23159
80	DG Semilunar Granule (+)2311p	DG Mossy (+)0103	1.81599	4.88255	375.077	70.5373	0.193714		80	DG Semilunar Granule (+)2311p	DG Mossy (+)0103	0.384588	0.643708	75.0383	23.576	0.0270052		80	DG Semilunar Granule (+)2311p	DG Mossy (+)0103	1.04543	3.49286	155.192	35.2455	0.136505		80	DG Semilunar Granule (+)2311p	DG Mossy (+)0103	3.14907	6.40643	631.231	160.105	0.270564
81	DG Mossy (+)0103	DG Mossy (+)0103	2.0675	4.25715	249.329	71.6418	0.244603		81	DG Mossy (+)0103	DG Mossy (+)0103	0.43493	0.604116	61.262	20.8925	0.0292549		81	DG Mossy (+)0103	DG Mossy (+)0103	1.15088	3.06968	99.4045	38.6973	0.178974		81	DG Mossy (+)0103	DG Mossy (+)0103	3.44727	5.51656	469.596	138.89	0.31886
82	DG Hilar Ectopic Granule (+)2203p	DG Mossy (+)0103	1.82597	4.13958	379.597	44.7945	0.205232		82	DG Hilar Ectopic Granule (+)2203p	DG Mossy (+)0103	0.418961	0.609813	82.3925	14.1004	0.032979		82	DG Hilar Ectopic Granule (+)2203p	DG Mossy (+)0103	0.974249	2.85419	138.294	24.4598	0.133641		82	DG Hilar Ectopic Granule (+)2203p	DG Mossy (+)0103	3.23331	5.416	669.179	91.1794	0.296193
83	DG Mossy MOLDEN (+)2323	DG Mossy (+)0103	2.0475	4.22938	248.826	71.1298	0.244428		83	DG Mossy MOLDEN (+)2323	DG Mossy (+)0103	0.426688	0.60882	63.3948	20.8339	0.028969		83	DG Mossy MOLDEN (+)2323	DG Mossy (+)0103	1.12414	2.96519	92.5555	37.5394	0.17963		83	DG Mossy MOLDEN (+)2323	DG Mossy (+)0103	3.38293	5.54675	478.154	138.401	0.316411
84	CA3c Pyramidal (+)03223p	DG Mossy (+)0103	2.03547	4.29666	359.116	40.4567	0.236088		84	CA3c Pyramidal (+)03223p	DG Mossy (+)0103	0.436355	0.57625	67.5143	12.291	0.0280999		84	CA3c Pyramidal (+)03223p	DG Mossy (+)0103	1.0469	3.06645	151.407	22.8694	0.179205		84	CA3c Pyramidal (+)03223p	DG Mossy (+)0103	3.55504	5.48867	542.594	76.6395	0.302907
85	CA2 Pyramidal (+)2333p	DG Mossy (+)0103	1.94514	3.8464	260.285	75.857	0.23338		85	CA2 Pyramidal (+)2333p	DG Mossy (+)0103	0.443571	0.568537	66.2217	24.2244	0.0331507		85	CA2 Pyramidal (+)2333p	DG Mossy (+)0103	1.0668	2.56057	95.4069	38.355	0.15247		85	CA2 Pyramidal (+)2333p	DG Mossy (+)0103	3.17157	5.10148	476.348	162.392	0.322224
86	DG Axo-Axonic (-)2233	DG Mossy (+)0103	2.80089	4.31212	564.637	20.2133	0.239971		86	DG Axo-Axonic (-)2233	DG Mossy (+)0103	0.609807	0.58536	48.4615	8.31075	0.0226847		86	DG Axo-Axonic (-)2233	DG Mossy (+)0103	1.4911	3.04645	416.349	9.07286	0.181742		86	DG Axo-Axonic (-)2233	DG Mossy (+)0103	4.78147	5.74506	703.424	56.4122	0.293212
87	DG Total Molecular Layer (-)3303	DG Mossy (+)0103	1.78006	5.7145	569.707	30.9121	0.201095		87	DG Total Molecular Layer (-)3303	DG Mossy (+)0103	0.455295	0.758137	63.4806	14.1076	0.0267632		87	DG Total Molecular Layer (-)3303	DG Mossy (+)0103	0.867254	4.00278	341.435	14.6267	0.135423		87	DG Total Molecular Layer (-)3303	DG Mossy (+)0103	3.18112	7.3357	772.158	88.2755	0.262695
88	DG HIPROM (-)1333p	DG Mossy (+)0103	1.76964	6.29848	569.247	30.4069	0.22206		88	DG HIPROM (-)1333p	DG Mossy (+)0103	0.433591	0.82615	70.7218	17.3101	0.0236807		88	DG HIPROM (-)1333p	DG Mossy (+)0103	0.910321	4.63049	349.64	14.1592	0.159332		88	DG HIPROM (-)1333p	DG Mossy (+)0103	3.03035	8.26806	814.966	128.485	0.276156
89	DG AIPRIM (-)2333	DG Mossy (+)0103	1.94298	5.95965	506.452	28.8578	0.211761		89	DG AIPRIM (-)2333	DG Mossy (+)0103	0.453379	0.832683	68.9921	14.3704	0.0258502		89	DG AIPRIM (-)2333	DG Mossy (+)0103	0.896574	4.21647	307.852	12.3111	0.147779		89	DG AIPRIM (-)2333	DG Mossy (+)0103	3.41377	8.1348	697.614	107.073	0.267749
90	DG MOCAP (-)0331	DG Mossy (+)0103	1.83744	5.8651	562.724	32.5751	0.211533		90	DG MOCAP (-)0331	DG Mossy (+)0103	0.442871	0.780033	58.9393	15.2825	0.0262218		90	DG MOCAP (-)0331	DG Mossy (+)0103	0.851529	4.2434	372.371	15.3076	0.145559		90	DG MOCAP (-)0331	DG Mossy (+)0103	3.33797	7.50544	766.217	98.5944	0.26845
91	CA3 Mossy Fiber-Associated ORDEN (-)02332p	DG Mossy (+)0103	1.96868	5.45512	553.384	32.8229	0.226128		91	CA3 Mossy Fiber-Associated ORDEN (-)02332p	DG Mossy (+)0103	0.471583	0.736883	81.0063	16.7706	0.0262131		91	CA3 Mossy Fiber-Associated ORDEN (-)02332p	DG Mossy (+)0103	0.943201	3.87172	293.528	13.1981	0.160023		91	CA3 Mossy Fiber-Associated ORDEN (-)02332p	DG Mossy (+)0103	3.24734	7.171	833.689	96.8483	0.283434
92	CA3 Mossy Fiber-Associated (-)03330p	DG Mossy (+)0103	2.3799	5.10765	565.306	69.3496	0.225833		92	CA3 Mossy Fiber-Associated (-)03330p	DG Mossy (+)0103	0.486568	0.594005	41.3055	33.1487	0.0173222		92	CA3 Mossy Fiber-Associated (-)03330p	DG Mossy (+)0103	1.36249	3.8614	433.837	23.9818	0.182081		92	CA3 Mossy Fiber-Associated (-)03330p	DG Mossy (+)0103	3.84243	6.4946	675.729	184.999	0.267474
93	CA1 Back-Projection (-)1133p	DG Mossy (+)0103	1.83791	6.31734	554.332	27.6151	0.213985		93	CA1 Back-Projection (-)1133p	DG Mossy (+)0103	0.460522	0.892836	76.3743	12.9431	0.0253574		93	CA1 Back-Projection (-)1133p	DG Mossy (+)0103	0.905167	4.45648	327.132	12.0358	0.1488		93	CA1 Back-Projection (-)1133p	DG Mossy (+)0103	3.32897	8.37088	828.908	86.4566	0.271453
94	DG Granule (+)2201p	DG Mossy MOLDEN (+)2323	1.62408	5.44705	417.715	79.4805	0.147322		94	DG Granule (+)2201p	DG Mossy MOLDEN (+)2323	0.362319	0.715738	112.087	25.2708	0.0278555		94	DG Granule (+)2201p	DG Mossy MOLDEN (+)2323	0.960056	3.6842	140.174	34.1016	0.0737225		94	DG Granule (+)2201p	DG Mossy MOLDEN (+)2323	2.60404	7.0999	733.497	162.145	0.228207
95	DG Semilunar Granule (+)2311p	DG Mossy MOLDEN (+)2323	1.70834	5.03328	365.848	77.7237	0.187363		95	DG Semilunar Granule (+)2311p	DG Mossy MOLDEN (+)2323	0.390188	0.691501	74.4558	25.9373	0.0279421		95	DG Semilunar Granule (+)2311p	DG Mossy MOLDEN (+)2323	1.06919	3.46267	145.358	34.9897	0.119813		95	DG Semilunar Granule (+)2311p	DG Mossy MOLDEN (+)2323	2.8135	6.89206	581.121	153.894	0.269804
96	DG Mossy (+)0103	DG Mossy MOLDEN (+)2323	1.93219	4.40516	236.667	78.6177	0.238756		96	DG Mossy (+)0103	DG Mossy MOLDEN (+)2323	0.440346	0.654603	58.9703	22.5521	0.0308457		96	DG Mossy (+)0103	DG Mossy MOLDEN (+)2323	1.21524	2.97872	92.3531	37.3372	0.161523		96	DG Mossy (+)0103	DG Mossy MOLDEN (+)2323	3.39515	5.78414	415.046	150.839	0.320197
97	DG Hilar Ectopic Granule (+)2203p	DG Mossy MOLDEN (+)2323	1.69364	4.28619	368.397	48.3573	0.197057		97	DG Hilar Ectopic Granule (+)2203p	DG Mossy MOLDEN (+)2323	0.415873	0.648892	82.024	15.5125	0.0342723		97	DG Hilar Ectopic Granule (+)2203p	DG Mossy MOLDEN (+)2323	1.03986	2.779	129.489	24.7425	0.109591		97	DG Hilar Ectopic Granule (+)2203p	DG Mossy MOLDEN (+)2323	2.94531	5.76624	609.619	98.1609	0.293827
98	DG Mossy MOLDEN (+)2323	DG Mossy MOLDEN (+)2323	1.91406	4.37548	236.436	78.0119	0.238472		98	DG Mossy MOLDEN (+)2323	DG Mossy MOLDEN (+)2323	0.430417	0.653975	61.1981	22.647	0.030335		98	DG Mossy MOLDEN (+)2323	DG Mossy MOLDEN (+)2323	1.17852	2.89376	85.6104	36.3716	0.162822		98	DG Mossy MOLDEN (+)2323	DG Mossy MOLDEN (+)2323	3.3442	5.65921	423.768	149.133	0.316276
99	CA3c Pyramidal (+)03223p	DG Mossy MOLDEN (+)2323	1.81668	4.54961	335.19	45.1045	0.225705		99	CA3c Pyramidal (+)03223p	DG Mossy MOLDEN (+)2323	0.431908	0.644884	67.1759	14.6877	0.0306134		99	CA3c Pyramidal (+)03223p	DG Mossy MOLDEN (+)2323	1.06145	3.06169	130.96	21.7434	0.150794		99	CA3c Pyramidal (+)03223p	DG Mossy MOLDEN (+)2323	3.39626	6.03661	500.008	83.8542	0.302108
100	CA2 Pyramidal (+)2333p	DG Mossy MOLDEN (+)2323	1.83868	3.9347	250.641	82.1738	0.22878		100	CA2 Pyramidal (+)2333p	DG Mossy MOLDEN (+)2323	0.45592	0.604587	63.5418	26.2528	0.0347405		100	CA2 Pyramidal (+)2333p	DG Mossy MOLDEN (+)2323	1.0218	2.48939	90.3007	41.062	0.136257		100	CA2 Pyramidal (+)2333p	DG Mossy MOLDEN (+)2323	3.15738	5.53602	419.97	169.329	0.323925
101	MEC LV Pyramidal (+)331131p	DG Mossy MOLDEN (+)2323	1.62343	4.85797	346.969	48.291	0.223023		101	MEC LV Pyramidal (+)331131p	DG Mossy MOLDEN (+)2323	0.388754	0.686866	83.4069	17.7742	0.0327972		101	MEC LV Pyramidal (+)331131p	DG Mossy MOLDEN (+)2323	0.922142	3.32986	122.123	21.5354	0.127786		101	MEC LV Pyramidal (+)331131p	DG Mossy MOLDEN (+)2323	2.70465	6.81187	606.625	106.979	0.311627
102	MEC LII Stellate (+)331111p	DG Mossy MOLDEN (+)2323	1.42217	4.67108	319.835	57.7657	0.204089		102	MEC LII Stellate (+)331111p	DG Mossy MOLDEN (+)2323	0.362814	0.672553	82.3452	18.2528	0.0372558		102	MEC LII Stellate (+)331111p	DG Mossy MOLDEN (+)2323	0.763876	3.10753	112.814	27.8332	0.109677		102	MEC LII Stellate (+)331111p	DG Mossy MOLDEN (+)2323	2.45805	6.7099	537.791	118.353	0.319596
103	EC LI-II Pyramidal-Fan (+)331000p	DG Mossy MOLDEN (+)2323	1.55592	4.99282	389.654	56.3424	0.207275		103	EC LI-II Pyramidal-Fan (+)331000p	DG Mossy MOLDEN (+)2323	0.400695	0.718189	91.8634	19.7554	0.032038		103	EC LI-II Pyramidal-Fan (+)331000p	DG Mossy MOLDEN (+)2323	0.854306	3.28118	127.302	25.6607	0.129502		103	EC LI-II Pyramidal-Fan (+)331000p	DG Mossy MOLDEN (+)2323	2.72304	6.96182	653.196	127.244	0.297156
104	EC LII-III Pyramidal-Tripolar (+)333000p	DG Mossy MOLDEN (+)2323	1.51644	4.75635	527.41	42.5941	0.197439		104	EC LII-III Pyramidal-Tripolar (+)333000p	DG Mossy MOLDEN (+)2323	0.404193	0.672623	122.194	13.8887	0.0306495		104	EC LII-III Pyramidal-Tripolar (+)333000p	DG Mossy MOLDEN (+)2323	0.847981	3.09909	180.082	20.634	0.116564		104	EC LII-III Pyramidal-Tripolar (+)333000p	DG Mossy MOLDEN (+)2323	2.80094	6.48039	857.809	88.6753	0.286581
105	EC LIV-V Pyramidal-Horizontal (+)220233p	DG Mossy MOLDEN (+)2323	1.58313	4.79578	354.837	60.7901	0.215628		105	EC LIV-V Pyramidal-Horizontal (+)220233p	DG Mossy MOLDEN (+)2323	0.400578	0.664978	84.9627	20.911	0.030596		105	EC LIV-V Pyramidal-Horizontal (+)220233p	DG Mossy MOLDEN (+)2323	0.907987	3.36086	108.557	28.4343	0.134299		105	EC LIV-V Pyramidal-Horizontal (+)220233p	DG Mossy MOLDEN (+)2323	2.79527	6.62519	605.826	128.094	0.289902
106	DG Axo-Axonic (-)2233	DG Mossy MOLDEN (+)2323	2.62376	4.48534	566.519	22.6788	0.234121		106	DG Axo-Axonic (-)2233	DG Mossy MOLDEN (+)2323	0.626552	0.629325	49.4587	10.732	0.0249261		106	DG Axo-Axonic (-)2233	DG Mossy MOLDEN (+)2323	1.46973	3.02425	412.743	9.99398	0.155122		106	DG Axo-Axonic (-)2233	DG Mossy MOLDEN (+)2323	4.38061	6.2792	689.094	78.9912	0.290481
107	DG Total Molecular Layer (-)3303	DG Mossy MOLDEN (+)2323	1.61615	5.99461	566.205	34.277	0.191799		107	DG Total Molecular Layer (-)3303	DG Mossy MOLDEN (+)2323	0.451312	0.809527	66.8552	17.0488	0.0284089		107	DG Total Molecular Layer (-)3303	DG Mossy MOLDEN (+)2323	0.828688	3.98619	326.281	15.5451	0.111504		107	DG Total Molecular Layer (-)3303	DG Mossy MOLDEN (+)2323	3.11486	7.82849	753.811	105.666	0.262463
108	DG MOLAX (-)3302	DG Mossy MOLDEN (+)2323	1.51459	6.30704	561.037	34.8848	0.191553		108	DG MOLAX (-)3302	DG Mossy MOLDEN (+)2323	0.40959	0.875851	71.1639	18.1118	0.0284081		108	DG MOLAX (-)3302	DG Mossy MOLDEN (+)2323	0.722041	4.1017	320.94	15.1524	0.114323		108	DG MOLAX (-)3302	DG Mossy MOLDEN (+)2323	2.79503	8.3674	718.078	118.853	0.260517
109	DG Outer Molecular Layer (-)3222	DG Mossy MOLDEN (+)2323	1.64401	6.28402	561.574	29.2152	0.207767		109	DG Outer Molecular Layer (-)3222	DG Mossy MOLDEN (+)2323	0.436691	0.873743	66.1193	14.0288	0.0255219		109	DG Outer Molecular Layer (-)3222	DG Mossy MOLDEN (+)2323	0.859162	4.22448	342.057	14.161	0.130237		109	DG Outer Molecular Layer (-)3222	DG Mossy MOLDEN (+)2323	2.8597	8.04452	720.88	90.6903	0.264877
110	DG Neurogliaform (-)3000p	DG Mossy MOLDEN (+)2323	1.34124	7.20009	575.452	41.3262	0.18917		110	DG Neurogliaform (-)3000p	DG Mossy MOLDEN (+)2323	0.350304	1.02501	59.5887	20.8194	0.0265553		110	DG Neurogliaform (-)3000p	DG Mossy MOLDEN (+)2323	0.73821	4.89147	386.052	16.7617	0.112345		110	DG Neurogliaform (-)3000p	DG Mossy MOLDEN (+)2323	2.37606	9.46986	719.206	126.92	0.254005
111	DG MOPP (-)3000	DG Mossy MOLDEN (+)2323	1.27335	7.30896	565.279	44.8502	0.185702		111	DG MOPP (-)3000	DG Mossy MOLDEN (+)2323	0.341866	1.0486	60.0487	22.5852	0.0259079		111	DG MOPP (-)3000	DG Mossy MOLDEN (+)2323	0.653727	4.7072	360.832	17.4069	0.11716		111	DG MOPP (-)3000	DG Mossy MOLDEN (+)2323	2.2668	10.0351	720.794	140.998	0.252315
112	DG HICAP (-)2322	DG Mossy MOLDEN (+)2323	0.903194	7.40242	710.342	58.5725	0.11847		112	DG HICAP (-)2322	DG Mossy MOLDEN (+)2323	0.264036	0.969273	84.2827	29.4037	0.024128		112	DG HICAP (-)2322	DG Mossy MOLDEN (+)2323	0.454386	4.88931	472.817	21.3207	0.0642951		112	DG HICAP (-)2322	DG Mossy MOLDEN (+)2323	1.86875	9.56008	934.957	177.984	0.189136
113	DG HIPP (-)1002	DG Mossy MOLDEN (+)2323	1.57844	6.89322	591.493	27.7401	0.214601		113	DG HIPP (-)1002	DG Mossy MOLDEN (+)2323	0.393632	0.969794	76.2363	14.1006	0.025228		113	DG HIPP (-)1002	DG Mossy MOLDEN (+)2323	0.867055	4.88351	386.435	11.8791	0.134983		113	DG HIPP (-)1002	DG Mossy MOLDEN (+)2323	2.7913	8.83465	821.443	97.643	0.270528
114	DG HIPROM (-)1333p	DG Mossy MOLDEN (+)2323	1.63043	6.56507	565.663	34.0327	0.215007		114	DG HIPROM (-)1333p	DG Mossy MOLDEN (+)2323	0.433105	0.866214	74.7116	20.4669	0.0255334		114	DG HIPROM (-)1333p	DG Mossy MOLDEN (+)2323	0.841311	4.53319	342.189	15.073	0.13647		114	DG HIPROM (-)1333p	DG Mossy MOLDEN (+)2323	2.81376	8.40956	791.694	151.944	0.276528
115	DG AIPRIM (-)2333	DG Mossy MOLDEN (+)2323	1.81924	6.16069	504.039	31.8882	0.205578		115	DG AIPRIM (-)2333	DG Mossy MOLDEN (+)2323	0.462489	0.864442	70.2252	17.1541	0.0274107		115	DG AIPRIM (-)2333	DG Mossy MOLDEN (+)2323	0.962915	4.16673	298.942	13.2633	0.125981		115	DG AIPRIM (-)2333	DG Mossy MOLDEN (+)2323	3.20727	8.2485	679.23	126.369	0.269611
116	DG MOCAP (-)0331	DG Mossy MOLDEN (+)2323	1.71015	6.10093	559.797	35.953	0.204636		116	DG MOCAP (-)0331	DG Mossy MOLDEN (+)2323	0.451973	0.831877	60.5364	18.4388	0.0280882		116	DG MOCAP (-)0331	DG Mossy MOLDEN (+)2323	0.909048	4.16141	363.969	14.9609	0.121989		116	DG MOCAP (-)0331	DG Mossy MOLDEN (+)2323	3.14323	8.04299	736.421	116.496	0.267997
117	CA3 Spiny Lucidum (-)01320p	DG Mossy MOLDEN (+)2323	1.7229	6.67097	571.514	27.3721	0.208407		117	CA3 Spiny Lucidum (-)01320p	DG Mossy MOLDEN (+)2323	0.450541	0.902253	58.3128	13.4089	0.0251456		117	CA3 Spiny Lucidum (-)01320p	DG Mossy MOLDEN (+)2323	0.888779	4.51286	378.124	12.6439	0.12944		117	CA3 Spiny Lucidum (-)01320p	DG Mossy MOLDEN (+)2323	3.08568	8.51188	721.906	97.4073	0.266118
118	CA3 Mossy Fiber-Associated ORDEN (-)02332p	DG Mossy MOLDEN (+)2323	1.86465	5.60502	546.465	36.9428	0.221448		118	CA3 Mossy Fiber-Associated ORDEN (-)02332p	DG Mossy MOLDEN (+)2323	0.483247	0.768143	82.5906	20.2541	0.0279004		118	CA3 Mossy Fiber-Associated ORDEN (-)02332p	DG Mossy MOLDEN (+)2323	0.945677	3.7893	281.782	13.3085	0.137874		118	CA3 Mossy Fiber-Associated ORDEN (-)02332p	DG Mossy MOLDEN (+)2323	3.24518	7.35755	791.886	125.461	0.28351
119	CA3 Mossy Fiber-Associated (-)03330p	DG Mossy MOLDEN (+)2323	2.25466	5.27221	564.886	76.3808	0.221077		119	CA3 Mossy Fiber-Associated (-)03330p	DG Mossy MOLDEN (+)2323	0.493703	0.620406	42.3341	36.706	0.0185903		119	CA3 Mossy Fiber-Associated (-)03330p	DG Mossy MOLDEN (+)2323	1.31729	3.80939	425.885	23.0975	0.161391		119	CA3 Mossy Fiber-Associated (-)03330p	DG Mossy MOLDEN (+)2323	3.56742	6.85851	657.81	195.041	0.263093
120	CA1 LMR Projecting (-)3300p	DG Mossy MOLDEN (+)2323	1.64415	6.39208	558.128	30.9343	0.194432		120	CA1 LMR Projecting (-)3300p	DG Mossy MOLDEN (+)2323	0.411935	0.870562	61.7497	14.0963	0.0274301		120	CA1 LMR Projecting (-)3300p	DG Mossy MOLDEN (+)2323	0.939275	4.3727	363.754	14.9652	0.102421		120	CA1 LMR Projecting (-)3300p	DG Mossy MOLDEN (+)2323	2.86389	8.18745	705.577	94.4076	0.255678
121	CA1 Perforant Path-Associated (-)3200p	DG Mossy MOLDEN (+)2323	1.78697	6.0735	549.812	37.2139	0.199892		121	CA1 Perforant Path-Associated (-)3200p	DG Mossy MOLDEN (+)2323	0.466491	0.819651	61.6919	18.0524	0.0252919		121	CA1 Perforant Path-Associated (-)3200p	DG Mossy MOLDEN (+)2323	0.94714	4.1144	328.451	15.4076	0.122327		121	CA1 Perforant Path-Associated (-)3200p	DG Mossy MOLDEN (+)2323	3.18405	7.75017	693.92	119.787	0.262433
122	CA1 Neurogliaform Projecting (-)3000p	DG Mossy MOLDEN (+)2323	1.4262	7.55167	526.752	39.9153	0.204073		122	CA1 Neurogliaform Projecting (-)3000p	DG Mossy MOLDEN (+)2323	0.374904	1.13755	62.0594	18.845	0.0264779		122	CA1 Neurogliaform Projecting (-)3000p	DG Mossy MOLDEN (+)2323	0.73603	5.05052	347.631	16.6635	0.131505		122	CA1 Neurogliaform Projecting (-)3000p	DG Mossy MOLDEN (+)2323	2.59035	10.3004	676.572	126.182	0.268367
123	CA1 Back-Projection (-)1133p	DG Mossy MOLDEN (+)2323	1.73197	6.5258	551.114	30.647	0.208337		123	CA1 Back-Projection (-)1133p	DG Mossy MOLDEN (+)2323	0.475948	0.935186	77.6893	15.6589	0.0267803		123	CA1 Back-Projection (-)1133p	DG Mossy MOLDEN (+)2323	0.920225	4.34618	317.733	12.8061	0.127928		123	CA1 Back-Projection (-)1133p	DG Mossy MOLDEN (+)2323	3.21301	9.01633	794.5	105.92	0.273934
124	DG Granule (+)2201p	DG Axo-Axonic (-)2233	1.58931	5.13045	380.238	63.2022	0.159624		124	DG Granule (+)2201p	DG Axo-Axonic (-)2233	0.356618	0.708748	104.927	22.3745	0.0292834		124	DG Granule (+)2201p	DG Axo-Axonic (-)2233	0.910591	3.46014	122.778	27.7871	0.0887703		124	DG Granule (+)2201p	DG Axo-Axonic (-)2233	2.96306	6.79669	679.719	143.166	0.233673
125	DG Semilunar Granule (+)2311p	DG Axo-Axonic (-)2233	1.72286	4.95469	382.876	66.9743	0.171866		125	DG Semilunar Granule (+)2311p	DG Axo-Axonic (-)2233	0.401368	0.707031	89.5366	23.9676	0.0288752		125	DG Semilunar Granule (+)2311p	DG Axo-Axonic (-)2233	0.960964	3.44679	134.337	31.4085	0.114676		125	DG Semilunar Granule (+)2311p	DG Axo-Axonic (-)2233	3.38192	6.64512	667.518	144.299	0.248611
126	DG Mossy (+)0103	DG Axo-Axonic (-)2233	2.0681	4.06502	234.804	76.0149	0.205689		126	DG Mossy (+)0103	DG Axo-Axonic (-)2233	0.475589	0.624436	69.0193	23.1775	0.0334402		126	DG Mossy (+)0103	DG Axo-Axonic (-)2233	1.19416	2.6335	86.0434	40.8024	0.140005		126	DG Mossy (+)0103	DG Axo-Axonic (-)2233	3.98336	5.43392	466.225	153.883	0.290356
127	DG Hilar Ectopic Granule (+)2203p	DG Axo-Axonic (-)2233	1.61598	4.40741	355.407	42.4656	0.169953		127	DG Hilar Ectopic Granule (+)2203p	DG Axo-Axonic (-)2233	0.402988	0.686938	95.2226	15.2732	0.034412		127	DG Hilar Ectopic Granule (+)2203p	DG Axo-Axonic (-)2233	0.906135	2.88422	109.204	21.3524	0.0993465		127	DG Hilar Ectopic Granule (+)2203p	DG Axo-Axonic (-)2233	3.29636	6.02826	671.496	87.0495	0.264243
128	DG Mossy MOLDEN (+)2323	DG Axo-Axonic (-)2233	2.0449	4.05403	233.316	75.686	0.20527		128	DG Mossy MOLDEN (+)2323	DG Axo-Axonic (-)2233	0.462462	0.623361	69.9704	23.4023	0.0333833		128	DG Mossy MOLDEN (+)2323	DG Axo-Axonic (-)2233	1.15663	2.57951	79.142	37.9575	0.142479		128	DG Mossy MOLDEN (+)2323	DG Axo-Axonic (-)2233	3.84281	5.35238	475.328	152.495	0.285098
129	CA3c Pyramidal (+)03223p	DG Axo-Axonic (-)2233	1.76794	4.57662	293.488	33.5767	0.190074		129	CA3c Pyramidal (+)03223p	DG Axo-Axonic (-)2233	0.423818	0.695981	69.5246	12.065	0.0320627		129	CA3c Pyramidal (+)03223p	DG Axo-Axonic (-)2233	0.975397	3.09906	106.44	16.5464	0.118841		129	CA3c Pyramidal (+)03223p	DG Axo-Axonic (-)2233	3.25705	6.08715	496.898	69.254	0.269429
130	CA2 Pyramidal (+)2333p	DG Axo-Axonic (-)2233	1.82086	3.92712	256.496	75.1189	0.209237		130	CA2 Pyramidal (+)2333p	DG Axo-Axonic (-)2233	0.434059	0.611106	70.6709	25.2463	0.0346713		130	CA2 Pyramidal (+)2333p	DG Axo-Axonic (-)2233	0.994891	2.49733	89.6073	35.5094	0.132255		130	CA2 Pyramidal (+)2333p	DG Axo-Axonic (-)2233	3.42216	5.41988	466.238	165.351	0.293344
131	MEC LV Pyramidal (+)331131p	DG Axo-Axonic (-)2233	1.63106	4.71339	324.082	46.7059	0.196562		131	MEC LV Pyramidal (+)331131p	DG Axo-Axonic (-)2233	0.391449	0.699176	87.7758	17.9923	0.0336753		131	MEC LV Pyramidal (+)331131p	DG Axo-Axonic (-)2233	0.848677	3.10605	110.819	22.278	0.1168		131	MEC LV Pyramidal (+)331131p	DG Axo-Axonic (-)2233	3.05705	6.40777	616.921	99.3145	0.282335
132	MEC LII Stellate (+)331111p	DG Axo-Axonic (-)2233	1.46354	4.49082	285.578	54.1808	0.182638		132	MEC LII Stellate (+)331111p	DG Axo-Axonic (-)2233	0.371255	0.678029	81.2176	18.6324	0.0364141		132	MEC LII Stellate (+)331111p	DG Axo-Axonic (-)2233	0.783273	2.99465	100.627	24.569	0.107457		132	MEC LII Stellate (+)331111p	DG Axo-Axonic (-)2233	2.86541	6.20245	507.819	107.274	0.287581
133	EC LI-II Pyramidal-Fan (+)331000p	DG Axo-Axonic (-)2233	1.57697	4.85919	361.755	53.1955	0.182297		133	EC LI-II Pyramidal-Fan (+)331000p	DG Axo-Axonic (-)2233	0.403592	0.727658	99.6355	19.7693	0.0322308		133	EC LI-II Pyramidal-Fan (+)331000p	DG Axo-Axonic (-)2233	0.787256	3.33584	112.55	25.1851	0.117177		133	EC LI-II Pyramidal-Fan (+)331000p	DG Axo-Axonic (-)2233	2.95328	6.50676	650.713	116.52	0.267586
134	EC LII-III Pyramidal-Tripolar (+)333000p	DG Axo-Axonic (-)2233	1.53448	4.65542	522.668	41.1258	0.171995		134	EC LII-III Pyramidal-Tripolar (+)333000p	DG Axo-Axonic (-)2233	0.397347	0.681781	142.35	14.3557	0.0302316		134	EC LII-III Pyramidal-Tripolar (+)333000p	DG Axo-Axonic (-)2233	0.785523	3.1102	165.252	20.8156	0.108994		134	EC LII-III Pyramidal-Tripolar (+)333000p	DG Axo-Axonic (-)2233	2.90347	6.14942	910.685	86.1866	0.254642
135	EC LIV-V Pyramidal-Horizontal (+)220233p	DG Axo-Axonic (-)2233	1.62862	4.71105	330.334	60.3656	0.19018		135	EC LIV-V Pyramidal-Horizontal (+)220233p	DG Axo-Axonic (-)2233	0.417698	0.688254	91.1655	22.457	0.0315774		135	EC LIV-V Pyramidal-Horizontal (+)220233p	DG Axo-Axonic (-)2233	0.877434	3.08808	99.2634	27.6033	0.122413		135	EC LIV-V Pyramidal-Horizontal (+)220233p	DG Axo-Axonic (-)2233	3.37041	6.304	604.293	128.772	0.258026
136	DG Basket (-)2232	DG Axo-Axonic (-)2233	1.86848	5.78494	424.651	8.94101	0.252013		136	DG Basket (-)2232	DG Axo-Axonic (-)2233	0.420448	0.768324	62.0423	1.86391	0.0261962		136	DG Basket (-)2232	DG Axo-Axonic (-)2233	1.03834	4.01402	218.711	6.09183	0.175761		136	DG Basket (-)2232	DG Axo-Axonic (-)2233	3.95259	8.04661	574.241	14.8045	0.310908
137	DG Basket CCK+ (-)2232	DG Axo-Axonic (-)2233	1.42789	7.24379	695.363	15.8159	0.207844		137	DG Basket CCK+ (-)2232	DG Axo-Axonic (-)2233	0.371552	1.10036	90.4859	5.68038	0.0274657		137	DG Basket CCK+ (-)2232	DG Axo-Axonic (-)2233	0.744961	4.79514	467.897	8.41041	0.132877		137	DG Basket CCK+ (-)2232	DG Axo-Axonic (-)2233	3.00491	9.80647	906.797	40.9614	0.269316
138	DG Total Molecular Layer (-)3303	DG Axo-Axonic (-)2233	1.58312	6.04252	554.364	25.555	0.161615		138	DG Total Molecular Layer (-)3303	DG Axo-Axonic (-)2233	0.437883	0.853135	86.8159	12.1275	0.0291463		138	DG Total Molecular Layer (-)3303	DG Axo-Axonic (-)2233	0.752881	3.97156	262.38	11.2178	0.0976403		138	DG Total Molecular Layer (-)3303	DG Axo-Axonic (-)2233	3.44701	7.87525	809.115	76.7053	0.230381
139	DG MOLAX (-)3302	DG Axo-Axonic (-)2233	1.47833	6.41085	550.362	25.7627	0.16239		139	DG MOLAX (-)3302	DG Axo-Axonic (-)2233	0.393577	0.940224	91.1006	12.8624	0.0291691		139	DG MOLAX (-)3302	DG Axo-Axonic (-)2233	0.671228	4.33471	265.484	11.5474	0.0955337		139	DG MOLAX (-)3302	DG Axo-Axonic (-)2233	2.997	8.32829	768.062	90.2874	0.23029
140	DG Outer Molecular Layer (-)3222	DG Axo-Axonic (-)2233	1.60777	6.3902	544.672	21.3668	0.177473		140	DG Outer Molecular Layer (-)3222	DG Axo-Axonic (-)2233	0.41935	0.935489	85.915	9.35393	0.0279795		140	DG Outer Molecular Layer (-)3222	DG Axo-Axonic (-)2233	0.800918	4.15966	281.791	10.5351	0.115271		140	DG Outer Molecular Layer (-)3222	DG Axo-Axonic (-)2233	3.33764	8.48183	751.837	64.7417	0.237716
141	DG Neurogliaform (-)3000p	DG Axo-Axonic (-)2233	1.3569	7.31324	587.78	30.5616	0.165853		141	DG Neurogliaform (-)3000p	DG Axo-Axonic (-)2233	0.35399	1.10248	78.8779	14.668	0.0283312		141	DG Neurogliaform (-)3000p	DG Axo-Axonic (-)2233	0.696362	4.5888	347.609	12.0154	0.104584		141	DG Neurogliaform (-)3000p	DG Axo-Axonic (-)2233	2.82863	9.58334	786.393	96.5498	0.230046
142	DG MOPP (-)3000	DG Axo-Axonic (-)2233	1.29146	7.43128	576.193	33.1584	0.163208		142	DG MOPP (-)3000	DG Axo-Axonic (-)2233	0.341409	1.12086	78.7039	15.9814	0.0269552		142	DG MOPP (-)3000	DG Axo-Axonic (-)2233	0.62174	4.78747	324.415	14.1878	0.105683		142	DG MOPP (-)3000	DG Axo-Axonic (-)2233	2.76812	10.1782	788.424	101.717	0.226776
143	DG HICAP (-)2322	DG Axo-Axonic (-)2233	0.912538	7.57296	753.023	46.8172	0.0983995		143	DG HICAP (-)2322	DG Axo-Axonic (-)2233	0.263902	1.04509	105.429	23.919	0.0203517		143	DG HICAP (-)2322	DG Axo-Axonic (-)2233	0.423037	5.26936	460.816	16.0246	0.0593338		143	DG HICAP (-)2322	DG Axo-Axonic (-)2233	1.76884	10.1889	1034.42	160.921	0.16989
144	DG HIPP (-)1002	DG Axo-Axonic (-)2233	1.67692	7.15667	623.838	23.0834	0.186063		144	DG HIPP (-)1002	DG Axo-Axonic (-)2233	0.394105	1.08807	98.1156	10.6132	0.028312		144	DG HIPP (-)1002	DG Axo-Axonic (-)2233	0.891326	4.66028	387.733	10.8716	0.120069		144	DG HIPP (-)1002	DG Axo-Axonic (-)2233	3.23197	9.89064	909.076	71.6062	0.245225
145	DG HIPROM (-)1333p	DG Axo-Axonic (-)2233	1.65506	6.56617	561.588	26.9631	0.180729		145	DG HIPROM (-)1333p	DG Axo-Axonic (-)2233	0.427369	0.914692	90.0209	15.686	0.028707		145	DG HIPROM (-)1333p	DG Axo-Axonic (-)2233	0.806661	4.4776	306.917	12.0602	0.113976		145	DG HIPROM (-)1333p	DG Axo-Axonic (-)2233	3.32798	8.48195	811.551	121.44	0.246164
146	DG AIPRIM (-)2333	DG Axo-Axonic (-)2233	1.86128	6.16787	472.808	25.0219	0.173094		146	DG AIPRIM (-)2333	DG Axo-Axonic (-)2233	0.471878	0.939584	81.056	12.6515	0.0292757		146	DG AIPRIM (-)2333	DG Axo-Axonic (-)2233	0.899626	4.09178	242.977	10.19	0.1091		146	DG AIPRIM (-)2333	DG Axo-Axonic (-)2233	3.81073	8.36053	706.405	97.1807	0.241426
147	DG MOCAP (-)0331	DG Axo-Axonic (-)2233	1.71946	6.20451	585.093	28.7533	0.180802		147	DG MOCAP (-)0331	DG Axo-Axonic (-)2233	0.447646	0.890855	77.4394	13.9788	0.0299174		147	DG MOCAP (-)0331	DG Axo-Axonic (-)2233	0.81553	4.09264	340.448	13.811	0.113144		147	DG MOCAP (-)0331	DG Axo-Axonic (-)2233	3.66641	8.16331	820.705	93.2751	0.247856
148	CA3 Spiny Lucidum (-)01320p	DG Axo-Axonic (-)2233	1.71683	7.01841	603.276	21.0866	0.179321		148	CA3 Spiny Lucidum (-)01320p	DG Axo-Axonic (-)2233	0.441409	1.02447	82.4767	9.02929	0.0276859		148	CA3 Spiny Lucidum (-)01320p	DG Axo-Axonic (-)2233	0.827474	4.62117	356.211	10.1882	0.117574		148	CA3 Spiny Lucidum (-)01320p	DG Axo-Axonic (-)2233	3.75586	9.59036	816.389	70.1386	0.240463
149	CA3 Mossy Fiber-Associated ORDEN (-)02332p	DG Axo-Axonic (-)2233	1.81851	5.73963	598.776	26.2756	0.192968		149	CA3 Mossy Fiber-Associated ORDEN (-)02332p	DG Axo-Axonic (-)2233	0.46774	0.828667	99.0548	13.2113	0.0301873		149	CA3 Mossy Fiber-Associated ORDEN (-)02332p	DG Axo-Axonic (-)2233	0.874476	3.85401	304.067	10.8253	0.124059		149	CA3 Mossy Fiber-Associated ORDEN (-)02332p	DG Axo-Axonic (-)2233	3.45137	7.8117	872.997	88.6928	0.258316
150	CA3 Mossy Fiber-Associated (-)03330p	DG Axo-Axonic (-)2233	2.24658	5.33124	572.774	57.5127	0.205264		150	CA3 Mossy Fiber-Associated (-)03330p	DG Axo-Axonic (-)2233	0.495106	0.678185	55.1951	29.7208	0.0222534		150	CA3 Mossy Fiber-Associated (-)03330p	DG Axo-Axonic (-)2233	1.22776	3.80848	409.981	20.63	0.15464		150	CA3 Mossy Fiber-Associated (-)03330p	DG Axo-Axonic (-)2233	4.08792	6.98582	706.34	164.623	0.257215
151	CA1 LMR Projecting (-)3300p	DG Axo-Axonic (-)2233	1.66577	6.46783	558.8	24.1299	0.169718		151	CA1 LMR Projecting (-)3300p	DG Axo-Axonic (-)2233	0.416811	0.948504	78.4361	10.2288	0.0287265		151	CA1 LMR Projecting (-)3300p	DG Axo-Axonic (-)2233	0.877848	4.21869	306.89	11.804	0.0946791		151	CA1 LMR Projecting (-)3300p	DG Axo-Axonic (-)2233	3.59152	8.58243	742.427	71.0529	0.231031
152	CA1 Perforant Path-Associated (-)3200p	DG Axo-Axonic (-)2233	1.80426	6.09672	543.364	28.329	0.173782		152	CA1 Perforant Path-Associated (-)3200p	DG Axo-Axonic (-)2233	0.471686	0.873193	78.773	13.0944	0.0277662		152	CA1 Perforant Path-Associated (-)3200p	DG Axo-Axonic (-)2233	0.864948	4.15562	269.957	12.6418	0.111163		152	CA1 Perforant Path-Associated (-)3200p	DG Axo-Axonic (-)2233	3.68706	7.99752	734.246	92.0857	0.235975
153	CA1 Neurogliaform Projecting (-)3000p	DG Axo-Axonic (-)2233	1.44102	7.67453	519.3	30.2195	0.179162		153	CA1 Neurogliaform Projecting (-)3000p	DG Axo-Axonic (-)2233	0.371664	1.21218	77.4843	13.7722	0.0289227		153	CA1 Neurogliaform Projecting (-)3000p	DG Axo-Axonic (-)2233	0.688061	5.14204	294.999	12.7661	0.118302		153	CA1 Neurogliaform Projecting (-)3000p	DG Axo-Axonic (-)2233	2.77236	10.506	713.504	95.0191	0.241424
154	CA1 Back-Projection (-)1133p	DG Axo-Axonic (-)2233	1.67557	6.93706	620.686	22.2787	0.177231		154	CA1 Back-Projection (-)1133p	DG Axo-Axonic (-)2233	0.445863	1.06164	102.218	9.85889	0.0286191		154	CA1 Back-Projection (-)1133p	DG Axo-Axonic (-)2233	0.836346	4.70482	341.739	10.2776	0.113408		154	CA1 Back-Projection (-)1133p	DG Axo-Axonic (-)2233	3.49478	9.66611	926.2	73.0371	0.247342
155	CA3 Interneuron Specific Quad (-)03333p	DG Axo-Axonic (-)2233	1.79601	6.20881	572.089	23.7169	0.18487		155	CA3 Interneuron Specific Quad (-)03333p	DG Axo-Axonic (-)2233	0.478254	0.911217	87.1199	10.9769	0.0296393		155	CA3 Interneuron Specific Quad (-)03333p	DG Axo-Axonic (-)2233	0.886029	4.11438	297.575	11.106	0.112282		155	CA3 Interneuron Specific Quad (-)03333p	DG Axo-Axonic (-)2233	3.90568	8.0469	835.184	69.6091	0.250601
156	DG Granule (+)2201p	DG Basket (-)2232	1.4575	3.56615	151.265	62.2781	0.196867		156	DG Granule (+)2201p	DG Basket (-)2232	0.304211	0.494907	39.1841	23.3065	0.0324204		156	DG Granule (+)2201p	DG Basket (-)2232	0.725087	2.42291	60.9638	27.2877	0.125162		156	DG Granule (+)2201p	DG Basket (-)2232	2.5547	4.94174	247.4	127.157	0.282312
157	DG Semilunar Granule (+)2311p	DG Basket (-)2232	1.68588	4.18771	207.176	54.2081	0.207842		157	DG Semilunar Granule (+)2311p	DG Basket (-)2232	0.338314	0.576387	51.5013	21.1324	0.0285488		157	DG Semilunar Granule (+)2311p	DG Basket (-)2232	0.831999	2.91674	76.4235	24.6024	0.145727		157	DG Semilunar Granule (+)2311p	DG Basket (-)2232	2.94741	5.73154	352.365	116.311	0.285186
158	DG Mossy (+)0103	DG Basket (-)2232	1.9956	3.39548	117.365	69.3164	0.254509		158	DG Mossy (+)0103	DG Basket (-)2232	0.40972	0.487259	23.8454	23.9222	0.0301472		158	DG Mossy (+)0103	DG Basket (-)2232	1.00237	2.39009	62.9187	32.4397	0.180102		158	DG Mossy (+)0103	DG Basket (-)2232	3.51331	4.8183	201.442	156	0.323907
159	DG Hilar Ectopic Granule (+)2203p	DG Basket (-)2232	1.59869	3.74527	175.509	36.3103	0.207724		159	DG Hilar Ectopic Granule (+)2203p	DG Basket (-)2232	0.361629	0.54098	45.8538	13.9669	0.0347059		159	DG Hilar Ectopic Granule (+)2203p	DG Basket (-)2232	0.762143	2.62392	68.105	15.2908	0.137801		159	DG Hilar Ectopic Granule (+)2203p	DG Basket (-)2232	3.00083	5.12786	310.699	80.0991	0.300135
160	DG Mossy MOLDEN (+)2323	DG Basket (-)2232	1.98662	3.37887	117.209	69.2874	0.254686		160	DG Mossy MOLDEN (+)2323	DG Basket (-)2232	0.402999	0.48853	25.2271	24.4097	0.0301076		160	DG Mossy MOLDEN (+)2323	DG Basket (-)2232	1.00093	2.3011	62.1479	30.005	0.185743		160	DG Mossy MOLDEN (+)2323	DG Basket (-)2232	3.35769	4.74654	198.829	154.432	0.324111
161	CA3c Pyramidal (+)03223p	DG Basket (-)2232	1.69353	3.98318	152.828	27.6604	0.214019		161	CA3c Pyramidal (+)03223p	DG Basket (-)2232	0.377528	0.561151	36.3344	10.8824	0.0319796		161	CA3c Pyramidal (+)03223p	DG Basket (-)2232	0.791286	2.66885	66.5208	12.7949	0.130907		161	CA3c Pyramidal (+)03223p	DG Basket (-)2232	2.97533	5.50252	263.798	55.4614	0.292931
162	CA2 Pyramidal (+)2333p	DG Basket (-)2232	1.79869	3.21765	133.725	69.0257	0.242337		162	CA2 Pyramidal (+)2333p	DG Basket (-)2232	0.389927	0.461463	30.8617	25.2823	0.0337533		162	CA2 Pyramidal (+)2333p	DG Basket (-)2232	0.903335	2.13717	66.1664	28.4409	0.163402		162	CA2 Pyramidal (+)2333p	DG Basket (-)2232	3.16528	4.74127	219.702	155.279	0.326151
163	MEC LV Pyramidal (+)331131p	DG Basket (-)2232	1.62733	3.9414	159.153	37.1543	0.235387		163	MEC LV Pyramidal (+)331131p	DG Basket (-)2232	0.35299	0.55297	39.9649	15.2812	0.0323581		163	MEC LV Pyramidal (+)331131p	DG Basket (-)2232	0.747716	2.76414	69.8329	16.0905	0.162784		163	MEC LV Pyramidal (+)331131p	DG Basket (-)2232	2.7961	5.56177	272.59	82.6717	0.316069
164	MEC LII Stellate (+)331111p	DG Basket (-)2232	1.40576	3.84948	144.415	48.2001	0.213714		164	MEC LII Stellate (+)331111p	DG Basket (-)2232	0.326315	0.537274	35.8957	17.5838	0.0370318		164	MEC LII Stellate (+)331111p	DG Basket (-)2232	0.674006	2.65118	65.0422	20.5705	0.142542		164	MEC LII Stellate (+)331111p	DG Basket (-)2232	2.55738	5.626	259.832	99.4503	0.323469
165	EC LI-II Pyramidal-Fan (+)331000p	DG Basket (-)2232	1.54922	4.11323	174.814	42.6646	0.219845		165	EC LI-II Pyramidal-Fan (+)331000p	DG Basket (-)2232	0.353045	0.58283	46.3858	17.1636	0.0321766		165	EC LI-II Pyramidal-Fan (+)331000p	DG Basket (-)2232	0.675764	2.79476	68.69	19.7413	0.14772		165	EC LI-II Pyramidal-Fan (+)331000p	DG Basket (-)2232	2.61342	5.78078	335.304	102.656	0.304924
166	EC LII-III Pyramidal-Tripolar (+)333000p	DG Basket (-)2232	1.48044	4.04486	254.302	34.4546	0.20756		166	EC LII-III Pyramidal-Tripolar (+)333000p	DG Basket (-)2232	0.34519	0.569307	75.8493	12.9863	0.0304932		166	EC LII-III Pyramidal-Tripolar (+)333000p	DG Basket (-)2232	0.642666	2.67836	77.8408	16.5713	0.144643		166	EC LII-III Pyramidal-Tripolar (+)333000p	DG Basket (-)2232	2.55578	5.45491	495.384	78.7258	0.291783
167	EC LIV-V Pyramidal-Horizontal (+)220233p	DG Basket (-)2232	1.58973	3.91731	160.004	48.9481	0.228801		167	EC LIV-V Pyramidal-Horizontal (+)220233p	DG Basket (-)2232	0.367085	0.539303	40.775	19.6362	0.0310579		167	EC LIV-V Pyramidal-Horizontal (+)220233p	DG Basket (-)2232	0.750502	2.77499	65.4353	21.9733	0.163452		167	EC LIV-V Pyramidal-Horizontal (+)220233p	DG Basket (-)2232	2.97851	5.4133	274.351	115.487	0.296361
168	DG Basket (-)2232	DG Basket (-)2232	1.98141	4.64807	195.536	7.44051	0.309539		168	DG Basket (-)2232	DG Basket (-)2232	0.33147	0.514137	34.217	0.746632	0.0172967		168	DG Basket (-)2232	DG Basket (-)2232	1.13277	3.57991	105.993	5.53619	0.251645		168	DG Basket (-)2232	DG Basket (-)2232	3.5449	5.97374	284.014	9.24373	0.351439
169	DG Basket CCK+ (-)2232	DG Basket (-)2232	1.57079	6.29273	488.779	11.4526	0.245052		169	DG Basket CCK+ (-)2232	DG Basket (-)2232	0.359204	0.890907	80.8616	3.11483	0.0236025		169	DG Basket CCK+ (-)2232	DG Basket (-)2232	0.778926	4.38491	229.244	6.95552	0.175715		169	DG Basket CCK+ (-)2232	DG Basket (-)2232	2.91746	8.429	656.671	23.5066	0.291845
170	DG Total Molecular Layer (-)3303	DG Basket (-)2232	1.58809	5.20296	326.149	16.8256	0.193348		170	DG Total Molecular Layer (-)3303	DG Basket (-)2232	0.382808	0.694653	68.1539	6.54825	0.0289062		170	DG Total Molecular Layer (-)3303	DG Basket (-)2232	0.731924	3.6035	115.379	8.03533	0.133238		170	DG Total Molecular Layer (-)3303	DG Basket (-)2232	3.15087	6.65179	510.599	41.9602	0.257552
171	DG MOLAX (-)3302	DG Basket (-)2232	1.5295	5.48652	327.833	16.5502	0.199841		171	DG MOLAX (-)3302	DG Basket (-)2232	0.357018	0.75008	69.5997	6.55337	0.0286142		171	DG MOLAX (-)3302	DG Basket (-)2232	0.698025	3.89996	120.355	8.04565	0.141243		171	DG MOLAX (-)3302	DG Basket (-)2232	2.88185	7.10128	512.919	48.8228	0.260383
172	DG Outer Molecular Layer (-)3222	DG Basket (-)2232	1.64143	5.45312	316.051	14.0572	0.214025		172	DG Outer Molecular Layer (-)3222	DG Basket (-)2232	0.373845	0.747361	63.9858	4.83438	0.0268568		172	DG Outer Molecular Layer (-)3222	DG Basket (-)2232	0.789416	3.76634	122.998	7.47673	0.150654		172	DG Outer Molecular Layer (-)3222	DG Basket (-)2232	3.15791	7.06952	490.464	37.1232	0.266195
173	DG Neurogliaform (-)3000p	DG Basket (-)2232	1.44635	6.18434	373.374	18.8791	0.204837		173	DG Neurogliaform (-)3000p	DG Basket (-)2232	0.331922	0.883539	71.1991	7.70181	0.0273869		173	DG Neurogliaform (-)3000p	DG Basket (-)2232	0.665847	4.14458	154.561	8.25652	0.141084		173	DG Neurogliaform (-)3000p	DG Basket (-)2232	2.75838	8.14383	568.494	54.566	0.259527
174	DG MOPP (-)3000	DG Basket (-)2232	1.39057	6.26446	365.153	20.0018	0.202932		174	DG MOPP (-)3000	DG Basket (-)2232	0.325053	0.894563	70.3499	8.26727	0.0262146		174	DG MOPP (-)3000	DG Basket (-)2232	0.5969	4.29066	139.266	10.0259	0.144455		174	DG MOPP (-)3000	DG Basket (-)2232	2.74518	8.70113	572.647	56.8155	0.257274
175	DG HICAP (-)2322	DG Basket (-)2232	0.958293	6.62028	513.509	32.556	0.118669		175	DG HICAP (-)2322	DG Basket (-)2232	0.246137	0.887027	101.587	16.5136	0.0235348		175	DG HICAP (-)2322	DG Basket (-)2232	0.416446	4.42822	193.169	13.141	0.0733905		175	DG HICAP (-)2322	DG Basket (-)2232	1.682	8.50172	804.582	117.008	0.191559
176	DG HIPP (-)1002	DG Basket (-)2232	1.70917	5.98156	367.198	15.292	0.220932		176	DG HIPP (-)1002	DG Basket (-)2232	0.358682	0.863937	76.3718	5.57187	0.0272067		176	DG HIPP (-)1002	DG Basket (-)2232	0.804492	4.09115	146.927	8.03052	0.157846		176	DG HIPP (-)1002	DG Basket (-)2232	3.10061	7.78953	620.465	43.227	0.273051
177	DG HIPROM (-)1333p	DG Basket (-)2232	1.64369	5.6205	318.05	17.6311	0.213794		177	DG HIPROM (-)1333p	DG Basket (-)2232	0.36864	0.744114	70.5733	8.22468	0.0276816		177	DG HIPROM (-)1333p	DG Basket (-)2232	0.820241	3.99941	123.004	8.44068	0.151497		177	DG HIPROM (-)1333p	DG Basket (-)2232	3.09298	7.28501	539.352	65.9262	0.274002
178	DG AIPRIM (-)2333	DG Basket (-)2232	1.75469	5.50625	267.005	16.6512	0.199772		178	DG AIPRIM (-)2333	DG Basket (-)2232	0.384865	0.766547	60.7014	7.10049	0.0287662		178	DG AIPRIM (-)2333	DG Basket (-)2232	0.767147	3.8275	106.17	7.52657	0.137062		178	DG AIPRIM (-)2333	DG Basket (-)2232	3.4126	7.23424	482.987	49.9856	0.263601
179	DG MOCAP (-)0331	DG Basket (-)2232	1.70026	5.36544	355.141	18.5658	0.215132		179	DG MOCAP (-)0331	DG Basket (-)2232	0.382451	0.724189	69.5857	7.82606	0.0289993		179	DG MOCAP (-)0331	DG Basket (-)2232	0.73745	3.77236	139.797	9.35265	0.151036		179	DG MOCAP (-)0331	DG Basket (-)2232	3.31444	6.83547	536.626	57.5173	0.274447
180	CA3 Spiny Lucidum (-)01320p	DG Basket (-)2232	1.72951	5.96384	374.014	13.7996	0.217211		180	CA3 Spiny Lucidum (-)01320p	DG Basket (-)2232	0.386072	0.816918	69.1672	4.58836	0.0262048		180	CA3 Spiny Lucidum (-)01320p	DG Basket (-)2232	0.839809	4.10294	147.936	7.72466	0.155879		180	CA3 Spiny Lucidum (-)01320p	DG Basket (-)2232	3.45879	7.97843	554.024	38.9518	0.267343
181	CA3 Mossy Fiber-Associated ORDEN (-)02332p	DG Basket (-)2232	1.77577	5.06319	341.429	18.6372	0.224782		181	CA3 Mossy Fiber-Associated ORDEN (-)02332p	DG Basket (-)2232	0.392929	0.678506	77.1359	8.11585	0.0289773		181	CA3 Mossy Fiber-Associated ORDEN (-)02332p	DG Basket (-)2232	0.765342	3.55673	124.44	9.23093	0.160656		181	CA3 Mossy Fiber-Associated ORDEN (-)02332p	DG Basket (-)2232	3.12099	6.52804	555.091	53.715	0.28457
182	CA3 Mossy Fiber-Associated (-)03330p	DG Basket (-)2232	2.13053	4.76824	407.547	34.1391	0.231156		182	CA3 Mossy Fiber-Associated (-)03330p	DG Basket (-)2232	0.412017	0.565634	62.3632	17.9823	0.0210863		182	CA3 Mossy Fiber-Associated (-)03330p	DG Basket (-)2232	1.09273	3.5049	210.057	13.8113	0.177329		182	CA3 Mossy Fiber-Associated (-)03330p	DG Basket (-)2232	3.70707	6.27453	560.313	108.228	0.276467
183	CA1 LMR Projecting (-)3300p	DG Basket (-)2232	1.68106	5.54138	345.158	15.5212	0.206038		183	CA1 LMR Projecting (-)3300p	DG Basket (-)2232	0.37207	0.7545	67.2849	5.37892	0.0284022		183	CA1 LMR Projecting (-)3300p	DG Basket (-)2232	0.790865	3.83525	135.754	8.60741	0.125843		183	CA1 LMR Projecting (-)3300p	DG Basket (-)2232	3.31332	7.14588	527.485	39.7059	0.259886
184	CA1 Perforant Path-Associated (-)3200p	DG Basket (-)2232	1.79316	5.30468	335.911	17.389	0.209247		184	CA1 Perforant Path-Associated (-)3200p	DG Basket (-)2232	0.409253	0.71231	67.2105	6.61303	0.0265144		184	CA1 Perforant Path-Associated (-)3200p	DG Basket (-)2232	0.763514	3.70459	121.923	8.40626	0.145972		184	CA1 Perforant Path-Associated (-)3200p	DG Basket (-)2232	3.40789	6.81504	524.547	45.8762	0.266304
185	CA1 Neurogliaform Projecting (-)3000p	DG Basket (-)2232	1.46776	6.49462	309.608	19.6602	0.21225		185	CA1 Neurogliaform Projecting (-)3000p	DG Basket (-)2232	0.333388	0.946589	64.7243	7.84997	0.0275596		185	CA1 Neurogliaform Projecting (-)3000p	DG Basket (-)2232	0.709306	4.58192	132.263	9.32648	0.156033		185	CA1 Neurogliaform Projecting (-)3000p	DG Basket (-)2232	2.53869	8.71915	504.462	53.3418	0.269991
186	CA1 Back-Projection (-)1133p	DG Basket (-)2232	1.67841	5.92628	355.025	15.4412	0.210652		186	CA1 Back-Projection (-)1133p	DG Basket (-)2232	0.387365	0.850884	77.0862	5.56386	0.0276761		186	CA1 Back-Projection (-)1133p	DG Basket (-)2232	0.752602	4.24225	133.262	8.14595	0.148403		186	CA1 Back-Projection (-)1133p	DG Basket (-)2232	3.26733	8.22109	564.505	44.6295	0.2733
187	CA3 Interneuron Specific Quad (-)03333p	DG Basket (-)2232	1.76183	5.41246	332.312	16.1	0.217784		187	CA3 Interneuron Specific Quad (-)03333p	DG Basket (-)2232	0.409079	0.735633	68.2985	5.99652	0.0284451		187	CA3 Interneuron Specific Quad (-)03333p	DG Basket (-)2232	0.862394	3.81981	125.549	8.86646	0.147188		187	CA3 Interneuron Specific Quad (-)03333p	DG Basket (-)2232	3.53518	6.98034	512.267	43.6222	0.277917
188	DG Granule (+)2201p	DG Basket CCK+ (-)2232	1.59617	4.09929	500.538	45.8543	0.195845		188	DG Granule (+)2201p	DG Basket CCK+ (-)2232	0.34292	0.616907	90.7769	15.0249	0.0317991		188	DG Granule (+)2201p	DG Basket CCK+ (-)2232	0.901034	2.77652	233.275	23.9952	0.114665		188	DG Granule (+)2201p	DG Basket CCK+ (-)2232	2.53835	5.516	768.036	108.582	0.262735
189	DG Hilar Ectopic Granule (+)2203p	DG Basket CCK+ (-)2232	1.32673	4.49025	419.672	38.6923	0.170295		189	DG Hilar Ectopic Granule (+)2203p	DG Basket CCK+ (-)2232	0.331249	0.714629	93.3394	13.053	0.0349673		189	DG Hilar Ectopic Granule (+)2203p	DG Basket CCK+ (-)2232	0.697782	2.93411	143.529	16.1561	0.0969099		189	DG Hilar Ectopic Granule (+)2203p	DG Basket CCK+ (-)2232	2.43216	6.26054	729.814	76.9887	0.266045
190	CA2 Pyramidal (+)2333p	DG Basket CCK+ (-)2232	1.503	3.89554	323.777	64.8447	0.206114		190	CA2 Pyramidal (+)2333p	DG Basket CCK+ (-)2232	0.371191	0.625006	79.8294	20.7035	0.0358354		190	CA2 Pyramidal (+)2333p	DG Basket CCK+ (-)2232	0.819254	2.55438	118.584	28.8139	0.122532		190	CA2 Pyramidal (+)2333p	DG Basket CCK+ (-)2232	2.74328	5.51352	564.408	128.463	0.297927
191	DG Semilunar Granule (+)2311p	DG Basket CCK+ (-)2232	1.46614	5.0339	434.14	58.8384	0.175091		191	DG Semilunar Granule (+)2311p	DG Basket CCK+ (-)2232	0.326546	0.723757	83.3592	21.588	0.0298734		191	DG Semilunar Granule (+)2311p	DG Basket CCK+ (-)2232	0.822274	3.53139	187.442	30.2529	0.112727		191	DG Semilunar Granule (+)2311p	DG Basket CCK+ (-)2232	2.40701	6.8145	726.15	128.688	0.251888
192	DG Mossy (+)0103	DG Basket CCK+ (-)2232	1.54433	4.5041	279.141	63.7893	0.219156		192	DG Mossy (+)0103	DG Basket CCK+ (-)2232	0.362212	0.700501	68.5873	19.6517	0.0335434		192	DG Mossy (+)0103	DG Basket CCK+ (-)2232	0.853945	2.91685	112.459	32.969	0.138249		192	DG Mossy (+)0103	DG Basket CCK+ (-)2232	2.97041	6.12018	511.278	126.749	0.302932
193	DG Mossy MOLDEN (+)2323	DG Basket CCK+ (-)2232	1.52925	4.47806	279.093	63.4594	0.218792		193	DG Mossy MOLDEN (+)2323	DG Basket CCK+ (-)2232	0.355027	0.71044	70.5072	19.8335	0.0331764		193	DG Mossy MOLDEN (+)2323	DG Basket CCK+ (-)2232	0.810138	3.01541	101.294	31.6575	0.141209		193	DG Mossy MOLDEN (+)2323	DG Basket CCK+ (-)2232	2.89288	6.0534	532.626	124.111	0.297162
194	CA3c Pyramidal (+)03223p	DG Basket CCK+ (-)2232	1.32341	5.03848	372.537	33.3276	0.181431		194	CA3c Pyramidal (+)03223p	DG Basket CCK+ (-)2232	0.333426	0.764466	74.3825	11.9005	0.0329962		194	CA3c Pyramidal (+)03223p	DG Basket CCK+ (-)2232	0.667228	3.41586	145.765	15.1579	0.108021		194	CA3c Pyramidal (+)03223p	DG Basket CCK+ (-)2232	2.50751	6.7458	580.178	65.2457	0.261969
195	MEC LV Pyramidal (+)331131p	DG Basket CCK+ (-)2232	1.33192	4.78002	418.152	38.0081	0.20494		195	MEC LV Pyramidal (+)331131p	DG Basket CCK+ (-)2232	0.325571	0.719532	92.5512	13.9486	0.0346973		195	MEC LV Pyramidal (+)331131p	DG Basket CCK+ (-)2232	0.661549	3.22715	164.835	15.9605	0.121197		195	MEC LV Pyramidal (+)331131p	DG Basket CCK+ (-)2232	2.35067	6.49885	727.245	77.4414	0.284504
196	MEC LII Stellate (+)331111p	DG Basket CCK+ (-)2232	1.20357	4.54833	398.985	43.7239	0.189213		196	MEC LII Stellate (+)331111p	DG Basket CCK+ (-)2232	0.304273	0.705748	92.977	13.5515	0.0378705		196	MEC LII Stellate (+)331111p	DG Basket CCK+ (-)2232	0.644914	3.13519	158.989	20.2465	0.105002		196	MEC LII Stellate (+)331111p	DG Basket CCK+ (-)2232	1.98417	6.47	681.894	81.3382	0.291396
197	EC LI-II Pyramidal-Fan (+)331000p	DG Basket CCK+ (-)2232	1.30581	4.85889	468.069	41.7897	0.194539		197	EC LI-II Pyramidal-Fan (+)331000p	DG Basket CCK+ (-)2232	0.338077	0.75025	99.2492	14.6201	0.033747		197	EC LI-II Pyramidal-Fan (+)331000p	DG Basket CCK+ (-)2232	0.622341	3.14908	175.651	18.7683	0.123007		197	EC LI-II Pyramidal-Fan (+)331000p	DG Basket CCK+ (-)2232	2.42352	6.6219	771.864	91.1114	0.273877
198	EC LII-III Pyramidal-Tripolar (+)333000p	DG Basket CCK+ (-)2232	1.25067	4.64583	607.527	33.2887	0.184129		198	EC LII-III Pyramidal-Tripolar (+)333000p	DG Basket CCK+ (-)2232	0.324904	0.705921	127.448	10.5827	0.0324135		198	EC LII-III Pyramidal-Tripolar (+)333000p	DG Basket CCK+ (-)2232	0.616266	3.25404	240.27	16.5113	0.105782		198	EC LII-III Pyramidal-Tripolar (+)333000p	DG Basket CCK+ (-)2232	2.40856	6.13502	984.325	63.929	0.264786
199	EC LIV-V Pyramidal-Horizontal (+)220233p	DG Basket CCK+ (-)2232	1.33933	4.64231	434.036	45.0301	0.202144		199	EC LIV-V Pyramidal-Horizontal (+)220233p	DG Basket CCK+ (-)2232	0.339198	0.693932	94.5049	15.4149	0.0324168		199	EC LIV-V Pyramidal-Horizontal (+)220233p	DG Basket CCK+ (-)2232	0.697874	3.143	147.859	20.3956	0.122182		199	EC LIV-V Pyramidal-Horizontal (+)220233p	DG Basket CCK+ (-)2232	2.43007	6.24568	732.158	88.0436	0.266143
200	DG Basket (-)2232	DG Basket CCK+ (-)2232	1.55037	6.46389	514.954	8.53136	0.265266		200	DG Basket (-)2232	DG Basket CCK+ (-)2232	0.363976	0.803109	53.8609	1.39906	0.0239681		200	DG Basket (-)2232	DG Basket CCK+ (-)2232	0.886421	4.58394	339.33	6.10909	0.188712		200	DG Basket (-)2232	DG Basket CCK+ (-)2232	2.71578	9.07383	675.107	12.896	0.321132
201	DG Basket CCK+ (-)2232	DG Basket CCK+ (-)2232	1.14109	7.57912	680.142	14.2475	0.197308		201	DG Basket CCK+ (-)2232	DG Basket CCK+ (-)2232	0.303004	1.07736	75.5655	4.71609	0.029012		201	DG Basket CCK+ (-)2232	DG Basket CCK+ (-)2232	0.580271	5.23919	481.899	8.23001	0.116778		201	DG Basket CCK+ (-)2232	DG Basket CCK+ (-)2232	2.04183	10.0763	852.896	35.6686	0.262897
202	DG Total Molecular Layer (-)3303	DG Basket CCK+ (-)2232	1.26103	6.38298	611.459	25.755	0.159964		202	DG Total Molecular Layer (-)3303	DG Basket CCK+ (-)2232	0.364083	0.865726	74.8615	11.536	0.0306899		202	DG Total Molecular Layer (-)3303	DG Basket CCK+ (-)2232	0.599654	4.23151	360.489	11.7071	0.0947993		202	DG Total Molecular Layer (-)3303	DG Basket CCK+ (-)2232	2.58304	8.35496	826.776	68.3068	0.237506
203	DG MOLAX (-)3302	DG Basket CCK+ (-)2232	1.0889	6.88864	602.673	26.6882	0.147217		203	DG MOLAX (-)3302	DG Basket CCK+ (-)2232	0.305709	0.968531	88.1388	12.1784	0.0305213		203	DG MOLAX (-)3302	DG Basket CCK+ (-)2232	0.530321	4.73338	321.142	11.4752	0.081841		203	DG MOLAX (-)3302	DG Basket CCK+ (-)2232	2.05167	9.11523	785.348	78.5531	0.22108
204	DG Outer Molecular Layer (-)3222	DG Basket CCK+ (-)2232	1.23346	6.87599	599.675	21.9622	0.173293		204	DG Outer Molecular Layer (-)3222	DG Basket CCK+ (-)2232	0.340899	0.98367	75.3343	8.98104	0.0293307		204	DG Outer Molecular Layer (-)3222	DG Basket CCK+ (-)2232	0.635416	4.74188	357.091	10.4515	0.108139		204	DG Outer Molecular Layer (-)3222	DG Basket CCK+ (-)2232	2.35268	8.837	768.064	56.853	0.2365
205	DG Neurogliaform (-)3000p	DG Basket CCK+ (-)2232	0.884911	7.9618	606.951	36.971	0.13803		205	DG Neurogliaform (-)3000p	DG Basket CCK+ (-)2232	0.233173	1.1049	62.9279	17.7935	0.0281004		205	DG Neurogliaform (-)3000p	DG Basket CCK+ (-)2232	0.440138	5.56741	406.943	12.7843	0.0816877		205	DG Neurogliaform (-)3000p	DG Basket CCK+ (-)2232	1.64274	10.3401	768.772	106.258	0.214076
206	DG MOPP (-)3000	DG Basket CCK+ (-)2232	0.837236	8.09811	597.861	40.5459	0.133704		206	DG MOPP (-)3000	DG Basket CCK+ (-)2232	0.226356	1.11576	63.0607	19.6304	0.026905		206	DG MOPP (-)3000	DG Basket CCK+ (-)2232	0.393314	5.56837	385.428	15.0043	0.0808688		206	DG MOPP (-)3000	DG Basket CCK+ (-)2232	1.56386	11.033	773.811	116.821	0.208573
207	DG HICAP (-)2322	DG Basket CCK+ (-)2232	0.658532	8.07606	733.372	50.3041	0.0867767		207	DG HICAP (-)2322	DG Basket CCK+ (-)2232	0.188172	1.05551	86.4849	24.153	0.0195755		207	DG HICAP (-)2322	DG Basket CCK+ (-)2232	0.320614	5.79987	474.768	18.8684	0.0454663		207	DG HICAP (-)2322	DG Basket CCK+ (-)2232	1.16036	10.6074	952.848	153.381	0.157537
208	DG HIPP (-)1002	DG Basket CCK+ (-)2232	1.26108	7.45675	616.758	24.4055	0.180921		208	DG HIPP (-)1002	DG Basket CCK+ (-)2232	0.314099	1.07669	78.4357	10.8315	0.029568		208	DG HIPP (-)1002	DG Basket CCK+ (-)2232	0.670731	5.25256	403.682	11.4003	0.110672		208	DG HIPP (-)1002	DG Basket CCK+ (-)2232	2.36787	9.73869	817.918	73.0463	0.244665
209	DG HIPROM (-)1333p	DG Basket CCK+ (-)2232	1.35027	6.9922	619.534	27.7827	0.18903		209	DG HIPROM (-)1333p	DG Basket CCK+ (-)2232	0.362923	0.931767	72.6565	15.3182	0.0287991		209	DG HIPROM (-)1333p	DG Basket CCK+ (-)2232	0.726657	4.73375	425.361	12.4006	0.118485		209	DG HIPROM (-)1333p	DG Basket CCK+ (-)2232	2.43242	8.99238	832.273	112.221	0.25078
210	DG AIPRIM (-)2333	DG Basket CCK+ (-)2232	1.5106	6.60209	540.942	25.8199	0.179976		210	DG AIPRIM (-)2333	DG Basket CCK+ (-)2232	0.393713	0.947755	71.3473	12.5311	0.0303491		210	DG AIPRIM (-)2333	DG Basket CCK+ (-)2232	0.692998	4.58466	344.409	11.5163	0.105861		210	DG AIPRIM (-)2333	DG Basket CCK+ (-)2232	2.68	8.74848	709.18	91.8655	0.251244
211	DG MOCAP (-)0331	DG Basket CCK+ (-)2232	1.35075	6.59216	604.058	26.9954	0.180082		211	DG MOCAP (-)0331	DG Basket CCK+ (-)2232	0.363302	0.910194	61.9972	12.632	0.0308637		211	DG MOCAP (-)0331	DG Basket CCK+ (-)2232	0.606643	4.47891	419.641	11.9585	0.109139		211	DG MOCAP (-)0331	DG Basket CCK+ (-)2232	2.65039	8.65032	800.942	78.674	0.252476
212	CA3 Spiny Lucidum (-)01320p	DG Basket CCK+ (-)2232	1.34953	7.16357	608.152	21.6992	0.181036		212	CA3 Spiny Lucidum (-)01320p	DG Basket CCK+ (-)2232	0.35065	0.970949	62.2598	9.18336	0.0286035		212	CA3 Spiny Lucidum (-)01320p	DG Basket CCK+ (-)2232	0.70978	5.16592	411.482	10.7776	0.116089		212	CA3 Spiny Lucidum (-)01320p	DG Basket CCK+ (-)2232	2.48115	9.35454	773.832	64.9428	0.24222
213	CA3 Mossy Fiber-Associated ORDEN (-)02332p	DG Basket CCK+ (-)2232	1.44518	6.14419	619.362	25.5205	0.193367		213	CA3 Mossy Fiber-Associated ORDEN (-)02332p	DG Basket CCK+ (-)2232	0.379149	0.860349	81.9283	12.0675	0.0311761		213	CA3 Mossy Fiber-Associated ORDEN (-)02332p	DG Basket CCK+ (-)2232	0.684689	4.19033	367.117	11.0595	0.122255		213	CA3 Mossy Fiber-Associated ORDEN (-)02332p	DG Basket CCK+ (-)2232	2.44133	8.19507	887.339	76.8158	0.258948
214	CA3 Mossy Fiber-Associated (-)03330p	DG Basket CCK+ (-)2232	1.85243	5.71399	592.947	51.7773	0.205748		214	CA3 Mossy Fiber-Associated (-)03330p	DG Basket CCK+ (-)2232	0.423317	0.697374	45.7274	26.9652	0.0226935		214	CA3 Mossy Fiber-Associated (-)03330p	DG Basket CCK+ (-)2232	1.00064	4.0935	456.281	19.7687	0.152279		214	CA3 Mossy Fiber-Associated (-)03330p	DG Basket CCK+ (-)2232	3.11252	7.35977	706.625	147.115	0.264145
215	CA1 LMR Projecting (-)3300p	DG Basket CCK+ (-)2232	1.31114	6.89986	594.546	23.5686	0.170969		215	CA1 LMR Projecting (-)3300p	DG Basket CCK+ (-)2232	0.331598	0.947385	63.8697	9.80128	0.0297623		215	CA1 LMR Projecting (-)3300p	DG Basket CCK+ (-)2232	0.655974	4.84268	390.318	10.2666	0.0936477		215	CA1 LMR Projecting (-)3300p	DG Basket CCK+ (-)2232	2.35562	8.69064	760.528	63.9368	0.23757
216	CA1 Perforant Path-Associated (-)3200p	DG Basket CCK+ (-)2232	1.40933	6.52077	586.905	27.5185	0.176678		216	CA1 Perforant Path-Associated (-)3200p	DG Basket CCK+ (-)2232	0.372613	0.892938	64.5001	12.393	0.0284201		216	CA1 Perforant Path-Associated (-)3200p	DG Basket CCK+ (-)2232	0.62493	4.63625	366.481	12.3086	0.109019		216	CA1 Perforant Path-Associated (-)3200p	DG Basket CCK+ (-)2232	2.57604	8.40181	754.515	83.8538	0.238335
217	CA1 Neurogliaform Projecting (-)3000p	DG Basket CCK+ (-)2232	1.17999	7.95048	565.884	28.3366	0.184303		217	CA1 Neurogliaform Projecting (-)3000p	DG Basket CCK+ (-)2232	0.306809	1.19024	62.9664	12.2372	0.0293723		217	CA1 Neurogliaform Projecting (-)3000p	DG Basket CCK+ (-)2232	0.601879	5.4438	393.004	13.0869	0.120508		217	CA1 Neurogliaform Projecting (-)3000p	DG Basket CCK+ (-)2232	2.1111	10.4719	712.366	81.3638	0.245903
218	CA1 Back-Projection (-)1133p	DG Basket CCK+ (-)2232	1.32257	7.1122	611.047	22.8683	0.180653		218	CA1 Back-Projection (-)1133p	DG Basket CCK+ (-)2232	0.359915	1.02646	79.6698	9.88937	0.0292006		218	CA1 Back-Projection (-)1133p	DG Basket CCK+ (-)2232	0.657536	4.88476	387.24	10.6967	0.112142		218	CA1 Back-Projection (-)1133p	DG Basket CCK+ (-)2232	2.36384	9.9024	860.704	65.6722	0.251134
219	CA3 Interneuron Specific Quad (-)03333p	DG Basket CCK+ (-)2232	1.40242	6.67899	601.554	22.9896	0.186757		219	CA3 Interneuron Specific Quad (-)03333p	DG Basket CCK+ (-)2232	0.379517	0.939613	72.821	10.3988	0.0302765		219	CA3 Interneuron Specific Quad (-)03333p	DG Basket CCK+ (-)2232	0.688145	4.65439	374.834	11.1061	0.112912		219	CA3 Interneuron Specific Quad (-)03333p	DG Basket CCK+ (-)2232	2.57588	8.80781	838.227	63.3063	0.252435
220	DG Granule (+)2201p	DG Total Molecular Layer (-)3303	1.53972	4.77018	341.884	68.4158	0.166253		220	DG Granule (+)2201p	DG Total Molecular Layer (-)3303	0.351298	0.673361	89.7011	24.6624	0.0313816		220	DG Granule (+)2201p	DG Total Molecular Layer (-)3303	0.861577	3.29745	108.223	33.5149	0.0947079		220	DG Granule (+)2201p	DG Total Molecular Layer (-)3303	2.57317	6.17698	582.121	148.817	0.258722
221	DG Semilunar Granule (+)2311p	DG Total Molecular Layer (-)3303	1.64469	5.01538	378.048	66.8934	0.178088		221	DG Semilunar Granule (+)2311p	DG Total Molecular Layer (-)3303	0.385322	0.721394	83.1592	24.5146	0.0294566		221	DG Semilunar Granule (+)2311p	DG Total Molecular Layer (-)3303	0.927853	3.52098	137.965	33.0601	0.114548		221	DG Semilunar Granule (+)2311p	DG Total Molecular Layer (-)3303	2.89592	6.93591	640.793	139.259	0.266368
222	DG Mossy (+)0103	DG Total Molecular Layer (-)3303	1.85123	4.41699	220.102	71.5865	0.22039		222	DG Mossy (+)0103	DG Total Molecular Layer (-)3303	0.431792	0.665941	60.6917	22.1603	0.032659		222	DG Mossy (+)0103	DG Total Molecular Layer (-)3303	1.01996	3.09961	81.26	37.9428	0.155837		222	DG Mossy (+)0103	DG Total Molecular Layer (-)3303	3.3022	5.87958	402.084	153.808	0.308556
223	DG Hilar Ectopic Granule (+)2203p	DG Total Molecular Layer (-)3303	1.55858	4.3959	354.924	43.0353	0.175881		223	DG Hilar Ectopic Granule (+)2203p	DG Total Molecular Layer (-)3303	0.398958	0.694262	89.6804	15.4514	0.0353192		223	DG Hilar Ectopic Granule (+)2203p	DG Total Molecular Layer (-)3303	0.826075	2.88647	109.666	20.0136	0.104516		223	DG Hilar Ectopic Granule (+)2203p	DG Total Molecular Layer (-)3303	2.77403	6.1876	630.526	95.8794	0.284461
224	DG Mossy MOLDEN (+)2323	DG Total Molecular Layer (-)3303	1.83425	4.39592	219.516	71.3651	0.220176		224	DG Mossy MOLDEN (+)2323	DG Total Molecular Layer (-)3303	0.425932	0.674761	61.3723	22.4549	0.0326999		224	DG Mossy MOLDEN (+)2323	DG Total Molecular Layer (-)3303	0.994023	2.99629	76.8309	36.8136	0.147685		224	DG Mossy MOLDEN (+)2323	DG Total Molecular Layer (-)3303	3.22419	5.90097	405.521	153.338	0.306764
225	CA3c Pyramidal (+)03223p	DG Total Molecular Layer (-)3303	1.61913	4.80389	313.063	37.2728	0.18504		225	CA3c Pyramidal (+)03223p	DG Total Molecular Layer (-)3303	0.410767	0.714229	72.5488	13.8379	0.0327222		225	CA3c Pyramidal (+)03223p	DG Total Molecular Layer (-)3303	0.839208	3.24692	107.582	17.764	0.123853		225	CA3c Pyramidal (+)03223p	DG Total Molecular Layer (-)3303	3.02501	6.38044	528.229	78.1549	0.278065
226	CA2 Pyramidal (+)2333p	DG Total Molecular Layer (-)3303	1.76871	3.87721	269.922	72.0733	0.208172		226	CA2 Pyramidal (+)2333p	DG Total Molecular Layer (-)3303	0.453482	0.598033	71.1921	23.5251	0.0357454		226	CA2 Pyramidal (+)2333p	DG Total Molecular Layer (-)3303	0.981103	2.49719	92.3381	38.0326	0.131255		226	CA2 Pyramidal (+)2333p	DG Total Molecular Layer (-)3303	3.22323	5.22538	478.45	167.692	0.306349
227	MEC LV Pyramidal (+)331131p	DG Total Molecular Layer (-)3303	1.59202	4.76758	348.974	41.3684	0.208419		227	MEC LV Pyramidal (+)331131p	DG Total Molecular Layer (-)3303	0.398312	0.704375	88.2934	16.1205	0.0344329		227	MEC LV Pyramidal (+)331131p	DG Total Molecular Layer (-)3303	0.801779	3.37816	119.754	19.4094	0.126729		227	MEC LV Pyramidal (+)331131p	DG Total Molecular Layer (-)3303	2.94631	6.38028	637.9	92.6762	0.301199
228	MEC LII Stellate (+)331111p	DG Total Molecular Layer (-)3303	1.39118	4.57026	313.799	52.1482	0.187017		228	MEC LII Stellate (+)331111p	DG Total Molecular Layer (-)3303	0.366534	0.684724	87.3068	17.9267	0.0379139		228	MEC LII Stellate (+)331111p	DG Total Molecular Layer (-)3303	0.728991	3.09337	106.565	23.1453	0.110888		228	MEC LII Stellate (+)331111p	DG Total Molecular Layer (-)3303	2.51185	6.29364	589.96	110.586	0.307952
229	EC LI-II Pyramidal-Fan (+)331000p	DG Total Molecular Layer (-)3303	1.51929	4.89866	388.219	48.3581	0.193676		229	EC LI-II Pyramidal-Fan (+)331000p	DG Total Molecular Layer (-)3303	0.40121	0.728758	97.5392	18.0042	0.033527		229	EC LI-II Pyramidal-Fan (+)331000p	DG Total Molecular Layer (-)3303	0.732251	3.33773	122.274	22.8603	0.124617		229	EC LI-II Pyramidal-Fan (+)331000p	DG Total Molecular Layer (-)3303	2.79017	6.47799	685.722	113.076	0.287727
230	EC LII-III Pyramidal-Tripolar (+)333000p	DG Total Molecular Layer (-)3303	1.49398	4.67242	541.172	37.2584	0.185545		230	EC LII-III Pyramidal-Tripolar (+)333000p	DG Total Molecular Layer (-)3303	0.406299	0.698184	132.422	12.8515	0.0319539		230	EC LII-III Pyramidal-Tripolar (+)333000p	DG Total Molecular Layer (-)3303	0.755134	3.06122	173.339	18.9457	0.119938		230	EC LII-III Pyramidal-Tripolar (+)333000p	DG Total Molecular Layer (-)3303	2.85028	6.11762	915.756	78.1073	0.277725
231	EC LIV-V Pyramidal-Horizontal (+)220233p	DG Total Molecular Layer (-)3303	1.54629	4.70409	357.196	52.5469	0.201613		231	EC LIV-V Pyramidal-Horizontal (+)220233p	DG Total Molecular Layer (-)3303	0.40959	0.682913	91.8295	19.5064	0.0318923		231	EC LIV-V Pyramidal-Horizontal (+)220233p	DG Total Molecular Layer (-)3303	0.801536	3.40475	104.52	24.6782	0.131099		231	EC LIV-V Pyramidal-Horizontal (+)220233p	DG Total Molecular Layer (-)3303	3.08917	6.36342	626.836	120.508	0.278993
232	DG Basket (-)2232	DG Total Molecular Layer (-)3303	1.92937	5.89896	449.944	9.03386	0.272665		232	DG Basket (-)2232	DG Total Molecular Layer (-)3303	0.419354	0.754022	53.8955	1.6854	0.0215882		232	DG Basket (-)2232	DG Total Molecular Layer (-)3303	1.05956	4.35134	271.575	6.38175	0.206054		232	DG Basket (-)2232	DG Total Molecular Layer (-)3303	3.43554	8.52388	580.877	14.6713	0.323433
233	DG Basket CCK+ (-)2232	DG Total Molecular Layer (-)3303	1.3904	7.12976	653.035	16.3867	0.216145		233	DG Basket CCK+ (-)2232	DG Total Molecular Layer (-)3303	0.367769	1.04845	77.0025	6.17008	0.0266879		233	DG Basket CCK+ (-)2232	DG Total Molecular Layer (-)3303	0.751359	4.8478	443.496	8.23988	0.137081		233	DG Basket CCK+ (-)2232	DG Total Molecular Layer (-)3303	2.49846	9.90667	877.924	42.0994	0.280604
234	DG Total Molecular Layer (-)3303	DG Total Molecular Layer (-)3303	1.41437	5.98875	561.017	36.4233	0.139847		234	DG Total Molecular Layer (-)3303	DG Total Molecular Layer (-)3303	0.419408	0.818987	105.354	17.7536	0.030892		234	DG Total Molecular Layer (-)3303	DG Total Molecular Layer (-)3303	0.671293	4.00599	253.738	15.846	0.0787846		234	DG Total Molecular Layer (-)3303	DG Total Molecular Layer (-)3303	2.93953	8.01373	786.97	107.818	0.235755
235	DG MOLAX (-)3302	DG Total Molecular Layer (-)3303	1.31489	6.35624	557.16	36.2141	0.142038		235	DG MOLAX (-)3302	DG Total Molecular Layer (-)3303	0.378323	0.908623	110.215	18.0739	0.0311131		235	DG MOLAX (-)3302	DG Total Molecular Layer (-)3303	0.591493	4.16629	253.371	14.6657	0.0803626		235	DG MOLAX (-)3302	DG Total Molecular Layer (-)3303	2.75055	8.61971	795.108	126.594	0.235813
236	DG Outer Molecular Layer (-)3222	DG Total Molecular Layer (-)3303	1.6501	6.32828	555.504	24.5844	0.195589		236	DG Outer Molecular Layer (-)3222	DG Total Molecular Layer (-)3303	0.441888	0.90588	72.7367	11.2821	0.0275096		236	DG Outer Molecular Layer (-)3222	DG Total Molecular Layer (-)3303	0.846782	4.14156	315.204	11.407	0.129355		236	DG Outer Molecular Layer (-)3222	DG Total Molecular Layer (-)3303	3.06103	8.37768	734.499	79.7956	0.261098
237	DG Neurogliaform (-)3000p	DG Total Molecular Layer (-)3303	1.3137	7.28245	576.147	35.1477	0.174363		237	DG Neurogliaform (-)3000p	DG Total Molecular Layer (-)3303	0.342204	1.05587	65.9562	17.315	0.0282149		237	DG Neurogliaform (-)3000p	DG Total Molecular Layer (-)3303	0.649843	4.86166	354.469	13.6502	0.111879		237	DG Neurogliaform (-)3000p	DG Total Molecular Layer (-)3303	2.30705	9.94228	743.557	112.354	0.246443
238	DG MOPP (-)3000	DG Total Molecular Layer (-)3303	1.24072	7.41322	568	37.905	0.171191		238	DG MOPP (-)3000	DG Total Molecular Layer (-)3303	0.332561	1.08771	67.2716	18.7189	0.0272394		238	DG MOPP (-)3000	DG Total Molecular Layer (-)3303	0.568618	4.79426	332.096	15.1816	0.116853		238	DG MOPP (-)3000	DG Total Molecular Layer (-)3303	2.28107	10.5367	749.308	114.954	0.24394
239	DG HICAP (-)2322	DG Total Molecular Layer (-)3303	0.915383	7.40431	704.317	55.195	0.104155		239	DG HICAP (-)2322	DG Total Molecular Layer (-)3303	0.273568	1.00712	85.2353	26.9346	0.0231057		239	DG HICAP (-)2322	DG Total Molecular Layer (-)3303	0.432917	4.97653	442.254	19.064	0.0574644		239	DG HICAP (-)2322	DG Total Molecular Layer (-)3303	1.91588	9.69496	967.446	179.042	0.175929
240	DG HIPP (-)1002	DG Total Molecular Layer (-)3303	1.66551	6.84084	570.88	26.3226	0.20073		240	DG HIPP (-)1002	DG Total Molecular Layer (-)3303	0.411821	0.988875	78.5836	12.5538	0.027715		240	DG HIPP (-)1002	DG Total Molecular Layer (-)3303	0.884757	4.76153	340.237	10.3232	0.132348		240	DG HIPP (-)1002	DG Total Molecular Layer (-)3303	2.94305	9.01106	815.33	84.8188	0.26539
241	DG HIPROM (-)1333p	DG Total Molecular Layer (-)3303	1.69732	6.59648	566.453	32.1753	0.197425		241	DG HIPROM (-)1333p	DG Total Molecular Layer (-)3303	0.451075	0.890071	76.1452	18.4536	0.0277917		241	DG HIPROM (-)1333p	DG Total Molecular Layer (-)3303	0.854694	4.69733	331.067	13.0265	0.13242		241	DG HIPROM (-)1333p	DG Total Molecular Layer (-)3303	2.9615	8.34449	790.75	124.368	0.266641
242	DG AIPRIM (-)2333	DG Total Molecular Layer (-)3303	1.89214	6.1234	489.701	29.1853	0.189566		242	DG AIPRIM (-)2333	DG Total Molecular Layer (-)3303	0.493223	0.893183	74.6632	14.6358	0.0297066		242	DG AIPRIM (-)2333	DG Total Molecular Layer (-)3303	0.899329	4.19602	272.586	11.6759	0.11931		242	DG AIPRIM (-)2333	DG Total Molecular Layer (-)3303	3.52551	8.33362	679.33	96.5275	0.262605
243	DG MOCAP (-)0331	DG Total Molecular Layer (-)3303	1.70696	6.12278	560.711	30.7805	0.18962		243	DG MOCAP (-)0331	DG Total Molecular Layer (-)3303	0.455566	0.849526	67.1293	15.1325	0.0300373		243	DG MOCAP (-)0331	DG Total Molecular Layer (-)3303	0.777837	4.27329	337.943	13.5273	0.121004		243	DG MOCAP (-)0331	DG Total Molecular Layer (-)3303	3.19476	8.08073	767.206	100.204	0.264402
244	CA3 Spiny Lucidum (-)01320p	DG Total Molecular Layer (-)3303	1.73173	6.69896	564.042	23.7321	0.195129		244	CA3 Spiny Lucidum (-)01320p	DG Total Molecular Layer (-)3303	0.453104	0.926641	64.2565	11.0568	0.0271868		244	CA3 Spiny Lucidum (-)01320p	DG Total Molecular Layer (-)3303	0.849704	4.63631	343.854	10.5917	0.130136		244	CA3 Spiny Lucidum (-)01320p	DG Total Molecular Layer (-)3303	3.1977	8.86319	731.369	84.59	0.260171
245	CA3 Mossy Fiber-Associated ORDEN (-)02332p	DG Total Molecular Layer (-)3303	1.8045	5.72055	568.263	29.724	0.200056		245	CA3 Mossy Fiber-Associated ORDEN (-)02332p	DG Total Molecular Layer (-)3303	0.483422	0.804224	88.6236	15.4944	0.0303709		245	CA3 Mossy Fiber-Associated ORDEN (-)02332p	DG Total Molecular Layer (-)3303	0.865005	3.97444	274.204	11.1768	0.128745		245	CA3 Mossy Fiber-Associated ORDEN (-)02332p	DG Total Molecular Layer (-)3303	3.50043	7.79106	833.518	100.622	0.270315
246	CA3 Mossy Fiber-Associated (-)03330p	DG Total Molecular Layer (-)3303	2.24136	5.33587	562.978	60.6662	0.212076		246	CA3 Mossy Fiber-Associated (-)03330p	DG Total Molecular Layer (-)3303	0.508862	0.658197	47.532	31.1958	0.0209279		246	CA3 Mossy Fiber-Associated (-)03330p	DG Total Molecular Layer (-)3303	1.24235	3.78883	417.137	21.2356	0.163013		246	CA3 Mossy Fiber-Associated (-)03330p	DG Total Molecular Layer (-)3303	3.95174	6.86013	685.292	168.063	0.266726
247	CA1 LMR Projecting (-)3300p	DG Total Molecular Layer (-)3303	1.64101	6.44335	552.991	25.9915	0.181693		247	CA1 LMR Projecting (-)3300p	DG Total Molecular Layer (-)3303	0.418695	0.907455	66.2671	11.2322	0.0290446		247	CA1 LMR Projecting (-)3300p	DG Total Molecular Layer (-)3303	0.841267	4.235	322.552	11.6292	0.103161		247	CA1 LMR Projecting (-)3300p	DG Total Molecular Layer (-)3303	2.95191	8.31094	714.88	79.3503	0.249285
248	CA1 Perforant Path-Associated (-)3200p	DG Total Molecular Layer (-)3303	1.79052	6.09176	541.788	31.0831	0.186085		248	CA1 Perforant Path-Associated (-)3200p	DG Total Molecular Layer (-)3303	0.47514	0.849743	67.6037	14.5901	0.0273977		248	CA1 Perforant Path-Associated (-)3200p	DG Total Molecular Layer (-)3303	0.803399	4.12505	298.578	12.6316	0.121172		248	CA1 Perforant Path-Associated (-)3200p	DG Total Molecular Layer (-)3303	3.20989	8.06989	707.057	88.7924	0.255693
249	CA1 Neurogliaform Projecting (-)3000p	DG Total Molecular Layer (-)3303	1.41373	7.63624	525.493	33.716	0.192287		249	CA1 Neurogliaform Projecting (-)3000p	DG Total Molecular Layer (-)3303	0.380618	1.1599	66.5508	15.5676	0.0286265		249	CA1 Neurogliaform Projecting (-)3000p	DG Total Molecular Layer (-)3303	0.731661	4.83008	325.113	13.4388	0.130205		249	CA1 Neurogliaform Projecting (-)3000p	DG Total Molecular Layer (-)3303	2.7912	10.3819	689.365	104.165	0.262336
250	CA1 Back-Projection (-)1133p	DG Total Molecular Layer (-)3303	1.70965	6.60456	562.208	26.1231	0.190547		250	CA1 Back-Projection (-)1133p	DG Total Molecular Layer (-)3303	0.473212	0.971783	82.4109	12.6938	0.0285781		250	CA1 Back-Projection (-)1133p	DG Total Molecular Layer (-)3303	0.851321	4.51804	307.43	10.8374	0.123509		250	CA1 Back-Projection (-)1133p	DG Total Molecular Layer (-)3303	3.37371	9.53844	825.894	94.3367	0.264744
251	CA3 Interneuron Specific Quad (-)03333p	DG Total Molecular Layer (-)3303	1.78655	6.21112	552.129	26.2955	0.194829		251	CA3 Interneuron Specific Quad (-)03333p	DG Total Molecular Layer (-)3303	0.493646	0.896783	76.5315	12.9556	0.0294323		251	CA3 Interneuron Specific Quad (-)03333p	DG Total Molecular Layer (-)3303	0.937479	4.26108	296.848	11.3677	0.123435		251	CA3 Interneuron Specific Quad (-)03333p	DG Total Molecular Layer (-)3303	3.57075	8.47598	790.316	86.9915	0.266128
252	DG Granule (+)2201p	DG MOLAX (-)3302	1.53277	4.8089	364.013	62.6004	0.16352		252	DG Granule (+)2201p	DG MOLAX (-)3302	0.333698	0.640165	98.8195	22.2177	0.030975		252	DG Granule (+)2201p	DG MOLAX (-)3302	0.879318	3.5542	116.018	27.7541	0.091049		252	DG Granule (+)2201p	DG MOLAX (-)3302	2.29905	6.28094	645.525	145.87	0.254474
253	DG Semilunar Granule (+)2311p	DG MOLAX (-)3302	1.63271	5.01418	395.914	61.1764	0.175722		253	DG Semilunar Granule (+)2311p	DG MOLAX (-)3302	0.36283	0.687194	90.3526	22.1306	0.0295753		253	DG Semilunar Granule (+)2311p	DG MOLAX (-)3302	0.972476	3.58477	144.879	29.0117	0.115634		253	DG Semilunar Granule (+)2311p	DG MOLAX (-)3302	2.57822	6.53775	710.076	137.936	0.263937
254	DG Mossy (+)0103	DG MOLAX (-)3302	1.74731	4.5142	224.09	68.9938	0.219003		254	DG Mossy (+)0103	DG MOLAX (-)3302	0.400674	0.652604	62.9679	21.2598	0.0326682		254	DG Mossy (+)0103	DG MOLAX (-)3302	1.00416	3.20939	81.7048	34.4496	0.146572		254	DG Mossy (+)0103	DG MOLAX (-)3302	3.09585	5.98151	427.971	139.299	0.308179
255	DG Hilar Ectopic Granule (+)2203p	DG MOLAX (-)3302	1.51603	4.40334	374.15	39.9825	0.175394		255	DG Hilar Ectopic Granule (+)2203p	DG MOLAX (-)3302	0.373986	0.656706	98.7049	13.7866	0.0352739		255	DG Hilar Ectopic Granule (+)2203p	DG MOLAX (-)3302	0.841515	2.99953	112.248	19.3438	0.100196		255	DG Hilar Ectopic Granule (+)2203p	DG MOLAX (-)3302	2.62951	5.86326	702.734	81.2389	0.282242
256	DG Mossy MOLDEN (+)2323	DG MOLAX (-)3302	1.73007	4.48757	223.705	68.6511	0.218809		256	DG Mossy MOLDEN (+)2323	DG MOLAX (-)3302	0.393523	0.657604	63.686	21.3061	0.0328114		256	DG Mossy MOLDEN (+)2323	DG MOLAX (-)3302	0.988131	3.18212	76.9714	34.0036	0.136432		256	DG Mossy MOLDEN (+)2323	DG MOLAX (-)3302	3.01427	5.97185	432.824	140.102	0.304035
257	CA3c Pyramidal (+)03223p	DG MOLAX (-)3302	1.52428	4.87075	324.172	34.6133	0.185941		257	CA3c Pyramidal (+)03223p	DG MOLAX (-)3302	0.375678	0.698743	78.1425	12.3558	0.0329585		257	CA3c Pyramidal (+)03223p	DG MOLAX (-)3302	0.807713	3.49687	110.663	17.7686	0.11826		257	CA3c Pyramidal (+)03223p	DG MOLAX (-)3302	2.81587	6.50586	556.469	68.9177	0.277632
258	CA2 Pyramidal (+)2333p	DG MOLAX (-)3302	1.7208	3.88027	280.942	66.381	0.208863		258	CA2 Pyramidal (+)2333p	DG MOLAX (-)3302	0.417914	0.580235	76.3541	21.4776	0.0357525		258	CA2 Pyramidal (+)2333p	DG MOLAX (-)3302	0.947671	2.63642	92.7578	34.4388	0.132449		258	CA2 Pyramidal (+)2333p	DG MOLAX (-)3302	2.87194	5.34858	508.342	144.431	0.309366
259	MEC LV Pyramidal (+)331131p	DG MOLAX (-)3302	1.51299	4.81037	367.885	38.7393	0.208697		259	MEC LV Pyramidal (+)331131p	DG MOLAX (-)3302	0.369071	0.678326	97.1394	14.427	0.0340928		259	MEC LV Pyramidal (+)331131p	DG MOLAX (-)3302	0.787842	3.28761	122.79	18.9952	0.124502		259	MEC LV Pyramidal (+)331131p	DG MOLAX (-)3302	2.54359	6.35928	692.349	82.0217	0.297715
260	MEC LII Stellate (+)331111p	DG MOLAX (-)3302	1.35819	4.57864	330.039	47.8611	0.189928		260	MEC LII Stellate (+)331111p	DG MOLAX (-)3302	0.341122	0.654222	94.8058	15.7127	0.0378834		260	MEC LII Stellate (+)331111p	DG MOLAX (-)3302	0.715653	3.28256	109.47	23.8093	0.111912		260	MEC LII Stellate (+)331111p	DG MOLAX (-)3302	2.29154	6.38927	645.394	92.108	0.30776
261	EC LI-II Pyramidal-Fan (+)331000p	DG MOLAX (-)3302	1.47254	4.89218	414.035	43.6909	0.19589		261	EC LI-II Pyramidal-Fan (+)331000p	DG MOLAX (-)3302	0.377047	0.697757	109.284	15.6281	0.0335122		261	EC LI-II Pyramidal-Fan (+)331000p	DG MOLAX (-)3302	0.735105	3.45134	126.684	21.7542	0.118675		261	EC LI-II Pyramidal-Fan (+)331000p	DG MOLAX (-)3302	2.55184	6.45238	751.968	97.9032	0.286751
262	EC LII-III Pyramidal-Tripolar (+)333000p	DG MOLAX (-)3302	1.44711	4.66498	585.109	33.7011	0.188026		262	EC LII-III Pyramidal-Tripolar (+)333000p	DG MOLAX (-)3302	0.36972	0.668186	150.719	10.7577	0.0318785		262	EC LII-III Pyramidal-Tripolar (+)333000p	DG MOLAX (-)3302	0.752169	3.25818	188.163	17.4698	0.120199		262	EC LII-III Pyramidal-Tripolar (+)333000p	DG MOLAX (-)3302	2.55675	5.98848	1008.61	66.1292	0.276678
263	EC LIV-V Pyramidal-Horizontal (+)220233p	DG MOLAX (-)3302	1.5055	4.70638	376.411	47.7797	0.203185		263	EC LIV-V Pyramidal-Horizontal (+)220233p	DG MOLAX (-)3302	0.381247	0.650557	100.593	16.9182	0.0319501		263	EC LIV-V Pyramidal-Horizontal (+)220233p	DG MOLAX (-)3302	0.809234	3.31592	108.751	23.5586	0.124949		263	EC LIV-V Pyramidal-Horizontal (+)220233p	DG MOLAX (-)3302	2.64018	6.20536	681.054	97.612	0.279509
264	DG Basket (-)2232	DG MOLAX (-)3302	1.75279	6.06799	487.913	8.53151	0.27613		264	DG Basket (-)2232	DG MOLAX (-)3302	0.37376	0.748924	61.4047	1.45875	0.0207241		264	DG Basket (-)2232	DG MOLAX (-)3302	0.974404	4.55089	290.937	6.29423	0.206879		264	DG Basket (-)2232	DG MOLAX (-)3302	2.72626	8.38527	688.727	13.4755	0.326436
265	DG Basket CCK+ (-)2232	DG MOLAX (-)3302	1.25874	7.33386	692.908	14.8186	0.210929		265	DG Basket CCK+ (-)2232	DG MOLAX (-)3302	0.321352	1.04416	97.7904	4.6587	0.0275217		265	DG Basket CCK+ (-)2232	DG MOLAX (-)3302	0.67713	5.04136	437.506	8.99934	0.130671		265	DG Basket CCK+ (-)2232	DG MOLAX (-)3302	2.10376	9.61635	998.202	33.0734	0.276314
266	DG Total Molecular Layer (-)3303	DG MOLAX (-)3302	1.33096	6.06338	595.184	31.2907	0.141562		266	DG Total Molecular Layer (-)3303	DG MOLAX (-)3302	0.373047	0.788584	121.509	13.863	0.0303052		266	DG Total Molecular Layer (-)3303	DG MOLAX (-)3302	0.616673	4.28675	259.644	14.4406	0.0752562		266	DG Total Molecular Layer (-)3303	DG MOLAX (-)3302	2.52614	7.72898	878.75	81.0609	0.234546
267	DG MOLAX (-)3302	DG MOLAX (-)3302	1.18144	6.53258	590.909	31.1538	0.135128		267	DG MOLAX (-)3302	DG MOLAX (-)3302	0.323752	0.896343	135.441	13.5859	0.0303474		267	DG MOLAX (-)3302	DG MOLAX (-)3302	0.510679	4.55972	244.544	13.2186	0.0708213		267	DG MOLAX (-)3302	DG MOLAX (-)3302	2.13552	8.4798	929.896	81.5862	0.229046
268	DG Outer Molecular Layer (-)3222	DG MOLAX (-)3302	1.50767	6.49186	588.427	21.3016	0.191107		268	DG Outer Molecular Layer (-)3222	DG MOLAX (-)3302	0.389689	0.900326	91.0314	8.17809	0.0280104		268	DG Outer Molecular Layer (-)3222	DG MOLAX (-)3302	0.751829	4.3982	308.057	10.9048	0.123882		268	DG Outer Molecular Layer (-)3222	DG MOLAX (-)3302	2.52554	8.3155	854.021	47.8888	0.257655
269	DG Neurogliaform (-)3000p	DG MOLAX (-)3302	1.22896	7.37459	612.215	29.5529	0.176235		269	DG Neurogliaform (-)3000p	DG MOLAX (-)3302	0.302645	1.0108	78.0825	13.1079	0.0285105		269	DG Neurogliaform (-)3000p	DG MOLAX (-)3302	0.626661	5.10616	367.75	12.2616	0.112442		269	DG Neurogliaform (-)3000p	DG MOLAX (-)3302	2.02947	9.4056	827.055	72.8295	0.248088
270	DG MOPP (-)3000	DG MOLAX (-)3302	1.16684	7.49926	602.045	31.8173	0.172872		270	DG MOPP (-)3000	DG MOLAX (-)3302	0.299293	1.03888	79.9505	14.3382	0.0276409		270	DG MOPP (-)3000	DG MOLAX (-)3302	0.559785	5.04043	342.673	12.7104	0.111758		270	DG MOPP (-)3000	DG MOLAX (-)3302	2.01065	9.97354	836.376	83.2631	0.243874
271	DG HICAP (-)2322	DG MOLAX (-)3302	0.853637	7.51809	742.054	44.9496	0.101963		271	DG HICAP (-)2322	DG MOLAX (-)3302	0.240622	0.975384	105.901	20.7421	0.0233535		271	DG HICAP (-)2322	DG MOLAX (-)3302	0.410485	5.22464	415.164	19.3466	0.0542709		271	DG HICAP (-)2322	DG MOLAX (-)3302	1.61129	9.46809	1062.67	134.031	0.173124
272	DG HIPP (-)1002	DG MOLAX (-)3302	1.55253	6.99651	602.183	23.1275	0.196925		272	DG HIPP (-)1002	DG MOLAX (-)3302	0.369501	0.976726	96.5408	9.46962	0.0279963		272	DG HIPP (-)1002	DG MOLAX (-)3302	0.833589	4.94965	340.216	11.0474	0.128874		272	DG HIPP (-)1002	DG MOLAX (-)3302	2.61124	9.12041	885.177	59.7076	0.261451
273	DG HIPROM (-)1333p	DG MOLAX (-)3302	1.6108	6.67005	603.926	27.4112	0.200496		273	DG HIPROM (-)1333p	DG MOLAX (-)3302	0.417308	0.866056	89.3647	14.2778	0.0276583		273	DG HIPROM (-)1333p	DG MOLAX (-)3302	0.79351	4.85549	345.069	12.7519	0.134161		273	DG HIPROM (-)1333p	DG MOLAX (-)3302	2.68857	8.43389	876.939	98.7074	0.265535
274	DG AIPRIM (-)2333	DG MOLAX (-)3302	1.81712	6.19053	513.054	25.0677	0.192708		274	DG AIPRIM (-)2333	DG MOLAX (-)3302	0.446139	0.864099	83.6678	11.1352	0.0297182		274	DG AIPRIM (-)2333	DG MOLAX (-)3302	0.8715	4.26102	279.068	12.3372	0.121825		274	DG AIPRIM (-)2333	DG MOLAX (-)3302	3.02755	8.05759	729.439	76.0135	0.262332
275	DG MOCAP (-)0331	DG MOLAX (-)3302	1.62486	6.21364	592.027	26.2815	0.193945		275	DG MOCAP (-)0331	DG MOLAX (-)3302	0.411703	0.816284	78.0709	11.3776	0.0297005		275	DG MOCAP (-)0331	DG MOLAX (-)3302	0.752517	4.4755	351.271	12.107	0.123624		275	DG MOCAP (-)0331	DG MOLAX (-)3302	2.91258	7.88667	852.412	66.7061	0.266715
276	CA3 Spiny Lucidum (-)01320p	DG MOLAX (-)3302	1.63922	6.79778	596.542	20.7465	0.197397		276	CA3 Spiny Lucidum (-)01320p	DG MOLAX (-)3302	0.409809	0.902322	76.5101	8.16181	0.0267848		276	CA3 Spiny Lucidum (-)01320p	DG MOLAX (-)3302	0.788744	4.91262	355.57	10.74	0.130822		276	CA3 Spiny Lucidum (-)01320p	DG MOLAX (-)3302	2.6529	8.51357	819.765	52.6706	0.260604
277	CA3 Mossy Fiber-Associated ORDEN (-)02332p	DG MOLAX (-)3302	1.70576	5.82069	605.849	24.6406	0.202762		277	CA3 Mossy Fiber-Associated ORDEN (-)02332p	DG MOLAX (-)3302	0.438822	0.785555	102.443	10.99	0.0299356		277	CA3 Mossy Fiber-Associated ORDEN (-)02332p	DG MOLAX (-)3302	0.850518	4.26565	294.725	10.8979	0.126357		277	CA3 Mossy Fiber-Associated ORDEN (-)02332p	DG MOLAX (-)3302	2.8903	7.55594	928.023	62.9928	0.270433
278	CA3 Mossy Fiber-Associated (-)03330p	DG MOLAX (-)3302	2.14997	5.42295	584.956	49.6483	0.21407		278	CA3 Mossy Fiber-Associated (-)03330p	DG MOLAX (-)3302	0.476885	0.64124	55.6598	24.6235	0.0211834		278	CA3 Mossy Fiber-Associated (-)03330p	DG MOLAX (-)3302	1.19285	3.87975	425.555	18.5836	0.161967		278	CA3 Mossy Fiber-Associated (-)03330p	DG MOLAX (-)3302	3.47466	6.93012	741.468	146.416	0.269355
279	CA1 LMR Projecting (-)3300p	DG MOLAX (-)3302	1.57303	6.51815	582.656	22.5424	0.185806		279	CA1 LMR Projecting (-)3300p	DG MOLAX (-)3302	0.380169	0.867424	76.6725	8.48337	0.0289636		279	CA1 LMR Projecting (-)3300p	DG MOLAX (-)3302	0.818424	4.45257	333.206	11.4263	0.107379		279	CA1 LMR Projecting (-)3300p	DG MOLAX (-)3302	2.54512	8.18602	802.988	53.8522	0.249575
280	CA1 Perforant Path-Associated (-)3200p	DG MOLAX (-)3302	1.70217	6.16301	570.669	26.5211	0.189727		280	CA1 Perforant Path-Associated (-)3200p	DG MOLAX (-)3302	0.431211	0.818323	78.101	11.0997	0.0272733		280	CA1 Perforant Path-Associated (-)3200p	DG MOLAX (-)3302	0.790384	4.27271	305.553	12.5505	0.124936		280	CA1 Perforant Path-Associated (-)3200p	DG MOLAX (-)3302	2.82684	7.65583	782.813	71.2547	0.256391
281	CA1 Neurogliaform Projecting (-)3000p	DG MOLAX (-)3302	1.35399	7.73303	549.79	28.7404	0.195481		281	CA1 Neurogliaform Projecting (-)3000p	DG MOLAX (-)3302	0.34362	1.13377	74.6079	11.6355	0.028629		281	CA1 Neurogliaform Projecting (-)3000p	DG MOLAX (-)3302	0.721885	5.10682	338.994	13.3061	0.13107		281	CA1 Neurogliaform Projecting (-)3000p	DG MOLAX (-)3302	2.31182	10.2724	740.157	73.7319	0.263109
282	CA1 Back-Projection (-)1133p	DG MOLAX (-)3302	1.60027	6.73999	601.204	22.4571	0.193562		282	CA1 Back-Projection (-)1133p	DG MOLAX (-)3302	0.421148	0.942762	96.9644	9.11654	0.0283021		282	CA1 Back-Projection (-)1133p	DG MOLAX (-)3302	0.807872	4.8347	317.955	10.954	0.125967		282	CA1 Back-Projection (-)1133p	DG MOLAX (-)3302	2.78063	9.23673	912.728	57.2794	0.266063
283	CA3 Interneuron Specific Quad (-)03333p	DG MOLAX (-)3302	1.68236	6.31113	587.433	22.6668	0.198213		283	CA3 Interneuron Specific Quad (-)03333p	DG MOLAX (-)3302	0.437424	0.864598	89.8132	9.65042	0.0293405		283	CA3 Interneuron Specific Quad (-)03333p	DG MOLAX (-)3302	0.852621	4.4979	308.778	10.9433	0.126463		283	CA3 Interneuron Specific Quad (-)03333p	DG MOLAX (-)3302	2.9347	8.17065	877.759	61.8583	0.266646
284	DG Granule (+)2201p	DG Outer Molecular Layer (-)3222	1.47647	4.89437	367.057	58.456	0.180357		284	DG Granule (+)2201p	DG Outer Molecular Layer (-)3222	0.319009	0.676923	92.087	21.5324	0.0305465		284	DG Granule (+)2201p	DG Outer Molecular Layer (-)3222	0.838513	3.34832	135.991	25.4634	0.0993586		284	DG Granule (+)2201p	DG Outer Molecular Layer (-)3222	2.32476	6.39065	619.92	128.988	0.262799
285	DG Semilunar Granule (+)2311p	DG Outer Molecular Layer (-)3222	1.56205	5.12323	401.704	58.5497	0.189652		285	DG Semilunar Granule (+)2311p	DG Outer Molecular Layer (-)3222	0.348793	0.726829	84.083	21.987	0.0282604		285	DG Semilunar Granule (+)2311p	DG Outer Molecular Layer (-)3222	0.912775	3.50609	164.847	27.8236	0.125369		285	DG Semilunar Granule (+)2311p	DG Outer Molecular Layer (-)3222	2.67048	6.86684	674.053	124.781	0.266749
286	DG Mossy (+)0103	DG Outer Molecular Layer (-)3222	1.71416	4.54515	235.392	63.14	0.230615		286	DG Mossy (+)0103	DG Outer Molecular Layer (-)3222	0.387377	0.689412	60.9528	20.4936	0.0314488		286	DG Mossy (+)0103	DG Outer Molecular Layer (-)3222	0.981245	3.06522	94.2197	32.0656	0.157957		286	DG Mossy (+)0103	DG Outer Molecular Layer (-)3222	3.01898	5.94485	433.665	134.699	0.30929
287	DG Hilar Ectopic Granule (+)2203p	DG Outer Molecular Layer (-)3222	1.4772	4.48996	378.983	36.4386	0.1892		287	DG Hilar Ectopic Granule (+)2203p	DG Outer Molecular Layer (-)3222	0.359396	0.695883	91.7547	12.9366	0.0347922		287	DG Hilar Ectopic Granule (+)2203p	DG Outer Molecular Layer (-)3222	0.825711	2.93657	126.746	17.2872	0.109048		287	DG Hilar Ectopic Granule (+)2203p	DG Outer Molecular Layer (-)3222	2.53515	6.086	668.088	82.7959	0.287805
288	DG Mossy MOLDEN (+)2323	DG Outer Molecular Layer (-)3222	1.69984	4.51358	235.442	62.932	0.230355		288	DG Mossy MOLDEN (+)2323	DG Outer Molecular Layer (-)3222	0.377224	0.686478	62.799	20.8299	0.0310326		288	DG Mossy MOLDEN (+)2323	DG Outer Molecular Layer (-)3222	0.961577	3.00809	86.4933	32.6102	0.163815		288	DG Mossy MOLDEN (+)2323	DG Outer Molecular Layer (-)3222	2.95261	5.89641	444.149	133.161	0.305169
289	CA3c Pyramidal (+)03223p	DG Outer Molecular Layer (-)3222	1.5503	4.91797	328.532	30.3321	0.199923		289	CA3c Pyramidal (+)03223p	DG Outer Molecular Layer (-)3222	0.379048	0.735162	72.4426	10.9248	0.0324765		289	CA3c Pyramidal (+)03223p	DG Outer Molecular Layer (-)3222	0.788782	3.22583	123.286	15.2846	0.129279		289	CA3c Pyramidal (+)03223p	DG Outer Molecular Layer (-)3222	2.74653	6.58602	521.106	63.7128	0.283469
290	CA2 Pyramidal (+)2333p	DG Outer Molecular Layer (-)3222	1.68382	3.95269	283.7	64.2222	0.221936		290	CA2 Pyramidal (+)2333p	DG Outer Molecular Layer (-)3222	0.407089	0.621783	73.2755	21.7504	0.0341525		290	CA2 Pyramidal (+)2333p	DG Outer Molecular Layer (-)3222	0.84235	2.4755	104.256	32.9201	0.139613		290	CA2 Pyramidal (+)2333p	DG Outer Molecular Layer (-)3222	2.94275	5.30833	479.429	133.557	0.31105
291	MEC LV Pyramidal (+)331131p	DG Outer Molecular Layer (-)3222	1.48887	4.86511	371.671	35.9552	0.221503		291	MEC LV Pyramidal (+)331131p	DG Outer Molecular Layer (-)3222	0.356742	0.709879	93.8476	13.7163	0.0331787		291	MEC LV Pyramidal (+)331131p	DG Outer Molecular Layer (-)3222	0.789707	3.41926	133.372	17.3816	0.134008		291	MEC LV Pyramidal (+)331131p	DG Outer Molecular Layer (-)3222	2.43094	6.39506	669.379	84.7054	0.302354
292	MEC LII Stellate (+)331111p	DG Outer Molecular Layer (-)3222	1.30132	4.69244	333.236	45.2849	0.200746		292	MEC LII Stellate (+)331111p	DG Outer Molecular Layer (-)3222	0.328128	0.697158	89.9276	15.1726	0.0376222		292	MEC LII Stellate (+)331111p	DG Outer Molecular Layer (-)3222	0.68942	3.09518	119.922	21.765	0.117407		292	MEC LII Stellate (+)331111p	DG Outer Molecular Layer (-)3222	2.31764	6.40096	590.334	95.643	0.310457
293	EC LI-II Pyramidal-Fan (+)331000p	DG Outer Molecular Layer (-)3222	1.41868	5.01439	416.788	41.8139	0.206995		293	EC LI-II Pyramidal-Fan (+)331000p	DG Outer Molecular Layer (-)3222	0.36149	0.743127	103.972	15.4986	0.0324244		293	EC LI-II Pyramidal-Fan (+)331000p	DG Outer Molecular Layer (-)3222	0.709197	3.32291	141.088	20.1562	0.138572		293	EC LI-II Pyramidal-Fan (+)331000p	DG Outer Molecular Layer (-)3222	2.45782	6.51951	709.702	106.451	0.2908
294	EC LII-III Pyramidal-Tripolar (+)333000p	DG Outer Molecular Layer (-)3222	1.3702	4.77272	597.177	32.27	0.196127		294	EC LII-III Pyramidal-Tripolar (+)333000p	DG Outer Molecular Layer (-)3222	0.35223	0.701177	146.331	10.8323	0.0315818		294	EC LII-III Pyramidal-Tripolar (+)333000p	DG Outer Molecular Layer (-)3222	0.707554	3.08772	208.599	16.7786	0.123452		294	EC LII-III Pyramidal-Tripolar (+)333000p	DG Outer Molecular Layer (-)3222	2.59558	6.15284	980.835	69.3043	0.278899
295	EC LIV-V Pyramidal-Horizontal (+)220233p	DG Outer Molecular Layer (-)3222	1.44657	4.81881	379.956	45.979	0.214967		295	EC LIV-V Pyramidal-Horizontal (+)220233p	DG Outer Molecular Layer (-)3222	0.361694	0.699477	96.5107	16.8923	0.0311171		295	EC LIV-V Pyramidal-Horizontal (+)220233p	DG Outer Molecular Layer (-)3222	0.793663	3.38366	119.057	21.9771	0.141788		295	EC LIV-V Pyramidal-Horizontal (+)220233p	DG Outer Molecular Layer (-)3222	2.40305	6.38513	661.705	106.416	0.28405
296	DG Basket (-)2232	DG Outer Molecular Layer (-)3222	1.67947	6.11784	486.839	8.14671	0.279581		296	DG Basket (-)2232	DG Outer Molecular Layer (-)3222	0.370048	0.782481	61.846	1.2714	0.0199704		296	DG Basket (-)2232	DG Outer Molecular Layer (-)3222	0.957676	4.49936	301.071	5.92333	0.207103		296	DG Basket (-)2232	DG Outer Molecular Layer (-)3222	2.93042	8.78997	659.168	12.0754	0.328563
297	DG Basket CCK+ (-)2232	DG Outer Molecular Layer (-)3222	1.23256	7.44289	701.265	13.7339	0.220714		297	DG Basket CCK+ (-)2232	DG Outer Molecular Layer (-)3222	0.327971	1.0906	92.2525	4.27585	0.0262039		297	DG Basket CCK+ (-)2232	DG Outer Molecular Layer (-)3222	0.645197	5.22641	481.178	8.20199	0.135087		297	DG Basket CCK+ (-)2232	DG Outer Molecular Layer (-)3222	2.12759	10.0452	987.23	29.4482	0.277699
298	DG Total Molecular Layer (-)3303	DG Outer Molecular Layer (-)3222	1.49353	6.16254	600.391	23.3593	0.187421		298	DG Total Molecular Layer (-)3303	DG Outer Molecular Layer (-)3222	0.410127	0.847994	81.5719	10.4423	0.0295041		298	DG Total Molecular Layer (-)3303	DG Outer Molecular Layer (-)3222	0.732188	4.17889	332.599	11.0819	0.114095		298	DG Total Molecular Layer (-)3303	DG Outer Molecular Layer (-)3222	2.85793	8.09485	845.852	64.7664	0.259446
299	DG MOLAX (-)3302	DG Outer Molecular Layer (-)3222	1.34279	6.5867	596.413	23.8814	0.180068		299	DG MOLAX (-)3302	DG Outer Molecular Layer (-)3222	0.363258	0.95127	90.8953	10.9266	0.0299602		299	DG MOLAX (-)3302	DG Outer Molecular Layer (-)3222	0.616715	4.4125	318.408	11.8091	0.10806		299	DG MOLAX (-)3302	DG Outer Molecular Layer (-)3222	2.27635	8.80193	828.225	76.6903	0.254421
300	DG Outer Molecular Layer (-)3222	DG Outer Molecular Layer (-)3222	1.47154	6.57495	593.702	19.8865	0.199043		300	DG Outer Molecular Layer (-)3222	DG Outer Molecular Layer (-)3222	0.391684	0.94901	83.6668	8.1112	0.0276041		300	DG Outer Molecular Layer (-)3222	DG Outer Molecular Layer (-)3222	0.734053	4.56071	342.642	10.2123	0.126182		300	DG Outer Molecular Layer (-)3222	DG Outer Molecular Layer (-)3222	2.53357	8.73471	831.712	54.3028	0.260236
301	DG Neurogliaform (-)3000p	DG Outer Molecular Layer (-)3222	1.21766	7.51582	615.695	27.5473	0.186943		301	DG Neurogliaform (-)3000p	DG Outer Molecular Layer (-)3222	0.312845	1.08989	73.2189	13	0.0280457		301	DG Neurogliaform (-)3000p	DG Outer Molecular Layer (-)3222	0.636765	4.98097	400.869	11.4769	0.11668		301	DG Neurogliaform (-)3000p	DG Outer Molecular Layer (-)3222	2.01821	9.97916	803.899	85.42	0.251307
302	DG MOPP (-)3000	DG Outer Molecular Layer (-)3222	1.1563	7.63975	604.511	29.8117	0.183575		302	DG MOPP (-)3000	DG Outer Molecular Layer (-)3222	0.30284	1.1057	73.5077	14.0776	0.0270518		302	DG MOPP (-)3000	DG Outer Molecular Layer (-)3222	0.564059	4.98015	378.9	13.2039	0.121798		302	DG MOPP (-)3000	DG Outer Molecular Layer (-)3222	1.95846	10.5641	802.438	86.3046	0.2499
303	DG HICAP (-)2322	DG Outer Molecular Layer (-)3222	0.850931	7.66813	746.676	42.9402	0.109584		303	DG HICAP (-)2322	DG Outer Molecular Layer (-)3222	0.249267	1.03625	100.036	21.0996	0.0246908		303	DG HICAP (-)2322	DG Outer Molecular Layer (-)3222	0.405554	5.28674	456.002	16.9889	0.0613274		303	DG HICAP (-)2322	DG Outer Molecular Layer (-)3222	1.74281	9.98173	1070.11	138.244	0.184193
304	DG HIPP (-)1002	DG Outer Molecular Layer (-)3222	1.50954	7.11176	609.835	21.7215	0.204514		304	DG HIPP (-)1002	DG Outer Molecular Layer (-)3222	0.365156	1.03195	89.5034	9.52209	0.0274108		304	DG HIPP (-)1002	DG Outer Molecular Layer (-)3222	0.797994	4.91203	372.792	10.4799	0.128771		304	DG HIPP (-)1002	DG Outer Molecular Layer (-)3222	2.58348	9.48348	866.097	64.1589	0.264422
305	DG HIPROM (-)1333p	DG Outer Molecular Layer (-)3222	1.55025	6.79217	608.224	25.7322	0.207271		305	DG HIPROM (-)1333p	DG Outer Molecular Layer (-)3222	0.401663	0.912844	83.7166	14.0478	0.0266495		305	DG HIPROM (-)1333p	DG Outer Molecular Layer (-)3222	0.760723	4.79709	383.331	12.1111	0.133689		305	DG HIPROM (-)1333p	DG Outer Molecular Layer (-)3222	2.64386	8.88471	855.305	97.6868	0.27197
306	DG AIPRIM (-)2333	DG Outer Molecular Layer (-)3222	1.76467	6.30394	518.363	23.65	0.199996		306	DG AIPRIM (-)2333	DG Outer Molecular Layer (-)3222	0.442583	0.924481	76.4243	11.0257	0.0288848		306	DG AIPRIM (-)2333	DG Outer Molecular Layer (-)3222	0.856522	4.2776	310.244	10.8312	0.125751		306	DG AIPRIM (-)2333	DG Outer Molecular Layer (-)3222	3.15178	8.5448	717.119	74.9296	0.265636
307	DG MOCAP (-)0331	DG Outer Molecular Layer (-)3222	1.58481	6.32629	596.198	24.5381	0.203305		307	DG MOCAP (-)0331	DG Outer Molecular Layer (-)3222	0.406898	0.87129	71.6004	11.2104	0.0285927		307	DG MOCAP (-)0331	DG Outer Molecular Layer (-)3222	0.754337	4.46426	386.311	11.8891	0.126802		307	DG MOCAP (-)0331	DG Outer Molecular Layer (-)3222	2.8455	8.08454	825.836	74.8341	0.267133
308	CA3 Spiny Lucidum (-)01320p	DG Outer Molecular Layer (-)3222	1.59529	6.91186	601.345	19.068	0.205659		308	CA3 Spiny Lucidum (-)01320p	DG Outer Molecular Layer (-)3222	0.407753	0.956747	71.6655	7.77735	0.0260117		308	CA3 Spiny Lucidum (-)01320p	DG Outer Molecular Layer (-)3222	0.780542	4.71146	384.335	9.94929	0.134884		308	CA3 Spiny Lucidum (-)01320p	DG Outer Molecular Layer (-)3222	2.86816	8.99331	803.249	59.4089	0.263008
309	CA3 Mossy Fiber-Associated ORDEN (-)02332p	DG Outer Molecular Layer (-)3222	1.68528	5.90291	615.685	23.539	0.21424		309	CA3 Mossy Fiber-Associated ORDEN (-)02332p	DG Outer Molecular Layer (-)3222	0.431302	0.830427	95.5055	11.4031	0.0285243		309	CA3 Mossy Fiber-Associated ORDEN (-)02332p	DG Outer Molecular Layer (-)3222	0.836649	4.05393	339.458	10.1335	0.139112		309	CA3 Mossy Fiber-Associated ORDEN (-)02332p	DG Outer Molecular Layer (-)3222	2.96359	7.79993	905.28	77.4108	0.279041
310	CA3 Mossy Fiber-Associated (-)03330p	DG Outer Molecular Layer (-)3222	2.09285	5.48126	585.961	50.3209	0.22024		310	CA3 Mossy Fiber-Associated (-)03330p	DG Outer Molecular Layer (-)3222	0.465408	0.670256	50.9599	26.1586	0.0194885		310	CA3 Mossy Fiber-Associated (-)03330p	DG Outer Molecular Layer (-)3222	1.17515	3.83697	441.189	17.9282	0.167296		310	CA3 Mossy Fiber-Associated (-)03330p	DG Outer Molecular Layer (-)3222	3.35159	6.97022	710.598	139.931	0.267618
311	CA1 LMR Projecting (-)3300p	DG Outer Molecular Layer (-)3222	1.53527	6.61839	587.664	21.1921	0.193081		311	CA1 LMR Projecting (-)3300p	DG Outer Molecular Layer (-)3222	0.380153	0.915603	71.971	8.48553	0.0284864		311	CA1 LMR Projecting (-)3300p	DG Outer Molecular Layer (-)3222	0.812244	4.64964	367.938	10.1972	0.107684		311	CA1 LMR Projecting (-)3300p	DG Outer Molecular Layer (-)3222	2.67708	8.56209	786.289	57.2058	0.255137
312	CA1 Perforant Path-Associated (-)3200p	DG Outer Molecular Layer (-)3222	1.66512	6.24543	576.198	24.6602	0.198135		312	CA1 Perforant Path-Associated (-)3200p	DG Outer Molecular Layer (-)3222	0.431463	0.867822	72.8324	10.7782	0.0261181		312	CA1 Perforant Path-Associated (-)3200p	DG Outer Molecular Layer (-)3222	0.784519	4.26116	331.378	11.689	0.127692		312	CA1 Perforant Path-Associated (-)3200p	DG Outer Molecular Layer (-)3222	2.99375	8.01696	759.331	67.29	0.259432
313	CA1 Neurogliaform Projecting (-)3000p	DG Outer Molecular Layer (-)3222	1.31254	7.92058	553.949	27.5201	0.202753		313	CA1 Neurogliaform Projecting (-)3000p	DG Outer Molecular Layer (-)3222	0.334675	1.20317	69.4329	11.8083	0.0276582		313	CA1 Neurogliaform Projecting (-)3000p	DG Outer Molecular Layer (-)3222	0.688302	5.33227	366.753	12.5419	0.133771		313	CA1 Neurogliaform Projecting (-)3000p	DG Outer Molecular Layer (-)3222	2.18592	10.93	735.904	75.614	0.264349
314	CA1 Back-Projection (-)1133p	DG Outer Molecular Layer (-)3222	1.56678	6.83487	606.82	20.6742	0.203025		314	CA1 Back-Projection (-)1133p	DG Outer Molecular Layer (-)3222	0.416326	1.00738	90.405	8.80177	0.0274191		314	CA1 Back-Projection (-)1133p	DG Outer Molecular Layer (-)3222	0.802668	4.68822	357.186	10.142	0.13057		314	CA1 Back-Projection (-)1133p	DG Outer Molecular Layer (-)3222	2.92458	9.59415	886.715	64.7574	0.26783
315	CA3 Interneuron Specific Quad (-)03333p	DG Outer Molecular Layer (-)3222	1.63887	6.40909	591.276	20.929	0.207854		315	CA3 Interneuron Specific Quad (-)03333p	DG Outer Molecular Layer (-)3222	0.436994	0.912381	82.2336	9.25781	0.0283155		315	CA3 Interneuron Specific Quad (-)03333p	DG Outer Molecular Layer (-)3222	0.823761	4.40593	341.284	10.5349	0.127843		315	CA3 Interneuron Specific Quad (-)03333p	DG Outer Molecular Layer (-)3222	3.0288	8.37811	844.41	60.4062	0.270307
316	MEC LV Pyramidal (+)331131p	DG Neurogliaform (-)3000p	1.58692	4.68005	375.702	39.7227	0.223533		316	MEC LV Pyramidal (+)331131p	DG Neurogliaform (-)3000p	0.364271	0.652714	90.6808	14.8933	0.0325832		316	MEC LV Pyramidal (+)331131p	DG Neurogliaform (-)3000p	0.906762	3.24169	136.15	17.7672	0.145194		316	MEC LV Pyramidal (+)331131p	DG Neurogliaform (-)3000p	2.80296	6.2995	707.339	85.1711	0.308391
317	MEC LII Stellate (+)331111p	DG Neurogliaform (-)3000p	1.38489	4.51308	338.801	49.293	0.20281		317	MEC LII Stellate (+)331111p	DG Neurogliaform (-)3000p	0.334828	0.647447	88.5801	16.3894	0.0371227		317	MEC LII Stellate (+)331111p	DG Neurogliaform (-)3000p	0.830469	3.08075	122.551	24.0623	0.124295		317	MEC LII Stellate (+)331111p	DG Neurogliaform (-)3000p	2.37442	6.25645	636	95.2945	0.314885
318	EC LI-II Pyramidal-Fan (+)331000p	DG Neurogliaform (-)3000p	1.51747	4.82888	416.675	46.4235	0.209335		318	EC LI-II Pyramidal-Fan (+)331000p	DG Neurogliaform (-)3000p	0.36978	0.68982	98.7665	16.9363	0.0319186		318	EC LI-II Pyramidal-Fan (+)331000p	DG Neurogliaform (-)3000p	0.827468	3.2755	142.704	23.6607	0.138918		318	EC LI-II Pyramidal-Fan (+)331000p	DG Neurogliaform (-)3000p	2.64342	6.44416	740.524	102.155	0.295608
319	EC LII-III Pyramidal-Tripolar (+)333000p	DG Neurogliaform (-)3000p	1.48312	4.58793	582.544	35.7257	0.198999		319	EC LII-III Pyramidal-Tripolar (+)333000p	DG Neurogliaform (-)3000p	0.363623	0.645824	135.241	11.7125	0.0307595		319	EC LII-III Pyramidal-Tripolar (+)333000p	DG Neurogliaform (-)3000p	0.839065	3.07875	206.16	17.8913	0.127113		319	EC LII-III Pyramidal-Tripolar (+)333000p	DG Neurogliaform (-)3000p	2.72127	6.02596	982.404	69.4065	0.283452
320	EC LIV-V Pyramidal-Horizontal (+)220233p	DG Neurogliaform (-)3000p	1.50595	4.76178	378.037	49.5125	0.217581		320	EC LIV-V Pyramidal-Horizontal (+)220233p	DG Neurogliaform (-)3000p	0.371703	0.667533	92.7915	18.0066	0.0306974		320	EC LIV-V Pyramidal-Horizontal (+)220233p	DG Neurogliaform (-)3000p	0.885154	3.34086	117.206	23.6394	0.146905		320	EC LIV-V Pyramidal-Horizontal (+)220233p	DG Neurogliaform (-)3000p	2.83517	6.40814	699.691	104.708	0.288035
321	DG Total Molecular Layer (-)3303	DG Neurogliaform (-)3000p	1.61726	5.99957	581.56	26.2734	0.189943		321	DG Total Molecular Layer (-)3303	DG Neurogliaform (-)3000p	0.418491	0.775747	70.6341	11.943	0.0287975		321	DG Total Molecular Layer (-)3303	DG Neurogliaform (-)3000p	0.87653	4.00317	328.912	12.6186	0.12444		321	DG Total Molecular Layer (-)3303	DG Neurogliaform (-)3000p	3.02128	7.85897	794.451	71.0753	0.26731
322	DG MOLAX (-)3302	DG Neurogliaform (-)3000p	1.50468	6.36841	580.465	26.2539	0.190744		322	DG MOLAX (-)3302	DG Neurogliaform (-)3000p	0.383856	0.861027	75.5132	12.1318	0.0289563		322	DG MOLAX (-)3302	DG Neurogliaform (-)3000p	0.767963	4.2198	332.346	13.2824	0.127128		322	DG MOLAX (-)3302	DG Neurogliaform (-)3000p	2.83837	8.48551	801.967	82.246	0.263381
323	DG Outer Molecular Layer (-)3222	DG Neurogliaform (-)3000p	1.6227	6.39519	579.001	22.2784	0.209627		323	DG Outer Molecular Layer (-)3222	DG Neurogliaform (-)3000p	0.398812	0.848019	68.476	9.35707	0.0256478		323	DG Outer Molecular Layer (-)3222	DG Neurogliaform (-)3000p	0.906448	4.3921	356.822	11.6667	0.146832		323	DG Outer Molecular Layer (-)3222	DG Neurogliaform (-)3000p	2.83254	8.10661	803.204	61.5344	0.269879
324	DG Neurogliaform (-)3000p	DG Neurogliaform (-)3000p	1.30779	7.38729	595.733	31.2887	0.190564		324	DG Neurogliaform (-)3000p	DG Neurogliaform (-)3000p	0.31967	1.00576	61.8034	14.6941	0.0268489		324	DG Neurogliaform (-)3000p	DG Neurogliaform (-)3000p	0.754967	5.11309	400.689	13.7175	0.127924		324	DG Neurogliaform (-)3000p	DG Neurogliaform (-)3000p	2.22054	9.73035	788.45	88.8745	0.257318
325	DG MOPP (-)3000	DG Neurogliaform (-)3000p	1.23801	7.51602	586.188	33.9216	0.187048		325	DG MOPP (-)3000	DG Neurogliaform (-)3000p	0.30834	1.02224	62.4796	15.9565	0.02581		325	DG MOPP (-)3000	DG Neurogliaform (-)3000p	0.669756	4.89244	379.087	15.6719	0.133209		325	DG MOPP (-)3000	DG Neurogliaform (-)3000p	2.13901	10.4305	786.494	91.0381	0.24918
326	DG HIPP (-)1002	DG Neurogliaform (-)3000p	1.59544	7.0352	603.956	24.6669	0.213648		326	DG HIPP (-)1002	DG Neurogliaform (-)3000p	0.360232	0.944262	75.262	11.1455	0.0254812		326	DG HIPP (-)1002	DG Neurogliaform (-)3000p	0.928443	5.04025	393.885	11.824	0.145391		326	DG HIPP (-)1002	DG Neurogliaform (-)3000p	2.62058	8.95978	851.927	71.7877	0.271326
327	DG HIPROM (-)1333p	DG Neurogliaform (-)3000p	1.64313	6.68592	589.671	29.6727	0.210743		327	DG HIPROM (-)1333p	DG Neurogliaform (-)3000p	0.402758	0.845736	71.0263	16.7654	0.0258842		327	DG HIPROM (-)1333p	DG Neurogliaform (-)3000p	0.892797	4.87849	373.343	13.9816	0.146438		327	DG HIPROM (-)1333p	DG Neurogliaform (-)3000p	2.6461	8.52735	808.353	113.543	0.274538
328	CA3 Spiny Lucidum (-)01320p	DG Neurogliaform (-)3000p	1.6902	6.81103	586.674	21.5575	0.209052		328	CA3 Spiny Lucidum (-)01320p	DG Neurogliaform (-)3000p	0.411269	0.877315	61.0442	9.15875	0.0252967		328	CA3 Spiny Lucidum (-)01320p	DG Neurogliaform (-)3000p	0.919871	4.76118	387.461	11.1124	0.144552		328	CA3 Spiny Lucidum (-)01320p	DG Neurogliaform (-)3000p	2.9219	8.68074	787.376	65.1866	0.26891
329	CA1 LMR Projecting (-)3300p	DG Neurogliaform (-)3000p	1.62029	6.53589	573.804	23.8	0.196046		329	CA1 LMR Projecting (-)3300p	DG Neurogliaform (-)3000p	0.37792	0.848442	62.1075	9.70335	0.027519		329	CA1 LMR Projecting (-)3300p	DG Neurogliaform (-)3000p	0.940894	4.5393	366.643	11.7934	0.118222		329	CA1 LMR Projecting (-)3300p	DG Neurogliaform (-)3000p	2.75368	8.17365	770.492	63.638	0.257466
330	CA1 Perforant Path-Associated (-)3200p	DG Neurogliaform (-)3000p	1.76304	6.14297	562.986	28.1297	0.201087		330	CA1 Perforant Path-Associated (-)3200p	DG Neurogliaform (-)3000p	0.43195	0.791364	62.9154	12.5742	0.0254622		330	CA1 Perforant Path-Associated (-)3200p	DG Neurogliaform (-)3000p	0.939396	4.31799	338.762	13.1927	0.137194		330	CA1 Perforant Path-Associated (-)3200p	DG Neurogliaform (-)3000p	2.94686	7.82748	742.401	77.8817	0.260956
331	CA1 Neurogliaform Projecting (-)3000p	DG Neurogliaform (-)3000p	1.38756	7.75758	543.642	31.1227	0.205073		331	CA1 Neurogliaform Projecting (-)3000p	DG Neurogliaform (-)3000p	0.339722	1.08711	61.2409	13.5588	0.0266515		331	CA1 Neurogliaform Projecting (-)3000p	DG Neurogliaform (-)3000p	0.749984	5.2781	354.115	14.2191	0.145584		331	CA1 Neurogliaform Projecting (-)3000p	DG Neurogliaform (-)3000p	2.57282	10.0591	720.815	82.0912	0.265882
332	MEC LV Pyramidal (+)331131p	DG MOPP (-)3000	1.73583	4.62669	360.863	34.6632	0.239979		332	MEC LV Pyramidal (+)331131p	DG MOPP (-)3000	0.381958	0.644597	88.4975	13.4802	0.0334307		332	MEC LV Pyramidal (+)331131p	DG MOPP (-)3000	0.957149	3.21132	143.916	16.4927	0.157821		332	MEC LV Pyramidal (+)331131p	DG MOPP (-)3000	3.06228	6.35194	661.84	74.5302	0.326657
333	MEC LII Stellate (+)331111p	DG MOPP (-)3000	1.4864	4.47506	330.524	45.5222	0.216436		333	MEC LII Stellate (+)331111p	DG MOPP (-)3000	0.354022	0.639693	88.3587	15.7977	0.0386177		333	MEC LII Stellate (+)331111p	DG MOPP (-)3000	0.859935	3.13119	128.101	20.7364	0.135808		333	MEC LII Stellate (+)331111p	DG MOPP (-)3000	2.61863	6.34877	591.514	91.0662	0.332558
334	EC LI-II Pyramidal-Fan (+)331000p	DG MOPP (-)3000	1.64663	4.75251	402.082	41.5743	0.223489		334	EC LI-II Pyramidal-Fan (+)331000p	DG MOPP (-)3000	0.383795	0.677268	98.2427	15.9	0.0328765		334	EC LI-II Pyramidal-Fan (+)331000p	DG MOPP (-)3000	0.868904	3.28892	146.668	18.822	0.154728		334	EC LI-II Pyramidal-Fan (+)331000p	DG MOPP (-)3000	2.87643	6.4847	708.618	96.0499	0.311638
335	EC LII-III Pyramidal-Tripolar (+)333000p	DG MOPP (-)3000	1.61126	4.52067	560.567	32.5531	0.212066		335	EC LII-III Pyramidal-Tripolar (+)333000p	DG MOPP (-)3000	0.383423	0.635178	133.98	10.932	0.0318691		335	EC LII-III Pyramidal-Tripolar (+)333000p	DG MOPP (-)3000	0.883856	3.10021	218.636	16.6228	0.137749		335	EC LII-III Pyramidal-Tripolar (+)333000p	DG MOPP (-)3000	2.93718	6.05261	956.43	64.1434	0.300339
336	EC LIV-V Pyramidal-Horizontal (+)220233p	DG MOPP (-)3000	1.61842	4.72869	366.787	45.0511	0.230097		336	EC LIV-V Pyramidal-Horizontal (+)220233p	DG MOPP (-)3000	0.381686	0.652495	91.5265	17.0713	0.0314028		336	EC LIV-V Pyramidal-Horizontal (+)220233p	DG MOPP (-)3000	0.907931	3.36634	122.741	19.6065	0.153475		336	EC LIV-V Pyramidal-Horizontal (+)220233p	DG MOPP (-)3000	3.03324	6.48642	661.659	100.225	0.302206
337	DG Total Molecular Layer (-)3303	DG MOPP (-)3000	1.67825	5.97249	574.288	25.0309	0.194596		337	DG Total Molecular Layer (-)3303	DG MOPP (-)3000	0.432925	0.790113	71.8681	11.3365	0.0300243		337	DG Total Molecular Layer (-)3303	DG MOPP (-)3000	0.867751	4.14897	346.416	11.7734	0.127305		337	DG Total Molecular Layer (-)3303	DG MOPP (-)3000	3.16153	7.99448	787.317	65.9032	0.264773
338	DG MOLAX (-)3302	DG MOPP (-)3000	1.55426	6.35275	573.613	25.0654	0.195328		338	DG MOLAX (-)3302	DG MOPP (-)3000	0.391021	0.871327	76.5712	11.3584	0.0302136		338	DG MOLAX (-)3302	DG MOPP (-)3000	0.779423	4.34171	352.093	11.7102	0.131032		338	DG MOLAX (-)3302	DG MOPP (-)3000	2.98222	8.54544	804.661	69.1462	0.263986
339	DG Outer Molecular Layer (-)3222	DG MOPP (-)3000	1.68066	6.37473	571.383	21.2095	0.214764		339	DG Outer Molecular Layer (-)3222	DG MOPP (-)3000	0.405173	0.867413	69.8225	8.71152	0.0263979		339	DG Outer Molecular Layer (-)3222	DG MOPP (-)3000	0.919898	4.54165	377.671	10.333	0.149912		339	DG Outer Molecular Layer (-)3222	DG MOPP (-)3000	3.03833	8.12173	801.638	51.4676	0.268907
340	DG Neurogliaform (-)3000p	DG MOPP (-)3000	1.35827	7.33793	588.088	29.6878	0.195612		340	DG Neurogliaform (-)3000p	DG MOPP (-)3000	0.322939	1.01257	62.7091	13.9319	0.0278175		340	DG Neurogliaform (-)3000p	DG MOPP (-)3000	0.725442	5.18954	414.536	11.9905	0.1315		340	DG Neurogliaform (-)3000p	DG MOPP (-)3000	2.4553	9.52889	773.702	76.0869	0.257561
341	DG MOPP (-)3000	DG MOPP (-)3000	1.28448	7.47792	579.131	32.2668	0.191812		341	DG MOPP (-)3000	DG MOPP (-)3000	0.317038	1.04265	63.3941	15.3093	0.0270721		341	DG MOPP (-)3000	DG MOPP (-)3000	0.640733	5.06262	395.663	13.0414	0.130718		341	DG MOPP (-)3000	DG MOPP (-)3000	2.37716	9.88836	774.176	91.154	0.256004
342	DG HIPP (-)1002	DG MOPP (-)3000	1.65199	7.00673	595.46	23.3991	0.219009		342	DG HIPP (-)1002	DG MOPP (-)3000	0.373692	0.972872	76.3638	10.3871	0.0265725		342	DG HIPP (-)1002	DG MOPP (-)3000	0.94086	5.06476	420.855	10.4541	0.149978		342	DG HIPP (-)1002	DG MOPP (-)3000	2.85347	9.18512	850.304	68.0792	0.274212
343	DG HIPROM (-)1333p	DG MOPP (-)3000	1.70547	6.65698	582.795	28.1794	0.216207		343	DG HIPROM (-)1333p	DG MOPP (-)3000	0.412871	0.867454	72.6441	15.6976	0.0264245		343	DG HIPROM (-)1333p	DG MOPP (-)3000	0.909658	4.73688	393.223	12.951	0.150514		343	DG HIPROM (-)1333p	DG MOPP (-)3000	2.97625	8.57276	801.963	111.283	0.277752
344	CA3 Spiny Lucidum (-)01320p	DG MOPP (-)3000	1.75159	6.78276	579.157	20.5693	0.213915		344	CA3 Spiny Lucidum (-)01320p	DG MOPP (-)3000	0.418723	0.906405	62.0543	8.38867	0.0257745		344	CA3 Spiny Lucidum (-)01320p	DG MOPP (-)3000	0.940454	4.79084	405.73	9.68868	0.14774		344	CA3 Spiny Lucidum (-)01320p	DG MOPP (-)3000	3.30327	8.89058	779.651	53.102	0.268474
345	CA1 LMR Projecting (-)3300p	DG MOPP (-)3000	1.67283	6.51763	566.788	22.8182	0.200606		345	CA1 LMR Projecting (-)3300p	DG MOPP (-)3000	0.385634	0.876216	64.4823	9.25253	0.0282845		345	CA1 LMR Projecting (-)3300p	DG MOPP (-)3000	0.931142	4.74697	386.276	10.7198	0.12167		345	CA1 LMR Projecting (-)3300p	DG MOPP (-)3000	3.11092	8.43543	778.383	59.5934	0.260446
346	CA1 Perforant Path-Associated (-)3200p	DG MOPP (-)3000	1.82786	6.12891	555.136	26.6528	0.206		346	CA1 Perforant Path-Associated (-)3200p	DG MOPP (-)3000	0.441694	0.815826	64.5895	11.881	0.0262369		346	CA1 Perforant Path-Associated (-)3200p	DG MOPP (-)3000	0.904283	4.36774	352.672	11.1872	0.141015		346	CA1 Perforant Path-Associated (-)3200p	DG MOPP (-)3000	3.27185	7.8669	737.726	78.3987	0.269539
347	CA1 Neurogliaform Projecting (-)3000p	DG MOPP (-)3000	1.44139	7.70492	535.824	29.4252	0.210622		347	CA1 Neurogliaform Projecting (-)3000p	DG MOPP (-)3000	0.345297	1.1097	63.3662	12.8055	0.0277295		347	CA1 Neurogliaform Projecting (-)3000p	DG MOPP (-)3000	0.78045	5.46078	360.119	12.7119	0.146951		347	CA1 Neurogliaform Projecting (-)3000p	DG MOPP (-)3000	2.7162	10.3541	690.282	84.3317	0.276604
348	DG Granule (+)2201p	DG HICAP (-)2322	1.26056	4.73841	433.601	101.193	0.139068		348	DG Granule (+)2201p	DG HICAP (-)2322	0.276058	0.634825	87.9335	34.177	0.0294457		348	DG Granule (+)2201p	DG HICAP (-)2322	0.743472	3.2419	153.421	42.3489	0.0655559		348	DG Granule (+)2201p	DG HICAP (-)2322	1.8982	6.27713	687.247	225.564	0.216272
349	DG Semilunar Granule (+)2311p	DG HICAP (-)2322	1.3704	4.96252	451.246	99.7125	0.154371		349	DG Semilunar Granule (+)2311p	DG HICAP (-)2322	0.304744	0.699498	77.0537	34.3089	0.0302139		349	DG Semilunar Granule (+)2311p	DG HICAP (-)2322	0.815253	3.42897	184.03	45.2173	0.0891916		349	DG Semilunar Granule (+)2311p	DG HICAP (-)2322	2.20647	6.7299	707.483	217.434	0.237392
350	DG Mossy (+)0103	DG HICAP (-)2322	1.41984	4.3382	337.143	94.7516	0.186626		350	DG Mossy (+)0103	DG HICAP (-)2322	0.341758	0.650733	73.6496	28.6342	0.034802		350	DG Mossy (+)0103	DG HICAP (-)2322	0.855086	2.96025	125.454	44.9138	0.11004		350	DG Mossy (+)0103	DG HICAP (-)2322	2.47713	6.02807	576.237	190.792	0.274924
351	DG Hilar Ectopic Granule (+)2203p	DG HICAP (-)2322	1.38083	4.01049	456.257	60.0305	0.153748		351	DG Hilar Ectopic Granule (+)2203p	DG HICAP (-)2322	0.346846	0.634871	86.4668	21.6191	0.0350701		351	DG Hilar Ectopic Granule (+)2203p	DG HICAP (-)2322	0.788787	2.66365	158.224	29.8169	0.0806807		351	DG Hilar Ectopic Granule (+)2203p	DG HICAP (-)2322	2.37005	5.64432	724.566	141.107	0.250842
352	DG Mossy MOLDEN (+)2323	DG HICAP (-)2322	1.4097	4.30073	338.353	93.4667	0.186649		352	DG Mossy MOLDEN (+)2323	DG HICAP (-)2322	0.33586	0.651163	75.8476	28.2966	0.034591		352	DG Mossy MOLDEN (+)2323	DG HICAP (-)2322	0.837151	2.85187	113.752	44.8267	0.108995		352	DG Mossy MOLDEN (+)2323	DG HICAP (-)2322	2.45616	5.99841	586.09	187.128	0.270396
353	CA3c Pyramidal (+)03223p	DG HICAP (-)2322	1.27486	4.8326	385.652	60.8425	0.158232		353	CA3c Pyramidal (+)03223p	DG HICAP (-)2322	0.327044	0.711123	72.2402	24.3668	0.0338714		353	CA3c Pyramidal (+)03223p	DG HICAP (-)2322	0.701731	3.16974	139.728	25.6679	0.085761		353	CA3c Pyramidal (+)03223p	DG HICAP (-)2322	2.26261	6.4957	577.641	133.787	0.246413
354	CA2 Pyramidal (+)2333p	DG HICAP (-)2322	1.44767	3.83905	326.672	101.699	0.179499		354	CA2 Pyramidal (+)2333p	DG HICAP (-)2322	0.373196	0.596589	75.593	32.2232	0.0378781		354	CA2 Pyramidal (+)2333p	DG HICAP (-)2322	0.832411	2.44119	109.314	52.9924	0.0951456		354	CA2 Pyramidal (+)2333p	DG HICAP (-)2322	2.52544	5.58939	552.533	210.78	0.278153
355	MEC LV Pyramidal (+)331131p	DG HICAP (-)2322	1.21195	4.77647	421.107	71.7864	0.175669		355	MEC LV Pyramidal (+)331131p	DG HICAP (-)2322	0.299553	0.696358	86.7326	28.3957	0.036329		355	MEC LV Pyramidal (+)331131p	DG HICAP (-)2322	0.662024	3.37175	143.256	33.3658	0.0914444		355	MEC LV Pyramidal (+)331131p	DG HICAP (-)2322	2.00416	6.59126	713.209	169.145	0.271645
356	MEC LII Stellate (+)331111p	DG HICAP (-)2322	1.09784	4.58477	395.526	73.5329	0.158272		356	MEC LII Stellate (+)331111p	DG HICAP (-)2322	0.281485	0.672936	89.3105	24.9131	0.0377302		356	MEC LII Stellate (+)331111p	DG HICAP (-)2322	0.643399	3.04601	134.442	34.2506	0.0797672		356	MEC LII Stellate (+)331111p	DG HICAP (-)2322	1.83743	6.70156	651.027	151.859	0.273263
357	EC LI-II Pyramidal-Fan (+)331000p	DG HICAP (-)2322	1.18602	4.87425	459.968	79.1222	0.165015		357	EC LI-II Pyramidal-Fan (+)331000p	DG HICAP (-)2322	0.307557	0.712944	93.447	29.1059	0.0343523		357	EC LI-II Pyramidal-Fan (+)331000p	DG HICAP (-)2322	0.635571	3.22801	152.212	36.0944	0.0949649		357	EC LI-II Pyramidal-Fan (+)331000p	DG HICAP (-)2322	2.01474	6.6898	752.599	175.284	0.260871
358	EC LII-III Pyramidal-Tripolar (+)333000p	DG HICAP (-)2322	1.15634	4.65078	591.71	59.6053	0.158217		358	EC LII-III Pyramidal-Tripolar (+)333000p	DG HICAP (-)2322	0.309434	0.684711	117.318	22.3688	0.0333155		358	EC LII-III Pyramidal-Tripolar (+)333000p	DG HICAP (-)2322	0.622076	2.98957	211.315	28.315	0.0871811		358	EC LII-III Pyramidal-Tripolar (+)333000p	DG HICAP (-)2322	2.05695	6.26055	949.966	136.421	0.255329
359	EC LIV-V Pyramidal-Horizontal (+)220233p	DG HICAP (-)2322	1.20093	4.69583	426.393	83.7985	0.171006		359	EC LIV-V Pyramidal-Horizontal (+)220233p	DG HICAP (-)2322	0.303557	0.669992	89.2366	30.1068	0.0335122		359	EC LIV-V Pyramidal-Horizontal (+)220233p	DG HICAP (-)2322	0.696268	3.34207	129.422	36.9722	0.0954152		359	EC LIV-V Pyramidal-Horizontal (+)220233p	DG HICAP (-)2322	2.0865	6.45191	702.67	176.445	0.250406
360	DG Basket (-)2232	DG HICAP (-)2322	1.39948	6.1132	522.374	12.7138	0.240871		360	DG Basket (-)2232	DG HICAP (-)2322	0.316458	0.759768	54.5861	4.07481	0.0284807		360	DG Basket (-)2232	DG HICAP (-)2322	0.796411	4.42362	326.752	7.35289	0.154761		360	DG Basket (-)2232	DG HICAP (-)2322	2.4606	8.65218	698.527	26.1118	0.301923
361	DG Basket CCK+ (-)2232	DG HICAP (-)2322	1.04399	7.07355	673.8	30.4405	0.170634		361	DG Basket CCK+ (-)2232	DG HICAP (-)2322	0.270221	0.975385	63.6789	14.4341	0.029982		361	DG Basket CCK+ (-)2232	DG HICAP (-)2322	0.592156	5.03039	462.194	11.5124	0.0940943		361	DG Basket CCK+ (-)2232	DG HICAP (-)2322	1.94566	9.46946	831.612	89.6441	0.239999
362	DG Total Molecular Layer (-)3303	DG HICAP (-)2322	1.12859	6.14891	616.507	64.5329	0.13196		362	DG Total Molecular Layer (-)3303	DG HICAP (-)2322	0.308882	0.801073	56.7701	31.4582	0.0283557		362	DG Total Molecular Layer (-)3303	DG HICAP (-)2322	0.581714	4.24028	375.814	24.5444	0.0764512		362	DG Total Molecular Layer (-)3303	DG HICAP (-)2322	2.1375	7.98276	792.027	178.677	0.211826
363	DG MOLAX (-)3302	DG HICAP (-)2322	1.09029	6.39468	607.152	58.5418	0.133935		363	DG MOLAX (-)3302	DG HICAP (-)2322	0.294477	0.859955	63.8734	28.6208	0.0297963		363	DG MOLAX (-)3302	DG HICAP (-)2322	0.572032	4.50791	343.659	22.0295	0.0765125		363	DG MOLAX (-)3302	DG HICAP (-)2322	2.12384	8.44004	769.268	162.655	0.212222
364	DG Outer Molecular Layer (-)3222	DG HICAP (-)2322	1.19688	6.33315	604.424	50.3387	0.14931		364	DG Outer Molecular Layer (-)3222	DG HICAP (-)2322	0.318959	0.857317	58.7832	24.0911	0.029437		364	DG Outer Molecular Layer (-)3222	DG HICAP (-)2322	0.657319	4.45593	365.066	20.18	0.0866763		364	DG Outer Molecular Layer (-)3222	DG HICAP (-)2322	2.34077	8.25952	754.88	135.26	0.221868
365	DG Neurogliaform (-)3000p	DG HICAP (-)2322	0.934355	7.2165	619.733	78.2753	0.129547		365	DG Neurogliaform (-)3000p	DG HICAP (-)2322	0.236362	0.966787	50.3206	35.5218	0.027424		365	DG Neurogliaform (-)3000p	DG HICAP (-)2322	0.510299	5.10228	427.55	26.7029	0.0739891		365	DG Neurogliaform (-)3000p	DG HICAP (-)2322	1.82636	9.35775	755.095	178.82	0.204347
366	DG MOPP (-)3000	DG HICAP (-)2322	0.89369	7.32169	612.105	84.2727	0.126025		366	DG MOPP (-)3000	DG HICAP (-)2322	0.230463	0.986945	50.0806	36.6272	0.026235		366	DG MOPP (-)3000	DG HICAP (-)2322	0.468191	5.10536	408.214	30.4799	0.072768		366	DG MOPP (-)3000	DG HICAP (-)2322	1.76385	9.90752	757.395	196.245	0.20215
367	DG HICAP (-)2322	DG HICAP (-)2322	0.496311	7.54124	691.718	171.718	0.0507205		367	DG HICAP (-)2322	DG HICAP (-)2322	0.120758	0.812959	46.9743	42.0931	0.00907808		367	DG HICAP (-)2322	DG HICAP (-)2322	0.30768	5.18242	538.382	72.9639	0.0323629		367	DG HICAP (-)2322	DG HICAP (-)2322	0.835474	9.35018	821.856	262.646	0.0842163
368	DG HIPP (-)1002	DG HICAP (-)2322	1.15134	7.06232	619.381	55.6843	0.147222		368	DG HIPP (-)1002	DG HICAP (-)2322	0.288334	0.980208	64.2045	26.8207	0.0293362		368	DG HIPP (-)1002	DG HICAP (-)2322	0.650673	5.03743	393.381	20.5276	0.0815749		368	DG HIPP (-)1002	DG HICAP (-)2322	2.00967	9.54529	825.314	152.102	0.222819
369	DG HIPROM (-)1333p	DG HICAP (-)2322	1.10778	6.8978	618.014	73.3997	0.144511		369	DG HIPROM (-)1333p	DG HICAP (-)2322	0.284747	0.867133	63.2213	35.7839	0.0288938		369	DG HIPROM (-)1333p	DG HICAP (-)2322	0.617341	4.86395	385.344	26.1897	0.082496		369	DG HIPROM (-)1333p	DG HICAP (-)2322	1.96035	8.75561	818.498	214.058	0.220976
370	DG AIPRIM (-)2333	DG HICAP (-)2322	1.2567	6.45597	564.435	63.2239	0.14068		370	DG AIPRIM (-)2333	DG HICAP (-)2322	0.322378	0.894499	60.2166	30.2523	0.0291366		370	DG AIPRIM (-)2333	DG HICAP (-)2322	0.634937	4.29011	358.516	22.0922	0.0765725		370	DG AIPRIM (-)2333	DG HICAP (-)2322	2.22224	8.50891	742.347	182.697	0.219991
371	DG MOCAP (-)0331	DG HICAP (-)2322	1.2046	6.26341	608.543	67.0033	0.144654		371	DG MOCAP (-)0331	DG HICAP (-)2322	0.308534	0.818976	50.861	31.8448	0.0301996		371	DG MOCAP (-)0331	DG HICAP (-)2322	0.603159	4.60287	411.874	25.0637	0.0820816		371	DG MOCAP (-)0331	DG HICAP (-)2322	2.19254	8.2171	775.783	173.422	0.223822
372	CA3 Spiny Lucidum (-)01320p	DG HICAP (-)2322	1.2004	6.71675	613.035	56.5944	0.14616		372	CA3 Spiny Lucidum (-)01320p	DG HICAP (-)2322	0.307572	0.873298	48.9821	27.5914	0.0278151		372	CA3 Spiny Lucidum (-)01320p	DG HICAP (-)2322	0.677779	4.46234	418.294	19.0736	0.0868018		372	CA3 Spiny Lucidum (-)01320p	DG HICAP (-)2322	2.2128	8.597	746.497	161.021	0.214004
373	CA3 Mossy Fiber-Associated ORDEN (-)02332p	DG HICAP (-)2322	1.31725	5.82144	595.832	63.176	0.163682		373	CA3 Mossy Fiber-Associated ORDEN (-)02332p	DG HICAP (-)2322	0.339723	0.783799	74.8916	32.9296	0.0323454		373	CA3 Mossy Fiber-Associated ORDEN (-)02332p	DG HICAP (-)2322	0.687287	3.83395	306.469	18.7687	0.094386		373	CA3 Mossy Fiber-Associated ORDEN (-)02332p	DG HICAP (-)2322	2.2853	7.63868	837.404	166.639	0.244999
374	CA3 Mossy Fiber-Associated (-)03330p	DG HICAP (-)2322	1.64969	5.49758	590.588	124.574	0.173506		374	CA3 Mossy Fiber-Associated (-)03330p	DG HICAP (-)2322	0.37056	0.648851	35.9326	46.039	0.0244477		374	CA3 Mossy Fiber-Associated (-)03330p	DG HICAP (-)2322	0.93463	3.9003	459.46	41.2674	0.121067		374	CA3 Mossy Fiber-Associated (-)03330p	DG HICAP (-)2322	2.61382	7.07251	692.779	249.366	0.233131
375	CA1 LMR Projecting (-)3300p	DG HICAP (-)2322	1.18763	6.52213	606.664	56.2989	0.13891		375	CA1 LMR Projecting (-)3300p	DG HICAP (-)2322	0.297064	0.867414	52.8605	26.0502	0.0285764		375	CA1 LMR Projecting (-)3300p	DG HICAP (-)2322	0.648737	4.42994	399.367	20.9476	0.0726043		375	CA1 LMR Projecting (-)3300p	DG HICAP (-)2322	2.29058	8.33198	747.09	142.003	0.214378
376	CA1 Perforant Path-Associated (-)3200p	DG HICAP (-)2322	1.23067	6.21343	596.459	70.479	0.140789		376	CA1 Perforant Path-Associated (-)3200p	DG HICAP (-)2322	0.326207	0.812332	51.5793	32.033	0.0276916		376	CA1 Perforant Path-Associated (-)3200p	DG HICAP (-)2322	0.599496	4.11688	380.397	23.6525	0.0837654		376	CA1 Perforant Path-Associated (-)3200p	DG HICAP (-)2322	2.42194	7.90926	739.81	181.081	0.216576
377	CA1 Neurogliaform Projecting (-)3000p	DG HICAP (-)2322	1.04017	7.48148	581.905	73.1093	0.147853		377	CA1 Neurogliaform Projecting (-)3000p	DG HICAP (-)2322	0.264816	1.05833	50.7923	31.5485	0.0291537		377	CA1 Neurogliaform Projecting (-)3000p	DG HICAP (-)2322	0.597128	5.18837	402.829	26.7919	0.0889689		377	CA1 Neurogliaform Projecting (-)3000p	DG HICAP (-)2322	1.97796	9.69078	731.501	177.113	0.218783
378	CA1 Back-Projection (-)1133p	DG HICAP (-)2322	1.21527	6.61309	598.807	58.0339	0.150573		378	CA1 Back-Projection (-)1133p	DG HICAP (-)2322	0.322242	0.911533	67.8398	28.7862	0.029485		378	CA1 Back-Projection (-)1133p	DG HICAP (-)2322	0.656659	4.53936	353.369	17.9419	0.0881927		378	CA1 Back-Projection (-)1133p	DG HICAP (-)2322	2.25492	9.04653	828.519	161.029	0.230385
379	CA3 Interneuron Specific Quad (-)03333p	DG HICAP (-)2322	1.25784	6.29186	591.746	58.4158	0.153513		379	CA3 Interneuron Specific Quad (-)03333p	DG HICAP (-)2322	0.334247	0.853272	64.168	29.6934	0.0302283		379	CA3 Interneuron Specific Quad (-)03333p	DG HICAP (-)2322	0.710242	4.34973	337.206	19.8601	0.0835955		379	CA3 Interneuron Specific Quad (-)03333p	DG HICAP (-)2322	2.29802	8.20699	804.979	169.495	0.232788
380	DG Granule (+)2201p	DG HIPP (-)1002	1.30473	5.18144	462.814	48.9863	0.150318		380	DG Granule (+)2201p	DG HIPP (-)1002	0.283865	0.745773	116.034	17.1101	0.0293306		380	DG Granule (+)2201p	DG HIPP (-)1002	0.71217	3.5002	164.648	18.9228	0.0730527		380	DG Granule (+)2201p	DG HIPP (-)1002	2.15457	6.93294	797.78	103.615	0.230751
381	DG Semilunar Granule (+)2311p	DG HIPP (-)1002	1.42104	5.31286	470.211	48.7163	0.167926		381	DG Semilunar Granule (+)2311p	DG HIPP (-)1002	0.315472	0.787524	95.1662	16.6969	0.029395		381	DG Semilunar Granule (+)2311p	DG HIPP (-)1002	0.798862	3.57991	197.058	21.6944	0.0971599		381	DG Semilunar Granule (+)2311p	DG HIPP (-)1002	2.36965	7.3161	780.45	98.2554	0.247775
382	DG Mossy (+)0103	DG HIPP (-)1002	1.3762	4.8235	358.431	54.8716	0.180653		382	DG Mossy (+)0103	DG HIPP (-)1002	0.322747	0.785679	89.7102	15.763	0.0332612		382	DG Mossy (+)0103	DG HIPP (-)1002	0.759906	3.20558	133.396	28.8083	0.10378		382	DG Mossy (+)0103	DG HIPP (-)1002	2.50189	6.49101	653.083	115.015	0.276169
383	DG Hilar Ectopic Granule (+)2203p	DG HIPP (-)1002	1.39529	4.37711	473.214	30.8439	0.16604		383	DG Hilar Ectopic Granule (+)2203p	DG HIPP (-)1002	0.338635	0.736437	104.789	9.30823	0.0341328		383	DG Hilar Ectopic Granule (+)2203p	DG HIPP (-)1002	0.746591	2.72824	167.943	16.7929	0.084923		383	DG Hilar Ectopic Granule (+)2203p	DG HIPP (-)1002	2.43959	6.10642	788.78	62.5403	0.260984
384	DG Mossy MOLDEN (+)2323	DG HIPP (-)1002	1.37484	4.71093	361.962	54.2782	0.179386		384	DG Mossy MOLDEN (+)2323	DG HIPP (-)1002	0.319645	0.768592	93.5178	15.7117	0.0332037		384	DG Mossy MOLDEN (+)2323	DG HIPP (-)1002	0.743528	2.95499	121.554	26.6964	0.108256		384	DG Mossy MOLDEN (+)2323	DG HIPP (-)1002	2.49317	6.36998	667.704	110.531	0.269936
385	CA3c Pyramidal (+)03223p	DG HIPP (-)1002	1.38628	5.13981	384.878	25.4666	0.172346		385	CA3c Pyramidal (+)03223p	DG HIPP (-)1002	0.338674	0.802752	81.5836	7.94114	0.0316522		385	CA3c Pyramidal (+)03223p	DG HIPP (-)1002	0.726142	3.34376	143.041	14.146	0.100628		385	CA3c Pyramidal (+)03223p	DG HIPP (-)1002	2.65778	6.85256	611.799	47.3316	0.255136
386	CA2 Pyramidal (+)2333p	DG HIPP (-)1002	1.46024	4.15585	357.74	51.548	0.186343		386	CA2 Pyramidal (+)2333p	DG HIPP (-)1002	0.348644	0.696041	90.5729	16.1785	0.034445		386	CA2 Pyramidal (+)2333p	DG HIPP (-)1002	0.777136	2.68619	125.018	25.0607	0.103075		386	CA2 Pyramidal (+)2333p	DG HIPP (-)1002	2.60136	5.92031	615.468	113.262	0.276673
387	DG Basket (-)2232	DG HIPP (-)1002	1.40778	6.54416	534.182	8.38481	0.240479		387	DG Basket (-)2232	DG HIPP (-)1002	0.323075	0.846268	75.58	1.5542	0.0273056		387	DG Basket (-)2232	DG HIPP (-)1002	0.749624	4.76801	314.151	5.96972	0.145176		387	DG Basket (-)2232	DG HIPP (-)1002	2.61847	9.28443	747.69	13.498	0.298279
388	DG Basket CCK+ (-)2232	DG HIPP (-)1002	1.12041	7.93841	781.798	14.2555	0.1887		388	DG Basket CCK+ (-)2232	DG HIPP (-)1002	0.297084	1.17137	106.352	4.47797	0.0286818		388	DG Basket CCK+ (-)2232	DG HIPP (-)1002	0.60408	5.40048	564.808	7.93694	0.100492		388	DG Basket CCK+ (-)2232	DG HIPP (-)1002	2.04183	11.226	1124.71	37.4925	0.252303
389	DG Total Molecular Layer (-)3303	DG HIPP (-)1002	1.28542	6.52848	642.263	21.9374	0.153735		389	DG Total Molecular Layer (-)3303	DG HIPP (-)1002	0.350789	0.918567	97.1399	9.56985	0.028884		389	DG Total Molecular Layer (-)3303	DG HIPP (-)1002	0.625176	4.38153	348.533	9.70952	0.0839068		389	DG Total Molecular Layer (-)3303	DG HIPP (-)1002	2.49675	8.96523	925.043	66.5496	0.22709
390	DG HIPROM (-)1333p	DG HIPP (-)1002	1.26051	7.57415	691.081	26.1888	0.157706		390	DG HIPROM (-)1333p	DG HIPP (-)1002	0.325869	1.02153	106.439	14.5345	0.0279132		390	DG HIPROM (-)1333p	DG HIPP (-)1002	0.690618	5.28036	458.533	10.5249	0.0861752		390	DG HIPROM (-)1333p	DG HIPP (-)1002	2.13468	9.7249	979.576	119.06	0.227778
391	DG AIPRIM (-)2333	DG HIPP (-)1002	1.3993	7.09267	568.832	22.1681	0.15519		391	DG AIPRIM (-)2333	DG HIPP (-)1002	0.355607	1.06003	94.0957	10.2049	0.0285225		391	DG AIPRIM (-)2333	DG HIPP (-)1002	0.660885	4.84997	343.839	8.9606	0.0864865		391	DG AIPRIM (-)2333	DG HIPP (-)1002	2.44471	9.71369	835.468	85.9421	0.229163
392	DG MOCAP (-)0331	DG HIPP (-)1002	1.40442	6.76492	669.287	24.0837	0.173267		392	DG MOCAP (-)0331	DG HIPP (-)1002	0.361086	0.971214	83.6146	10.4794	0.0299982		392	DG MOCAP (-)0331	DG HIPP (-)1002	0.637447	4.68319	455.338	11.7153	0.0947793		392	DG MOCAP (-)0331	DG HIPP (-)1002	2.55455	9.07656	927.791	76.7816	0.244126
393	CA3 Mossy Fiber-Associated ORDEN (-)02332p	DG HIPP (-)1002	1.49075	6.42871	728.079	23.9907	0.177315		393	CA3 Mossy Fiber-Associated ORDEN (-)02332p	DG HIPP (-)1002	0.378694	0.920011	116.99	11.9231	0.0296564		393	CA3 Mossy Fiber-Associated ORDEN (-)02332p	DG HIPP (-)1002	0.726666	4.44468	452.643	9.13283	0.100574		393	CA3 Mossy Fiber-Associated ORDEN (-)02332p	DG HIPP (-)1002	2.39158	8.79805	1069.81	81.9311	0.245658
394	CA3 Mossy Fiber-Associated (-)03330p	DG HIPP (-)1002	1.87656	5.80477	631.425	49.362	0.196445		394	CA3 Mossy Fiber-Associated (-)03330p	DG HIPP (-)1002	0.424627	0.744957	58.9057	25.6624	0.0231208		394	CA3 Mossy Fiber-Associated (-)03330p	DG HIPP (-)1002	1.00553	3.94043	487.197	15.6724	0.13469		394	CA3 Mossy Fiber-Associated (-)03330p	DG HIPP (-)1002	3.10938	7.6757	774.805	152.117	0.252828
395	CA1 Back-Projection (-)1133p	DG HIPP (-)1002	1.3642	7.70787	740.003	20.1235	0.164529		395	CA1 Back-Projection (-)1133p	DG HIPP (-)1002	0.357842	1.14812	118.031	8.46327	0.0283222		395	CA1 Back-Projection (-)1133p	DG HIPP (-)1002	0.688542	5.15857	485.024	9.16834	0.0926254		395	CA1 Back-Projection (-)1133p	DG HIPP (-)1002	2.43273	11.1602	1065.86	63.6622	0.239802
396	CA3 Interneuron Specific Quad (-)03333p	DG HIPP (-)1002	1.45014	6.95292	685.825	21.281	0.169806		396	CA3 Interneuron Specific Quad (-)03333p	DG HIPP (-)1002	0.386213	1.01123	100.85	9.25421	0.029059		396	CA3 Interneuron Specific Quad (-)03333p	DG HIPP (-)1002	0.775309	4.71076	419.158	9.38174	0.0922163		396	CA3 Interneuron Specific Quad (-)03333p	DG HIPP (-)1002	2.68129	9.56306	973.608	66.6015	0.240352
397	DG Granule (+)2201p	DG HIPROM (-)1333p	1.69044	4.91071	402.046	52.8464	0.196288		397	DG Granule (+)2201p	DG HIPROM (-)1333p	0.351688	0.655045	85.3581	18.9881	0.0293372		397	DG Granule (+)2201p	DG HIPROM (-)1333p	0.902846	3.46483	159.623	25.2093	0.118216		397	DG Granule (+)2201p	DG HIPROM (-)1333p	2.64308	6.5974	639.3	121.866	0.269897
398	DG Semilunar Granule (+)2311p	DG HIPROM (-)1333p	1.84226	5.07812	419.396	52.2362	0.213341		398	DG Semilunar Granule (+)2311p	DG HIPROM (-)1333p	0.392515	0.700132	72.869	18.4189	0.0260425		398	DG Semilunar Granule (+)2311p	DG HIPROM (-)1333p	1.04594	3.54233	197.997	27.6135	0.153865		398	DG Semilunar Granule (+)2311p	DG HIPROM (-)1333p	2.94672	7.06961	640.683	115.169	0.279781
399	DG Mossy (+)0103	DG HIPROM (-)1333p	2.11695	4.23737	295.811	51.7069	0.251515		399	DG Mossy (+)0103	DG HIPROM (-)1333p	0.443745	0.614315	64.1654	15.031	0.0270754		399	DG Mossy (+)0103	DG HIPROM (-)1333p	1.14901	2.99744	130.293	29.0035	0.183985		399	DG Mossy (+)0103	DG HIPROM (-)1333p	3.54335	5.71062	484.526	104.101	0.312895
400	DG Hilar Ectopic Granule (+)2203p	DG HIPROM (-)1333p	1.8862	4.12265	413.873	31.9771	0.220346		400	DG Hilar Ectopic Granule (+)2203p	DG HIPROM (-)1333p	0.432651	0.618354	79.7165	9.40632	0.0324626		400	DG Hilar Ectopic Granule (+)2203p	DG HIPROM (-)1333p	1.00412	2.67836	175.11	15.8543	0.140963		400	DG Hilar Ectopic Granule (+)2203p	DG HIPROM (-)1333p	3.16784	5.77454	647.348	58.4533	0.301756
401	DG Mossy MOLDEN (+)2323	DG HIPROM (-)1333p	2.10106	4.20534	295.186	51.5729	0.25157		401	DG Mossy MOLDEN (+)2323	DG HIPROM (-)1333p	0.438578	0.618257	66.3862	15.2128	0.0270271		401	DG Mossy MOLDEN (+)2323	DG HIPROM (-)1333p	1.1336	2.84989	116.316	28.3496	0.185368		401	DG Mossy MOLDEN (+)2323	DG HIPROM (-)1333p	3.52041	5.72268	489.794	103.906	0.310445
402	CA3c Pyramidal (+)03223p	DG HIPROM (-)1333p	1.84794	4.76481	364.468	28.6567	0.221379		402	CA3c Pyramidal (+)03223p	DG HIPROM (-)1333p	0.419613	0.680687	67.6086	8.98372	0.0299765		402	CA3c Pyramidal (+)03223p	DG HIPROM (-)1333p	0.952884	3.32336	167.229	14.9896	0.155807		402	CA3c Pyramidal (+)03223p	DG HIPROM (-)1333p	3.25273	6.31911	527.715	50.1838	0.293791
403	CA2 Pyramidal (+)2333p	DG HIPROM (-)1333p	1.94015	3.89344	317.33	54.5585	0.238717		403	CA2 Pyramidal (+)2333p	DG HIPROM (-)1333p	0.439144	0.593796	72.3758	17.2988	0.0309255		403	CA2 Pyramidal (+)2333p	DG HIPROM (-)1333p	1.10765	2.58321	126.854	27.3522	0.161036		403	CA2 Pyramidal (+)2333p	DG HIPROM (-)1333p	3.22383	5.43619	505.588	118.997	0.314776
404	MEC LV Pyramidal (+)331131p	DG HIPROM (-)1333p	1.79366	4.84351	373.958	29.65	0.245351		404	MEC LV Pyramidal (+)331131p	DG HIPROM (-)1333p	0.399533	0.682741	80.5817	10.0413	0.0300484		404	MEC LV Pyramidal (+)331131p	DG HIPROM (-)1333p	0.89584	3.39523	160.961	14.6316	0.161887		404	MEC LV Pyramidal (+)331131p	DG HIPROM (-)1333p	3.05387	6.71614	620.588	58.3429	0.313792
405	DG Total Molecular Layer (-)3303	DG HIPROM (-)1333p	1.83544	6.05986	583.602	24.8375	0.206676		405	DG Total Molecular Layer (-)3303	DG HIPROM (-)1333p	0.471154	0.808008	61.3815	10.7482	0.0273584		405	DG Total Molecular Layer (-)3303	DG HIPROM (-)1333p	0.907989	4.11714	385.537	11.1144	0.140423		405	DG Total Molecular Layer (-)3303	DG HIPROM (-)1333p	3.28359	8.27428	780.941	72.8532	0.269684
406	DG MOLAX (-)3302	DG HIPROM (-)1333p	1.69879	6.42067	583.755	24.8114	0.205918		406	DG MOLAX (-)3302	DG HIPROM (-)1333p	0.42446	0.8961	66.3536	11.2856	0.0274821		406	DG MOLAX (-)3302	DG HIPROM (-)1333p	0.837697	4.26637	394.353	11.2687	0.138123		406	DG MOLAX (-)3302	DG HIPROM (-)1333p	3.08972	8.99411	753.523	77.9318	0.267953
407	DG HICAP (-)2322	DG HIPROM (-)1333p	0.95468	7.88016	751.198	47.805	0.118031		407	DG HICAP (-)2322	DG HIPROM (-)1333p	0.268791	1.03603	82.1717	22.1243	0.0240861		407	DG HICAP (-)2322	DG HIPROM (-)1333p	0.438762	5.39191	552.746	21.0775	0.0668043		407	DG HICAP (-)2322	DG HIPROM (-)1333p	1.96001	10.4117	1019.48	143.049	0.195871
408	DG HIPROM (-)1333p	DG HIPROM (-)1333p	1.77414	7.05669	614.081	29.6679	0.211599		408	DG HIPROM (-)1333p	DG HIPROM (-)1333p	0.445516	0.93345	68.2476	16.4285	0.0255404		408	DG HIPROM (-)1333p	DG HIPROM (-)1333p	0.922898	5.16143	443.674	13.1628	0.146441		408	DG HIPROM (-)1333p	DG HIPROM (-)1333p	2.93557	9.12237	835.481	125.947	0.27197
409	DG AIPRIM (-)2333	DG HIPROM (-)1333p	2.0211	6.5305	515.003	24.3217	0.209258		409	DG AIPRIM (-)2333	DG HIPROM (-)1333p	0.481044	0.922077	66.0419	11.2007	0.0277649		409	DG AIPRIM (-)2333	DG HIPROM (-)1333p	0.975223	4.59531	361.735	10.8646	0.141163		409	DG AIPRIM (-)2333	DG HIPROM (-)1333p	3.42957	8.97168	670.49	87.2739	0.272612
410	DG MOCAP (-)0331	DG HIPROM (-)1333p	1.89154	6.24355	585.957	25.8299	0.217342		410	DG MOCAP (-)0331	DG HIPROM (-)1333p	0.454965	0.839367	55.9648	11.5974	0.0267193		410	DG MOCAP (-)0331	DG HIPROM (-)1333p	0.876751	4.36135	429.418	12.4387	0.149888		410	DG MOCAP (-)0331	DG HIPROM (-)1333p	3.23166	8.43218	773.777	80.186	0.272997
411	CA3 Spiny Lucidum (-)01320p	DG HIPROM (-)1333p	1.91069	6.85231	587.216	20.5176	0.219136		411	CA3 Spiny Lucidum (-)01320p	DG HIPROM (-)1333p	0.455092	0.916739	54.5473	8.35439	0.0239991		411	CA3 Spiny Lucidum (-)01320p	DG HIPROM (-)1333p	1.02771	4.8015	433.261	10.5063	0.154711		411	CA3 Spiny Lucidum (-)01320p	DG HIPROM (-)1333p	3.26915	9.08769	743.816	63.0575	0.271687
412	CA3 Mossy Fiber-Associated ORDEN (-)02332p	DG HIPROM (-)1333p	2.01636	5.94639	618.513	25.2225	0.225025		412	CA3 Mossy Fiber-Associated ORDEN (-)02332p	DG HIPROM (-)1333p	0.50155	0.80781	79.2956	12.396	0.0263465		412	CA3 Mossy Fiber-Associated ORDEN (-)02332p	DG HIPROM (-)1333p	0.958258	4.14733	398.036	11.1615	0.158896		412	CA3 Mossy Fiber-Associated ORDEN (-)02332p	DG HIPROM (-)1333p	3.50843	8.16031	879.262	84.3686	0.280306
413	CA3 Mossy Fiber-Associated (-)03330p	DG HIPROM (-)1333p	2.44082	5.47003	579.678	53.861	0.231312		413	CA3 Mossy Fiber-Associated (-)03330p	DG HIPROM (-)1333p	0.516773	0.651096	39.6772	27.5889	0.0179223		413	CA3 Mossy Fiber-Associated (-)03330p	DG HIPROM (-)1333p	1.39473	4.02749	460.291	20.5805	0.185719		413	CA3 Mossy Fiber-Associated (-)03330p	DG HIPROM (-)1333p	3.88258	7.1808	686.39	158.218	0.277579
414	CA1 LMR Projecting (-)3300p	DG HIPROM (-)1333p	1.82195	6.54216	577.575	22.6741	0.207476		414	CA1 LMR Projecting (-)3300p	DG HIPROM (-)1333p	0.421513	0.894588	56.7338	8.83442	0.0266601		414	CA1 LMR Projecting (-)3300p	DG HIPROM (-)1333p	0.935769	4.65457	418.081	11.6503	0.12865		414	CA1 LMR Projecting (-)3300p	DG HIPROM (-)1333p	3.04377	8.53019	741.544	62.9898	0.2642
415	CA1 Back-Projection (-)1133p	DG HIPROM (-)1333p	1.90095	6.89742	602.76	22.221	0.214529		415	CA1 Back-Projection (-)1133p	DG HIPROM (-)1333p	0.485223	0.976451	72.4839	9.67206	0.0254262		415	CA1 Back-Projection (-)1133p	DG HIPROM (-)1333p	0.934917	4.7464	417.401	11.0878	0.15025		415	CA1 Back-Projection (-)1133p	DG HIPROM (-)1333p	3.37137	9.99152	845.106	70.4103	0.272883
416	CA3 Interneuron Specific Quad (-)03333p	DG HIPROM (-)1333p	1.99488	6.44687	588.97	22.5309	0.219316		416	CA3 Interneuron Specific Quad (-)03333p	DG HIPROM (-)1333p	0.504021	0.886418	67.0514	10.1253	0.026022		416	CA3 Interneuron Specific Quad (-)03333p	DG HIPROM (-)1333p	1.0729	4.36045	400.797	11.9013	0.148023		416	CA3 Interneuron Specific Quad (-)03333p	DG HIPROM (-)1333p	3.59526	8.85452	814.124	67.7831	0.276648
417	DG Granule (+)2201p	DG AIPRIM (-)2333	1.67567	4.72616	414.36	61.8081	0.191049		417	DG Granule (+)2201p	DG AIPRIM (-)2333	0.357888	0.645613	95.0355	22.1454	0.0303251		417	DG Granule (+)2201p	DG AIPRIM (-)2333	0.959554	3.32508	150.325	27.9832	0.108097		417	DG Granule (+)2201p	DG AIPRIM (-)2333	2.88256	6.4687	660.42	155.704	0.266845
418	DG Semilunar Granule (+)2311p	DG AIPRIM (-)2333	1.8038	4.87617	425.423	62.3233	0.20802		418	DG Semilunar Granule (+)2311p	DG AIPRIM (-)2333	0.389702	0.695828	81.163	22.2829	0.0269504		418	DG Semilunar Granule (+)2311p	DG AIPRIM (-)2333	1.10214	3.53246	175.141	31.803	0.143893		418	DG Semilunar Granule (+)2311p	DG AIPRIM (-)2333	3.06017	6.74832	664.448	148.43	0.275099
419	DG Mossy (+)0103	DG AIPRIM (-)2333	2.04135	3.99844	315.162	58.8994	0.242821		419	DG Mossy (+)0103	DG AIPRIM (-)2333	0.445676	0.612372	74.2115	17.3914	0.0285075		419	DG Mossy (+)0103	DG AIPRIM (-)2333	1.2021	2.86434	122.901	30.1393	0.171544		419	DG Mossy (+)0103	DG AIPRIM (-)2333	3.5187	5.70848	543.874	119.364	0.305618
420	DG Hilar Ectopic Granule (+)2203p	DG AIPRIM (-)2333	1.8764	3.89227	420.894	37.3691	0.214972		420	DG Hilar Ectopic Granule (+)2203p	DG AIPRIM (-)2333	0.436879	0.610401	88.7644	11.6418	0.0330041		420	DG Hilar Ectopic Granule (+)2203p	DG AIPRIM (-)2333	1.09091	2.63084	155.124	19.7398	0.13159		420	DG Hilar Ectopic Granule (+)2203p	DG AIPRIM (-)2333	3.42825	5.34885	672.988	75.0906	0.296852
421	DG Mossy MOLDEN (+)2323	DG AIPRIM (-)2333	2.02817	3.96512	314.897	58.5598	0.242949		421	DG Mossy MOLDEN (+)2323	DG AIPRIM (-)2333	0.439383	0.611013	76.2596	17.5152	0.0284353		421	DG Mossy MOLDEN (+)2323	DG AIPRIM (-)2333	1.17982	2.79143	111.587	30.9992	0.175387		421	DG Mossy MOLDEN (+)2323	DG AIPRIM (-)2333	3.37961	5.52841	553.614	118.215	0.306187
422	CA3c Pyramidal (+)03223p	DG AIPRIM (-)2333	1.84079	4.54453	367.769	31.9582	0.217989		422	CA3c Pyramidal (+)03223p	DG AIPRIM (-)2333	0.418809	0.662726	72.1826	10.4622	0.0305166		422	CA3c Pyramidal (+)03223p	DG AIPRIM (-)2333	1.04986	3.17487	150.344	15.8885	0.149267		422	CA3c Pyramidal (+)03223p	DG AIPRIM (-)2333	3.10243	6.08412	561.788	60.5587	0.287161
423	CA2 Pyramidal (+)2333p	DG AIPRIM (-)2333	1.93159	3.73071	319.611	63.233	0.235808		423	CA2 Pyramidal (+)2333p	DG AIPRIM (-)2333	0.444968	0.580955	77.0049	20.2215	0.0330341		423	CA2 Pyramidal (+)2333p	DG AIPRIM (-)2333	1.12249	2.5257	117.378	31.632	0.148329		423	CA2 Pyramidal (+)2333p	DG AIPRIM (-)2333	3.25205	5.30315	537.714	136.623	0.312326
424	MEC LV Pyramidal (+)331131p	DG AIPRIM (-)2333	1.72324	4.61098	381.446	41.247	0.239243		424	MEC LV Pyramidal (+)331131p	DG AIPRIM (-)2333	0.395038	0.680138	90.5133	14.9033	0.031773		424	MEC LV Pyramidal (+)331131p	DG AIPRIM (-)2333	0.932499	3.32485	140.783	20.1054	0.152161		424	MEC LV Pyramidal (+)331131p	DG AIPRIM (-)2333	2.87454	6.51442	657.544	91.445	0.310951
425	MEC LII Stellate (+)331111p	DG AIPRIM (-)2333	1.52152	4.46454	358.44	47.9845	0.222078		425	MEC LII Stellate (+)331111p	DG AIPRIM (-)2333	0.373794	0.670344	89.5655	15.1064	0.0371866		425	MEC LII Stellate (+)331111p	DG AIPRIM (-)2333	0.839556	3.11863	130.135	24.3757	0.133529		425	MEC LII Stellate (+)331111p	DG AIPRIM (-)2333	2.67144	6.42417	624.786	91.8502	0.317976
426	EC LI-II Pyramidal-Fan (+)331000p	DG AIPRIM (-)2333	1.68001	4.75308	424.963	47.5725	0.225233		426	EC LI-II Pyramidal-Fan (+)331000p	DG AIPRIM (-)2333	0.407793	0.704345	100.154	16.7519	0.0316752		426	EC LI-II Pyramidal-Fan (+)331000p	DG AIPRIM (-)2333	0.880571	3.32778	145.915	22.4822	0.148036		426	EC LI-II Pyramidal-Fan (+)331000p	DG AIPRIM (-)2333	2.74194	6.69528	722.951	106.05	0.300494
427	EC LII-III Pyramidal-Tripolar (+)333000p	DG AIPRIM (-)2333	1.6407	4.52171	579.348	36.9356	0.214431		427	EC LII-III Pyramidal-Tripolar (+)333000p	DG AIPRIM (-)2333	0.410353	0.663806	135.415	11.7341	0.0304733		427	EC LII-III Pyramidal-Tripolar (+)333000p	DG AIPRIM (-)2333	0.892402	3.12775	211.741	18.4395	0.136332		427	EC LII-III Pyramidal-Tripolar (+)333000p	DG AIPRIM (-)2333	2.81102	6.25145	935.466	72.5318	0.290332
428	EC LIV-V Pyramidal-Horizontal (+)220233p	DG AIPRIM (-)2333	1.71983	4.54791	388.888	51.9048	0.234766		428	EC LIV-V Pyramidal-Horizontal (+)220233p	DG AIPRIM (-)2333	0.417894	0.663139	92.0024	18.3629	0.0300842		428	EC LIV-V Pyramidal-Horizontal (+)220233p	DG AIPRIM (-)2333	0.973574	3.28104	122.892	24.2389	0.159824		428	EC LIV-V Pyramidal-Horizontal (+)220233p	DG AIPRIM (-)2333	3.12028	6.39838	650.245	106.222	0.298437
429	DG Total Molecular Layer (-)3303	DG AIPRIM (-)2333	1.79033	5.82492	600.264	28.5714	0.198621		429	DG Total Molecular Layer (-)3303	DG AIPRIM (-)2333	0.468681	0.799472	67.2888	13.1653	0.0280368		429	DG Total Molecular Layer (-)3303	DG AIPRIM (-)2333	0.918517	4.11591	370.355	13.1534	0.126041		429	DG Total Molecular Layer (-)3303	DG AIPRIM (-)2333	3.33339	7.77086	796.237	84.1781	0.261574
430	DG MOLAX (-)3302	DG AIPRIM (-)2333	1.67305	6.15538	599.966	28.2789	0.198511		430	DG MOLAX (-)3302	DG AIPRIM (-)2333	0.425791	0.872969	71.0806	13.2795	0.0280922		430	DG MOLAX (-)3302	DG AIPRIM (-)2333	0.786185	4.33982	378.043	13.349	0.128471		430	DG MOLAX (-)3302	DG AIPRIM (-)2333	2.97769	8.38821	788.324	88.6977	0.259952
431	DG Outer Molecular Layer (-)3222	DG AIPRIM (-)2333	1.82108	6.11439	598.265	23.6713	0.214468		431	DG Outer Molecular Layer (-)3222	DG AIPRIM (-)2333	0.454326	0.870173	67.5833	9.93104	0.0252865		431	DG Outer Molecular Layer (-)3222	DG AIPRIM (-)2333	0.948303	4.26902	393.831	11.9081	0.144215		431	DG Outer Molecular Layer (-)3222	DG AIPRIM (-)2333	3.32394	8.07737	803.991	64.9082	0.265195
432	DG Neurogliaform (-)3000p	DG AIPRIM (-)2333	1.47566	7.02832	613.103	33.0753	0.196467		432	DG Neurogliaform (-)3000p	DG AIPRIM (-)2333	0.36565	1.01988	62.3526	15.5378	0.0260869		432	DG Neurogliaform (-)3000p	DG AIPRIM (-)2333	0.818004	4.94086	434.797	13.7699	0.127105		432	DG Neurogliaform (-)3000p	DG AIPRIM (-)2333	2.66806	9.47381	787.391	89.7114	0.252191
433	DG MOPP (-)3000	DG AIPRIM (-)2333	1.39847	7.15413	602.61	35.6057	0.192877		433	DG MOPP (-)3000	DG AIPRIM (-)2333	0.355982	1.0546	62.2973	16.8725	0.0250774		433	DG MOPP (-)3000	DG AIPRIM (-)2333	0.727632	4.90893	412.71	15.22	0.13236		433	DG MOPP (-)3000	DG AIPRIM (-)2333	2.63405	10.0468	781.636	111.17	0.250362
434	DG HICAP (-)2322	DG AIPRIM (-)2333	0.941482	7.62574	759.539	56.1797	0.113074		434	DG HICAP (-)2322	DG AIPRIM (-)2333	0.266607	1.00888	86.2369	25.4465	0.0232527		434	DG HICAP (-)2322	DG AIPRIM (-)2333	0.446636	5.14421	545.199	19.9661	0.0640131		434	DG HICAP (-)2322	DG AIPRIM (-)2333	1.96676	10.1338	1049.59	153.702	0.193449
435	DG HIPP (-)1002	DG AIPRIM (-)2333	1.69831	6.97448	631.302	26.2375	0.209318		435	DG HIPP (-)1002	DG AIPRIM (-)2333	0.397839	1.01505	80.3246	11.8506	0.0262198		435	DG HIPP (-)1002	DG AIPRIM (-)2333	0.899746	5.05622	444.072	12.4665	0.135649		435	DG HIPP (-)1002	DG AIPRIM (-)2333	2.92962	9.11248	874.657	83.3791	0.263276
436	DG HIPROM (-)1333p	DG AIPRIM (-)2333	1.73321	6.81294	631.126	34.075	0.203794		436	DG HIPROM (-)1333p	DG AIPRIM (-)2333	0.438526	0.914661	76.9131	19.1243	0.0263283		436	DG HIPROM (-)1333p	DG AIPRIM (-)2333	0.871496	4.91384	434.578	14.4492	0.132909		436	DG HIPROM (-)1333p	DG AIPRIM (-)2333	3.04508	8.85158	850.987	141.263	0.268817
437	DG AIPRIM (-)2333	DG AIPRIM (-)2333	1.94198	6.23275	541.582	29.3711	0.201795		437	DG AIPRIM (-)2333	DG AIPRIM (-)2333	0.471913	0.905855	70.6051	13.8032	0.027959		437	DG AIPRIM (-)2333	DG AIPRIM (-)2333	1.00499	4.2744	351.16	12.3941	0.129101		437	DG AIPRIM (-)2333	DG AIPRIM (-)2333	3.49535	8.39249	741.581	103.63	0.265275
438	DG MOCAP (-)0331	DG AIPRIM (-)2333	1.86705	5.99778	599.197	30.0815	0.210052		438	DG MOCAP (-)0331	DG AIPRIM (-)2333	0.452485	0.820055	61.7327	14.1923	0.0272766		438	DG MOCAP (-)0331	DG AIPRIM (-)2333	0.95441	4.42241	413.636	13.8516	0.135802		438	DG MOCAP (-)0331	DG AIPRIM (-)2333	3.47792	8.05664	787.61	93.4	0.266687
439	CA3 Spiny Lucidum (-)01320p	DG AIPRIM (-)2333	1.86657	6.57553	604.333	23.3899	0.211904		439	CA3 Spiny Lucidum (-)01320p	DG AIPRIM (-)2333	0.459807	0.92059	61.4759	10.044	0.0248158		439	CA3 Spiny Lucidum (-)01320p	DG AIPRIM (-)2333	0.950645	4.53443	423.169	10.9159	0.141828		439	CA3 Spiny Lucidum (-)01320p	DG AIPRIM (-)2333	3.56777	8.81669	783.226	67.4861	0.263297
440	CA3 Mossy Fiber-Associated ORDEN (-)02332p	DG AIPRIM (-)2333	2.00977	5.66184	631.485	30.0659	0.218973		440	CA3 Mossy Fiber-Associated ORDEN (-)02332p	DG AIPRIM (-)2333	0.493141	0.779485	87.4461	15.3345	0.0268321		440	CA3 Mossy Fiber-Associated ORDEN (-)02332p	DG AIPRIM (-)2333	1.01679	4.04176	381.575	11.4552	0.146567		440	CA3 Mossy Fiber-Associated ORDEN (-)02332p	DG AIPRIM (-)2333	3.42301	7.56498	897.381	99.6913	0.281731
441	CA3 Mossy Fiber-Associated (-)03330p	DG AIPRIM (-)2333	2.41784	5.22454	588.962	63.2799	0.226186		441	CA3 Mossy Fiber-Associated (-)03330p	DG AIPRIM (-)2333	0.510937	0.630344	43.6341	31.6246	0.0183892		441	CA3 Mossy Fiber-Associated (-)03330p	DG AIPRIM (-)2333	1.37131	3.88429	468.034	22.6385	0.17407		441	CA3 Mossy Fiber-Associated (-)03330p	DG AIPRIM (-)2333	3.9855	6.95637	692.217	177.587	0.265026
442	CA1 LMR Projecting (-)3300p	DG AIPRIM (-)2333	1.78394	6.28688	592.312	25.6984	0.200175		442	CA1 LMR Projecting (-)3300p	DG AIPRIM (-)2333	0.421284	0.869355	63.3146	10.5029	0.0268473		442	CA1 LMR Projecting (-)3300p	DG AIPRIM (-)2333	0.994727	4.39027	396.039	12.2758	0.114476		442	CA1 LMR Projecting (-)3300p	DG AIPRIM (-)2333	3.29485	8.13487	779.192	71.8177	0.254546
443	CA1 Perforant Path-Associated (-)3200p	DG AIPRIM (-)2333	1.96017	5.91056	583.229	30.3802	0.204978		443	CA1 Perforant Path-Associated (-)3200p	DG AIPRIM (-)2333	0.488474	0.815257	63.3729	13.6157	0.0250746		443	CA1 Perforant Path-Associated (-)3200p	DG AIPRIM (-)2333	1.00234	4.13492	370.528	13.1397	0.134107		443	CA1 Perforant Path-Associated (-)3200p	DG AIPRIM (-)2333	3.5031	7.64351	751.507	95.446	0.260294
444	CA1 Neurogliaform Projecting (-)3000p	DG AIPRIM (-)2333	1.54653	7.41741	561.862	32.9604	0.209676		444	CA1 Neurogliaform Projecting (-)3000p	DG AIPRIM (-)2333	0.382958	1.12367	61.6449	14.6085	0.0261889		444	CA1 Neurogliaform Projecting (-)3000p	DG AIPRIM (-)2333	0.845907	5.00576	389.907	13.7938	0.142259		444	CA1 Neurogliaform Projecting (-)3000p	DG AIPRIM (-)2333	2.58421	9.97377	727.063	99.1679	0.266029
445	CA1 Back-Projection (-)1133p	DG AIPRIM (-)2333	1.87392	6.59229	620.561	25.9082	0.207673		445	CA1 Back-Projection (-)1133p	DG AIPRIM (-)2333	0.483509	0.950682	81.047	11.7724	0.0264176		445	CA1 Back-Projection (-)1133p	DG AIPRIM (-)2333	1.02523	4.76139	407.827	10.8574	0.137686		445	CA1 Back-Projection (-)1133p	DG AIPRIM (-)2333	3.48734	9.30577	874.223	80.2487	0.267508
446	CA3 Interneuron Specific Quad (-)03333p	DG AIPRIM (-)2333	1.96728	6.16577	604.857	26.333	0.212782		446	CA3 Interneuron Specific Quad (-)03333p	DG AIPRIM (-)2333	0.507272	0.868956	74.781	12.3792	0.0271418		446	CA3 Interneuron Specific Quad (-)03333p	DG AIPRIM (-)2333	1.02354	4.39764	382.936	11.7755	0.133111		446	CA3 Interneuron Specific Quad (-)03333p	DG AIPRIM (-)2333	3.79822	8.21768	836.256	78.0293	0.269536
447	DG Semilunar Granule (+)2311p	DG MOCAP (-)0331	1.54552	5.22062	398.543	67.8698	0.193573		447	DG Semilunar Granule (+)2311p	DG MOCAP (-)0331	0.324156	0.74145	83.6597	24.4864	0.0272087		447	DG Semilunar Granule (+)2311p	DG MOCAP (-)0331	0.92115	3.75806	148.036	30.4719	0.139937		447	DG Semilunar Granule (+)2311p	DG MOCAP (-)0331	2.38158	7.25004	711.472	136.869	0.268913
448	DG Mossy (+)0103	DG MOCAP (-)0331	1.62759	4.67357	247.762	72.2769	0.232434		448	DG Mossy (+)0103	DG MOCAP (-)0331	0.35492	0.700467	66.2873	22.2532	0.0295509		448	DG Mossy (+)0103	DG MOCAP (-)0331	0.919015	3.1213	89.895	32.9838	0.171714		448	DG Mossy (+)0103	DG MOCAP (-)0331	2.88269	6.34162	503.745	149.394	0.308419
449	DG Mossy MOLDEN (+)2323	DG MOCAP (-)0331	1.61577	4.64473	247.915	71.9026	0.232389		449	DG Mossy MOLDEN (+)2323	DG MOCAP (-)0331	0.345964	0.703972	68.0839	22.376	0.029224		449	DG Mossy MOLDEN (+)2323	DG MOCAP (-)0331	0.909586	3.21506	83.5892	35.9633	0.15982		449	DG Mossy MOLDEN (+)2323	DG MOCAP (-)0331	2.83365	6.33891	519.211	149.352	0.304134
450	CA3c Pyramidal (+)03223p	DG MOCAP (-)0331	1.53729	4.99021	332.411	36.0715	0.203833		450	CA3c Pyramidal (+)03223p	DG MOCAP (-)0331	0.348064	0.746572	72.3515	12.9377	0.0308695		450	CA3c Pyramidal (+)03223p	DG MOCAP (-)0331	0.80757	3.50748	119.827	18.3295	0.139144		450	CA3c Pyramidal (+)03223p	DG MOCAP (-)0331	2.75321	6.69284	567.195	71.6317	0.283236
451	MEC LV Pyramidal (+)331131p	DG MOCAP (-)0331	1.49279	4.96423	365.13	43.1509	0.224506		451	MEC LV Pyramidal (+)331131p	DG MOCAP (-)0331	0.330937	0.727609	92.049	16.3131	0.0314056		451	MEC LV Pyramidal (+)331131p	DG MOCAP (-)0331	0.798188	3.45006	122.111	22.314	0.145788		451	MEC LV Pyramidal (+)331131p	DG MOCAP (-)0331	2.42968	6.87806	720.567	100.599	0.305876
452	DG Basket (-)2232	DG MOCAP (-)0331	1.73147	6.20884	472.154	9.17628	0.278768		452	DG Basket (-)2232	DG MOCAP (-)0331	0.351311	0.767973	54.5678	1.70128	0.0189975		452	DG Basket (-)2232	DG MOCAP (-)0331	1.04086	4.56239	286.992	6.46752	0.220466		452	DG Basket (-)2232	DG MOCAP (-)0331	2.89328	9.08303	630	14.3227	0.325763
453	DG Basket CCK+ (-)2232	DG MOCAP (-)0331	1.31933	7.40627	679.254	15.4423	0.230455		453	DG Basket CCK+ (-)2232	DG MOCAP (-)0331	0.321183	1.07995	77.6271	5.44189	0.0231251		453	DG Basket CCK+ (-)2232	DG MOCAP (-)0331	0.745007	5.12219	467.964	8.77425	0.163085		453	DG Basket CCK+ (-)2232	DG MOCAP (-)0331	2.24394	10.6411	916.378	43.615	0.283349
454	DG Total Molecular Layer (-)3303	DG MOCAP (-)0331	1.53129	6.2165	584.619	28.5508	0.19188		454	DG Total Molecular Layer (-)3303	DG MOCAP (-)0331	0.389469	0.847703	70.4388	13.518	0.0272569		454	DG Total Molecular Layer (-)3303	DG MOCAP (-)0331	0.800396	4.26828	320.177	13.0249	0.124125		454	DG Total Molecular Layer (-)3303	DG MOCAP (-)0331	2.83789	8.60864	831.785	87.2335	0.260463
455	DG MOLAX (-)3302	DG MOCAP (-)0331	1.4344	6.56045	583.341	28.4642	0.19264		455	DG MOLAX (-)3302	DG MOCAP (-)0331	0.355603	0.935003	74.1232	13.538	0.0272985		455	DG MOLAX (-)3302	DG MOCAP (-)0331	0.724232	4.60994	322.045	13.4743	0.120607		455	DG MOLAX (-)3302	DG MOCAP (-)0331	2.37197	9.23337	788.577	91.5218	0.255933
456	DG HICAP (-)2322	DG MOCAP (-)0331	0.846723	7.71093	725.686	58.0988	0.111233		456	DG HICAP (-)2322	DG MOCAP (-)0331	0.222729	1.01953	83.7781	27.1667	0.0225996		456	DG HICAP (-)2322	DG MOCAP (-)0331	0.433922	5.42875	461.172	22.3763	0.0661648		456	DG HICAP (-)2322	DG MOCAP (-)0331	1.56407	10.1777	995.761	155.413	0.186506
457	DG HIPROM (-)1333p	DG MOCAP (-)0331	1.55891	6.90215	592.199	31.9256	0.209019		457	DG HIPROM (-)1333p	DG MOCAP (-)0331	0.375334	0.917047	74.3223	18.2618	0.0250267		457	DG HIPROM (-)1333p	DG MOCAP (-)0331	0.834135	4.85456	353.263	14.78	0.151077		457	DG HIPROM (-)1333p	DG MOCAP (-)0331	2.56896	8.91359	857.666	139.9	0.277716
458	DG AIPRIM (-)2333	DG MOCAP (-)0331	1.75742	6.41155	516.718	28.8892	0.202722		458	DG AIPRIM (-)2333	DG MOCAP (-)0331	0.406525	0.932703	70.1759	14.2013	0.0266329		458	DG AIPRIM (-)2333	DG MOCAP (-)0331	0.898854	4.42027	299.458	11.8478	0.14268		458	DG AIPRIM (-)2333	DG MOCAP (-)0331	2.81698	8.90688	713.195	111.036	0.2697
459	DG MOCAP (-)0331	DG MOCAP (-)0331	1.61173	6.38701	582.49	29.5942	0.20505		459	DG MOCAP (-)0331	DG MOCAP (-)0331	0.383354	0.871811	63.4963	13.9874	0.0266635		459	DG MOCAP (-)0331	DG MOCAP (-)0331	0.81344	4.51803	366.178	13.3901	0.142459		459	DG MOCAP (-)0331	DG MOCAP (-)0331	2.84983	8.5779	818.34	93.8194	0.267607
460	CA3 Spiny Lucidum (-)01320p	DG MOCAP (-)0331	1.60661	6.98576	588.627	23.3914	0.207344		460	CA3 Spiny Lucidum (-)01320p	DG MOCAP (-)0331	0.379944	0.959673	63.176	10.0959	0.0242801		460	CA3 Spiny Lucidum (-)01320p	DG MOCAP (-)0331	0.862821	5.10102	367.176	10.7832	0.143908		460	CA3 Spiny Lucidum (-)01320p	DG MOCAP (-)0331	2.67158	9.31788	788.121	65.1739	0.262537
461	CA1 LMR Projecting (-)3300p	DG MOCAP (-)0331	1.53144	6.7254	578.014	25.541	0.193827		461	CA1 LMR Projecting (-)3300p	DG MOCAP (-)0331	0.351085	0.93024	65.6341	10.7241	0.0266721		461	CA1 LMR Projecting (-)3300p	DG MOCAP (-)0331	0.839111	4.68503	343.251	12.4975	0.121591		461	CA1 LMR Projecting (-)3300p	DG MOCAP (-)0331	2.54746	8.74767	770.606	73.2754	0.255385
462	DG Granule (+)2201p	CA3 Pyramidal (+)23223p	1.38424	6.65723	278.286	78.5837	0.155284		462	DG Granule (+)2201p	CA3 Pyramidal (+)23223p	0.287126	0.805914	67.267	26.638	0.027465		462	DG Granule (+)2201p	CA3 Pyramidal (+)23223p	0.744756	4.68565	90.4108	33.8721	0.0865811		462	DG Granule (+)2201p	CA3 Pyramidal (+)23223p	2.12125	8.32798	476.731	173.114	0.228861
463	DG Semilunar Granule (+)2311p	CA3 Pyramidal (+)23223p	1.41825	7.22559	305.736	82.9229	0.157519		463	DG Semilunar Granule (+)2311p	CA3 Pyramidal (+)23223p	0.303456	0.853194	63.8181	29.0036	0.0264699		463	DG Semilunar Granule (+)2311p	CA3 Pyramidal (+)23223p	0.789691	5.27792	112.919	39.5536	0.105647		463	DG Semilunar Granule (+)2311p	CA3 Pyramidal (+)23223p	2.37737	9.09258	490.84	186.124	0.232784
464	DG Hilar Ectopic Granule (+)2203p	CA3 Pyramidal (+)23223p	1.18878	6.66097	275.969	47.4089	0.150439		464	DG Hilar Ectopic Granule (+)2203p	CA3 Pyramidal (+)23223p	0.281089	0.920053	67.4382	16.2308	0.0318547		464	DG Hilar Ectopic Granule (+)2203p	CA3 Pyramidal (+)23223p	0.635591	4.44788	90.6665	21.8724	0.0888971		464	DG Hilar Ectopic Granule (+)2203p	CA3 Pyramidal (+)23223p	2.07758	8.71888	494.241	98.2628	0.249095
465	CA3 Granule (+)22100	CA3 Pyramidal (+)23223p	1.24248	6.31146	161.25	87.1355	0.147678		465	CA3 Granule (+)22100	CA3 Pyramidal (+)23223p	0.27368	0.858372	40.2362	28.6443	0.0312311		465	CA3 Granule (+)22100	CA3 Pyramidal (+)23223p	0.641971	4.47992	64.8756	41.8212	0.0876722		465	CA3 Granule (+)22100	CA3 Pyramidal (+)23223p	2.02276	8.30537	317.482	171.372	0.249443
466	CA3 Giant (+)22010	CA3 Pyramidal (+)23223p	1.20391	6.51563	246.94	52.0537	0.189346		466	CA3 Giant (+)22010	CA3 Pyramidal (+)23223p	0.270304	0.867905	59.5318	18.6348	0.0308943		466	CA3 Giant (+)22010	CA3 Pyramidal (+)23223p	0.619503	4.55463	82.7207	25.1913	0.123892		466	CA3 Giant (+)22010	CA3 Pyramidal (+)23223p	1.93594	8.27812	422.259	105.903	0.271531
467	CA3 Pyramidal (+)23223p	CA3 Pyramidal (+)23223p	0.603002	9.51586	278.258	27.513	0.172423		467	CA3 Pyramidal (+)23223p	CA3 Pyramidal (+)23223p	0.135843	1.09612	69.7534	8.0771	0.0321913		467	CA3 Pyramidal (+)23223p	CA3 Pyramidal (+)23223p	0.343962	6.82193	92.5549	14.9272	0.106521		467	CA3 Pyramidal (+)23223p	CA3 Pyramidal (+)23223p	1.00692	11.542	518.235	55.2942	0.259241
468	CA3c Pyramidal (+)03223p	CA3 Pyramidal (+)23223p	1.20391	7.34903	255.258	37.2937	0.181611		468	CA3c Pyramidal (+)03223p	CA3 Pyramidal (+)23223p	0.274889	0.94229	58.3274	13.694	0.0302931		468	CA3c Pyramidal (+)03223p	CA3 Pyramidal (+)23223p	0.622198	5.3624	89.1334	17.9894	0.122592		468	CA3c Pyramidal (+)03223p	CA3 Pyramidal (+)23223p	2.02227	9.26327	449.207	83.0683	0.260138
469	CA2 Pyramidal (+)2333p	CA3 Pyramidal (+)23223p	1.45109	5.5409	228.174	71.2504	0.208323		469	CA2 Pyramidal (+)2333p	CA3 Pyramidal (+)23223p	0.336029	0.811997	57.5867	22.9119	0.0334507		469	CA2 Pyramidal (+)2333p	CA3 Pyramidal (+)23223p	0.748904	3.82807	83.2102	35.1739	0.133031		469	CA2 Pyramidal (+)2333p	CA3 Pyramidal (+)23223p	2.47682	7.31384	401.968	148.94	0.291974
470	MEC LII Stellate (+)331111p	CA3 Pyramidal (+)23223p	1.06502	6.54962	258.318	53.478	0.18405		470	MEC LII Stellate (+)331111p	CA3 Pyramidal (+)23223p	0.252254	0.85759	69.3802	17.5284	0.0353446		470	MEC LII Stellate (+)331111p	CA3 Pyramidal (+)23223p	0.564691	4.63332	89.8984	27.6879	0.112585		470	MEC LII Stellate (+)331111p	CA3 Pyramidal (+)23223p	1.81186	8.44979	507.836	99.6493	0.289657
471	CA3 Axo-Axonic (-)22232	CA3 Pyramidal (+)23223p	1.80816	7.70225	406.954	16.5749	0.213533		471	CA3 Axo-Axonic (-)22232	CA3 Pyramidal (+)23223p	0.404732	0.973627	73.9008	6.21659	0.02727		471	CA3 Axo-Axonic (-)22232	CA3 Pyramidal (+)23223p	0.951842	5.3227	170.866	5.72361	0.137591		471	CA3 Axo-Axonic (-)22232	CA3 Pyramidal (+)23223p	2.83912	10.144	607.379	34.5776	0.276244
472	CA3 Horizontal Axo-Axonic (-)00012	CA3 Pyramidal (+)23223p	1.33286	8.37103	502.016	22.231	0.191489		472	CA3 Horizontal Axo-Axonic (-)00012	CA3 Pyramidal (+)23223p	0.3345	1.01974	72.0462	8.40674	0.0273057		472	CA3 Horizontal Axo-Axonic (-)00012	CA3 Pyramidal (+)23223p	0.603718	5.95221	230.607	10.9052	0.137982		472	CA3 Horizontal Axo-Axonic (-)00012	CA3 Pyramidal (+)23223p	2.24923	11.1973	693.195	55.948	0.256323
473	CA3 Basket (-)22232	CA3 Pyramidal (+)23223p	1.46225	7.79268	416.282	20.6297	0.20285		473	CA3 Basket (-)22232	CA3 Pyramidal (+)23223p	0.325105	0.906162	74.093	6.71986	0.0276232		473	CA3 Basket (-)22232	CA3 Pyramidal (+)23223p	0.767478	5.68977	171.716	10.0577	0.13711		473	CA3 Basket (-)22232	CA3 Pyramidal (+)23223p	2.38062	10.2437	660.663	44.8409	0.262897
474	CA3 Basket CCK+ (-)22232	CA3 Pyramidal (+)23223p	1.24188	8.65343	486.833	14.2293	0.16038		474	CA3 Basket CCK+ (-)22232	CA3 Pyramidal (+)23223p	0.287954	0.964238	71.1936	4.66711	0.0254504		474	CA3 Basket CCK+ (-)22232	CA3 Pyramidal (+)23223p	0.748485	6.42973	239.363	6.89749	0.0912101		474	CA3 Basket CCK+ (-)22232	CA3 Pyramidal (+)23223p	2.09531	10.4633	688.803	39.8636	0.228465
475	CA2 Wide-Arbor Basket (-)2232p	CA3 Pyramidal (+)23223p	1.51495	9.14869	466.69	21.5703	0.207231		475	CA2 Wide-Arbor Basket (-)2232p	CA3 Pyramidal (+)23223p	0.341839	1.00022	58.1078	8.60669	0.0268803		475	CA2 Wide-Arbor Basket (-)2232p	CA3 Pyramidal (+)23223p	0.786581	7.00286	236.664	10.6304	0.146236		475	CA2 Wide-Arbor Basket (-)2232p	CA3 Pyramidal (+)23223p	2.54365	11.3206	624.4	61.3067	0.269347
476	DG HIPROM (-)1333p	CA3 Pyramidal (+)23223p	1.36525	8.4612	481.724	30.9616	0.186996		476	DG HIPROM (-)1333p	CA3 Pyramidal (+)23223p	0.328306	0.956396	73.3042	16.0528	0.026851		476	DG HIPROM (-)1333p	CA3 Pyramidal (+)23223p	0.762433	6.30563	234.149	14.3495	0.122411		476	DG HIPROM (-)1333p	CA3 Pyramidal (+)23223p	2.21944	10.2071	694.662	106.69	0.254627
477	CA3 LMR-Targeting (-)33200	CA3 Pyramidal (+)23223p	1.0995	9.12942	477.647	44.3357	0.142177		477	CA3 LMR-Targeting (-)33200	CA3 Pyramidal (+)23223p	0.265897	1.08519	55.6833	20.6639	0.0250481		477	CA3 LMR-Targeting (-)33200	CA3 Pyramidal (+)23223p	0.575286	6.05937	263.759	19.1844	0.087614		477	CA3 LMR-Targeting (-)33200	CA3 Pyramidal (+)23223p	2.05847	11.4878	617.957	134.041	0.208952
478	CA3 R-LM (-)12000	CA3 Pyramidal (+)23223p	1.29344	8.22611	472.546	28.5778	0.179339		478	CA3 R-LM (-)12000	CA3 Pyramidal (+)23223p	0.315613	0.973501	65.1924	12.921	0.0276483		478	CA3 R-LM (-)12000	CA3 Pyramidal (+)23223p	0.638511	6.07381	230.489	13.2556	0.116701		478	CA3 R-LM (-)12000	CA3 Pyramidal (+)23223p	2.38335	10.5158	648.048	88.109	0.25075
479	CA3 O-LM (-)11003	CA3 Pyramidal (+)23223p	1.43424	8.46185	477.785	24.9883	0.19502		479	CA3 O-LM (-)11003	CA3 Pyramidal (+)23223p	0.362311	0.972677	63.9328	10.0024	0.0272398		479	CA3 O-LM (-)11003	CA3 Pyramidal (+)23223p	0.690936	6.23493	244.28	12.436	0.122783		479	CA3 O-LM (-)11003	CA3 Pyramidal (+)23223p	2.53664	10.4967	657.889	73.0761	0.255655
480	CA3 Lucidum ORAX (-)03311	CA3 Pyramidal (+)23223p	1.31499	8.23126	494.662	23.9291	0.189758		480	CA3 Lucidum ORAX (-)03311	CA3 Pyramidal (+)23223p	0.324787	0.988394	73.1739	9.90833	0.0266834		480	CA3 Lucidum ORAX (-)03311	CA3 Pyramidal (+)23223p	0.646964	6.07487	237.893	10.9096	0.11691		480	CA3 Lucidum ORAX (-)03311	CA3 Pyramidal (+)23223p	2.33292	10.7627	707.192	64.7307	0.258941
481	CA3 Lucidum-Radiatum (-)03300	CA3 Pyramidal (+)23223p	1.39679	8.4778	495.926	25.0654	0.193872		481	CA3 Lucidum-Radiatum (-)03300	CA3 Pyramidal (+)23223p	0.340783	0.988671	65.8974	10.0691	0.0271317		481	CA3 Lucidum-Radiatum (-)03300	CA3 Pyramidal (+)23223p	0.750942	6.25803	254.557	12.2674	0.123144		481	CA3 Lucidum-Radiatum (-)03300	CA3 Pyramidal (+)23223p	2.57543	10.4554	682.355	72.4785	0.262031
482	CA3 Lucidum LAX (-)02310	CA3 Pyramidal (+)23223p	1.29917	7.90241	438.984	31.7885	0.184616		482	CA3 Lucidum LAX (-)02310	CA3 Pyramidal (+)23223p	0.326288	0.977549	74.0936	13.8409	0.0293716		482	CA3 Lucidum LAX (-)02310	CA3 Pyramidal (+)23223p	0.690439	5.64088	160.604	13.8734	0.113283		482	CA3 Lucidum LAX (-)02310	CA3 Pyramidal (+)23223p	2.40014	10.1403	647.153	81.5865	0.261832
483	CA3 Spiny Lucidum (-)01320p	CA3 Pyramidal (+)23223p	1.44287	8.60735	490.07	23.7	0.187633		483	CA3 Spiny Lucidum (-)01320p	CA3 Pyramidal (+)23223p	0.354325	0.992367	63.1769	9.50409	0.026315		483	CA3 Spiny Lucidum (-)01320p	CA3 Pyramidal (+)23223p	0.759764	6.29775	251.361	12.0789	0.123736		483	CA3 Spiny Lucidum (-)01320p	CA3 Pyramidal (+)23223p	2.58641	10.6422	649.004	69.6176	0.249779
484	CA3 Trilaminar (-)01113p	CA3 Pyramidal (+)23223p	1.25676	8.34555	473.985	24.6219	0.182148		484	CA3 Trilaminar (-)01113p	CA3 Pyramidal (+)23223p	0.309481	1.0204	67.5476	9.69642	0.0275652		484	CA3 Trilaminar (-)01113p	CA3 Pyramidal (+)23223p	0.620622	5.95277	217.576	12.3459	0.106027		484	CA3 Trilaminar (-)01113p	CA3 Pyramidal (+)23223p	2.16386	10.8125	645.669	58.7567	0.256068
485	CA3 SO-SO (-)00003	CA3 Pyramidal (+)23223p	1.47457	8.35871	484.805	25.4334	0.194519		485	CA3 SO-SO (-)00003	CA3 Pyramidal (+)23223p	0.368284	0.991055	63.5498	10.1299	0.0272571		485	CA3 SO-SO (-)00003	CA3 Pyramidal (+)23223p	0.670278	6.11885	249.005	13.3692	0.130141		485	CA3 SO-SO (-)00003	CA3 Pyramidal (+)23223p	2.45705	10.5618	649.709	71.2748	0.260205
486	CA3 Radiatum (-)03000	CA3 Pyramidal (+)23223p	1.22718	8.65248	486.175	32.3855	0.165061		486	CA3 Radiatum (-)03000	CA3 Pyramidal (+)23223p	0.297464	1.06271	58.1621	15.0485	0.0282608		486	CA3 Radiatum (-)03000	CA3 Pyramidal (+)23223p	0.619244	5.9058	251.744	14.7447	0.105771		486	CA3 Radiatum (-)03000	CA3 Pyramidal (+)23223p	2.35284	11.1364	641.833	113.433	0.235356
487	CA3 Mossy Fiber-Associated ORDEN (-)02332p	CA3 Pyramidal (+)23223p	1.51809	6.82112	480.379	33.6483	0.202586		487	CA3 Mossy Fiber-Associated ORDEN (-)02332p	CA3 Pyramidal (+)23223p	0.365304	0.85241	83.2559	16.6714	0.0289435		487	CA3 Mossy Fiber-Associated ORDEN (-)02332p	CA3 Pyramidal (+)23223p	0.731246	4.80374	184.717	12.5967	0.131608		487	CA3 Mossy Fiber-Associated ORDEN (-)02332p	CA3 Pyramidal (+)23223p	2.72016	8.74214	720.232	109.294	0.274412
488	CA3 Mossy Fiber-Associated (-)03330p	CA3 Pyramidal (+)23223p	1.93935	6.95821	502.563	62.4684	0.208432		488	CA3 Mossy Fiber-Associated (-)03330p	CA3 Pyramidal (+)23223p	0.41327	0.786338	52.188	28.5626	0.0204515		488	CA3 Mossy Fiber-Associated (-)03330p	CA3 Pyramidal (+)23223p	1.07743	4.88742	317.444	22.8147	0.156469		488	CA3 Mossy Fiber-Associated (-)03330p	CA3 Pyramidal (+)23223p	3.26256	8.70083	645.06	164.196	0.260943
489	CA3 Bistratified (-)03333	CA3 Pyramidal (+)23223p	1.46048	7.53192	514.694	21.6413	0.196216		489	CA3 Bistratified (-)03333	CA3 Pyramidal (+)23223p	0.343925	0.922568	69.8051	8.21483	0.0270171		489	CA3 Bistratified (-)03333	CA3 Pyramidal (+)23223p	0.677607	5.33981	266.82	11.1419	0.132395		489	CA3 Bistratified (-)03333	CA3 Pyramidal (+)23223p	2.63541	9.46175	697.113	57.1964	0.262571
490	CA3 Ivy (-)03333	CA3 Pyramidal (+)23223p	1.65102	9.0297	490.248	39.789	0.207837		490	CA3 Ivy (-)03333	CA3 Pyramidal (+)23223p	0.377968	1.03819	57.4623	18.4364	0.0236166		490	CA3 Ivy (-)03333	CA3 Pyramidal (+)23223p	0.849665	6.61929	264.257	16.0995	0.144529		490	CA3 Ivy (-)03333	CA3 Pyramidal (+)23223p	2.84814	11.1445	651.987	122.545	0.262362
491	CA3 QuadD-LM (-)12222	CA3 Pyramidal (+)23223p	1.27857	8.65372	437.53	35.66	0.184386		491	CA3 QuadD-LM (-)12222	CA3 Pyramidal (+)23223p	0.302961	1.02079	62.4046	15.9521	0.0255475		491	CA3 QuadD-LM (-)12222	CA3 Pyramidal (+)23223p	0.672918	6.09395	211.972	17.2768	0.119603		491	CA3 QuadD-LM (-)12222	CA3 Pyramidal (+)23223p	2.31331	10.4946	625.147	103.894	0.24746
492	CA1 Back-Projection (-)1133p	CA3 Pyramidal (+)23223p	1.41608	8.51137	470.046	26.2549	0.185885		492	CA1 Back-Projection (-)1133p	CA3 Pyramidal (+)23223p	0.350346	1.03553	74.4697	11.374	0.0272544		492	CA1 Back-Projection (-)1133p	CA3 Pyramidal (+)23223p	0.712523	6.10359	217.198	11.829	0.121952		492	CA1 Back-Projection (-)1133p	CA3 Pyramidal (+)23223p	2.56537	11.0658	669.646	82.2562	0.258481
493	DG Granule (+)2201p	CA3c Pyramidal (+)03223p	1.88267	6.61916	270.799	132.657	0.158674		493	DG Granule (+)2201p	CA3c Pyramidal (+)03223p	0.352948	0.767176	61.9037	38.1257	0.0262054		493	DG Granule (+)2201p	CA3c Pyramidal (+)03223p	1.1441	4.99923	96.0046	60.7571	0.0906801		493	DG Granule (+)2201p	CA3c Pyramidal (+)03223p	2.89569	8.30448	437.889	249.964	0.223861
494	DG Semilunar Granule (+)2311p	CA3c Pyramidal (+)03223p	1.99908	6.84587	304.397	133.467	0.166078		494	DG Semilunar Granule (+)2311p	CA3c Pyramidal (+)03223p	0.386909	0.785405	58.6587	38.5746	0.0250718		494	DG Semilunar Granule (+)2311p	CA3c Pyramidal (+)03223p	1.24222	4.96072	126.327	61.5208	0.107405		494	DG Semilunar Granule (+)2311p	CA3c Pyramidal (+)03223p	3.21439	8.40463	468.056	245.074	0.22961
495	DG Hilar Ectopic Granule (+)2203p	CA3c Pyramidal (+)03223p	1.71944	6.12704	265.182	73.8472	0.159799		495	DG Hilar Ectopic Granule (+)2203p	CA3c Pyramidal (+)03223p	0.379692	0.856104	62.4813	27.3398	0.0320437		495	DG Hilar Ectopic Granule (+)2203p	CA3c Pyramidal (+)03223p	1.0116	4.32646	91.3705	31.6145	0.0921446		495	DG Hilar Ectopic Granule (+)2203p	CA3c Pyramidal (+)03223p	2.94021	8.2267	445.206	166.313	0.253341
496	CA3 Granule (+)22100	CA3c Pyramidal (+)03223p	1.70407	5.8832	140.438	132.725	0.158843		496	CA3 Granule (+)22100	CA3c Pyramidal (+)03223p	0.353662	0.800438	31.8086	37.556	0.0312672		496	CA3 Granule (+)22100	CA3c Pyramidal (+)03223p	0.988883	4.101	63.0917	67.8996	0.0944428		496	CA3 Granule (+)22100	CA3c Pyramidal (+)03223p	2.67221	8.20269	228.811	242.222	0.254133
497	CA3 Giant (+)22010	CA3c Pyramidal (+)03223p	1.73097	6.19487	235.952	87.2692	0.194203		497	CA3 Giant (+)22010	CA3c Pyramidal (+)03223p	0.370301	0.803504	56.4878	32.3155	0.0292936		497	CA3 Giant (+)22010	CA3c Pyramidal (+)03223p	0.963235	4.34095	84.5116	33.925	0.129286		497	CA3 Giant (+)22010	CA3c Pyramidal (+)03223p	2.64487	7.98085	379.554	185.067	0.266857
498	CA3 Pyramidal (+)23223p	CA3c Pyramidal (+)03223p	1.10642	7.61316	302.785	47.1183	0.171666		498	CA3 Pyramidal (+)23223p	CA3c Pyramidal (+)03223p	0.256773	0.939138	72.3986	18.0465	0.0316337		498	CA3 Pyramidal (+)23223p	CA3c Pyramidal (+)03223p	0.618478	5.75763	101.48	21.1162	0.104959		498	CA3 Pyramidal (+)23223p	CA3c Pyramidal (+)03223p	1.87249	9.50433	509.24	101.624	0.259037
499	CA3c Pyramidal (+)03223p	CA3c Pyramidal (+)03223p	1.63792	6.67101	248.843	56.4061	0.190442		499	CA3c Pyramidal (+)03223p	CA3c Pyramidal (+)03223p	0.352742	0.8785	56.861	23.7853	0.029643		499	CA3c Pyramidal (+)03223p	CA3c Pyramidal (+)03223p	0.908451	4.58301	90.7818	21.4327	0.127704		499	CA3c Pyramidal (+)03223p	CA3c Pyramidal (+)03223p	2.60902	8.56082	401.225	130.718	0.265692
500	CA2 Pyramidal (+)2333p	CA3c Pyramidal (+)03223p	1.85121	5.20965	209.809	111.336	0.210351		500	CA2 Pyramidal (+)2333p	CA3c Pyramidal (+)03223p	0.402053	0.761625	52.1523	34.6472	0.032079		500	CA2 Pyramidal (+)2333p	CA3c Pyramidal (+)03223p	1.08957	3.56623	81.3905	53.8319	0.138171		500	CA2 Pyramidal (+)2333p	CA3c Pyramidal (+)03223p	3.08576	7.297	350.774	221.643	0.292482
501	CA3 Axo-Axonic (-)22232	CA3c Pyramidal (+)03223p	2.1839	7.4447	521.784	25.3329	0.209246		501	CA3 Axo-Axonic (-)22232	CA3c Pyramidal (+)03223p	0.499074	0.889524	69.3676	11.6375	0.0249632		501	CA3 Axo-Axonic (-)22232	CA3c Pyramidal (+)03223p	1.15471	5.41362	290.21	9.8406	0.1371		501	CA3 Axo-Axonic (-)22232	CA3c Pyramidal (+)03223p	3.43137	9.52821	701.858	69.1662	0.261256
502	CA3 Horizontal Axo-Axonic (-)00012	CA3c Pyramidal (+)03223p	1.95522	7.62851	536.586	26.7016	0.210051		502	CA3 Horizontal Axo-Axonic (-)00012	CA3c Pyramidal (+)03223p	0.464783	0.888362	67.4424	12.2943	0.0242878		502	CA3 Horizontal Axo-Axonic (-)00012	CA3c Pyramidal (+)03223p	0.908572	5.57073	291.822	10.8525	0.152379		502	CA3 Horizontal Axo-Axonic (-)00012	CA3c Pyramidal (+)03223p	3.33506	10.0712	717.046	69.674	0.261909
503	CA3 Basket (-)22232	CA3c Pyramidal (+)03223p	2.25104	7.28602	531.725	25.8866	0.217877		503	CA3 Basket (-)22232	CA3c Pyramidal (+)03223p	0.502227	0.852704	68.1968	11.4884	0.0233716		503	CA3 Basket (-)22232	CA3c Pyramidal (+)03223p	1.18441	5.54404	281.042	10.8808	0.155067		503	CA3 Basket (-)22232	CA3c Pyramidal (+)03223p	3.68232	9.50977	728.32	68.375	0.271058
504	CA3 Basket CCK+ (-)22232	CA3c Pyramidal (+)03223p	1.7124	7.60467	339.3	19.5454	0.213941		504	CA3 Basket CCK+ (-)22232	CA3c Pyramidal (+)03223p	0.375544	0.825174	67.2054	8.22552	0.0221882		504	CA3 Basket CCK+ (-)22232	CA3c Pyramidal (+)03223p	1.02875	5.77898	144.779	7.19472	0.14241		504	CA3 Basket CCK+ (-)22232	CA3c Pyramidal (+)03223p	2.71339	9.47148	515.641	64.0331	0.268428
505	CA2 Wide-Arbor Basket (-)2232p	CA3c Pyramidal (+)03223p	2.08403	8.43712	488.495	29.412	0.222395		505	CA2 Wide-Arbor Basket (-)2232p	CA3c Pyramidal (+)03223p	0.448938	0.892914	53.5698	14.2301	0.0242263		505	CA2 Wide-Arbor Basket (-)2232p	CA3c Pyramidal (+)03223p	1.11612	6.52708	290.334	11.6294	0.160654		505	CA2 Wide-Arbor Basket (-)2232p	CA3c Pyramidal (+)03223p	3.34686	10.551	621.633	88.1969	0.273977
506	DG HIPROM (-)1333p	CA3c Pyramidal (+)03223p	1.8469	7.91337	502.022	43.5303	0.203466		506	DG HIPROM (-)1333p	CA3c Pyramidal (+)03223p	0.423866	0.873795	66.5046	24.9634	0.0245411		506	DG HIPROM (-)1333p	CA3c Pyramidal (+)03223p	1.05511	6.06583	275.414	15.5771	0.14195		506	DG HIPROM (-)1333p	CA3c Pyramidal (+)03223p	2.97008	9.5654	699.153	156.663	0.267361
507	CA3 LMR-Targeting (-)33200	CA3c Pyramidal (+)03223p	1.43921	8.70869	492.724	75.827	0.149426		507	CA3 LMR-Targeting (-)33200	CA3c Pyramidal (+)03223p	0.335462	1.00615	47.0337	35.0202	0.0244644		507	CA3 LMR-Targeting (-)33200	CA3c Pyramidal (+)03223p	0.769547	6.23904	309.942	33.4495	0.0962265		507	CA3 LMR-Targeting (-)33200	CA3c Pyramidal (+)03223p	2.57912	10.9676	601.394	194.97	0.205834
508	CA3 O-LM (-)11003	CA3c Pyramidal (+)03223p	1.95643	7.94219	500.216	35.4799	0.211171		508	CA3 O-LM (-)11003	CA3c Pyramidal (+)03223p	0.460278	0.887089	57.7134	17.4454	0.0250118		508	CA3 O-LM (-)11003	CA3c Pyramidal (+)03223p	0.99886	6.00666	292.118	15.6516	0.139563		508	CA3 O-LM (-)11003	CA3c Pyramidal (+)03223p	3.4518	9.63637	647.537	106.998	0.260868
509	CA3 Lucidum ORAX (-)03311	CA3c Pyramidal (+)03223p	1.7914	7.73669	519.059	33.4879	0.207297		509	CA3 Lucidum ORAX (-)03311	CA3c Pyramidal (+)03223p	0.425651	0.913572	65.631	16.6876	0.0240301		509	CA3 Lucidum ORAX (-)03311	CA3c Pyramidal (+)03223p	0.912234	5.80272	288.271	11.0084	0.134879		509	CA3 Lucidum ORAX (-)03311	CA3c Pyramidal (+)03223p	3.18444	9.9188	705.307	97.7505	0.262631
510	CA3 Lucidum-Radiatum (-)03300	CA3c Pyramidal (+)03223p	1.90723	7.95689	516.831	35.3473	0.212399		510	CA3 Lucidum-Radiatum (-)03300	CA3c Pyramidal (+)03223p	0.432506	0.910321	58.0556	17.0946	0.0242889		510	CA3 Lucidum-Radiatum (-)03300	CA3c Pyramidal (+)03223p	1.0607	6.11786	294.784	13.0421	0.141984		510	CA3 Lucidum-Radiatum (-)03300	CA3c Pyramidal (+)03223p	3.46418	9.7759	661.396	107.925	0.264949
511	CA3 Lucidum LAX (-)02310	CA3c Pyramidal (+)03223p	1.72572	7.42585	452.2	49.4918	0.200812		511	CA3 Lucidum LAX (-)02310	CA3c Pyramidal (+)03223p	0.411613	0.888533	70.3408	24.5115	0.0273675		511	CA3 Lucidum LAX (-)02310	CA3c Pyramidal (+)03223p	0.941836	5.57312	180.038	17.9859	0.125185		511	CA3 Lucidum LAX (-)02310	CA3c Pyramidal (+)03223p	3.17738	9.49792	640.16	137.151	0.271693
512	CA3 Spiny Lucidum (-)01320p	CA3c Pyramidal (+)03223p	1.96957	8.06142	508.183	33.7945	0.205452		512	CA3 Spiny Lucidum (-)01320p	CA3c Pyramidal (+)03223p	0.446675	0.890715	55.2341	16.879	0.0235415		512	CA3 Spiny Lucidum (-)01320p	CA3c Pyramidal (+)03223p	1.08743	6.0813	293.666	12.9287	0.14326		512	CA3 Spiny Lucidum (-)01320p	CA3c Pyramidal (+)03223p	3.44765	9.84277	642.835	108.184	0.25724
513	CA3 Trilaminar (-)01113p	CA3c Pyramidal (+)03223p	1.73208	7.82441	497.97	34.2365	0.197048		513	CA3 Trilaminar (-)01113p	CA3c Pyramidal (+)03223p	0.412213	0.931465	61.2697	16.4048	0.0255898		513	CA3 Trilaminar (-)01113p	CA3c Pyramidal (+)03223p	0.891263	5.86203	267.446	14.4805	0.120632		513	CA3 Trilaminar (-)01113p	CA3c Pyramidal (+)03223p	2.99119	9.88939	652.248	94.4492	0.25463
514	CA3 SO-SO (-)00003	CA3c Pyramidal (+)03223p	2.00047	7.85266	507.021	35.596	0.210583		514	CA3 SO-SO (-)00003	CA3c Pyramidal (+)03223p	0.470082	0.915974	56.3396	16.8681	0.0251844		514	CA3 SO-SO (-)00003	CA3c Pyramidal (+)03223p	0.983333	5.77729	288.894	14.7711	0.150774		514	CA3 SO-SO (-)00003	CA3c Pyramidal (+)03223p	3.28328	9.73966	639.125	104.183	0.261533
515	CA3 Radiatum (-)03000	CA3c Pyramidal (+)03223p	1.62403	8.20127	505.497	52.1292	0.175476		515	CA3 Radiatum (-)03000	CA3c Pyramidal (+)03223p	0.378142	0.987268	50.3867	27.2358	0.0271679		515	CA3 Radiatum (-)03000	CA3c Pyramidal (+)03223p	0.847705	6.05839	304.214	20.7423	0.111488		515	CA3 Radiatum (-)03000	CA3c Pyramidal (+)03223p	2.83609	10.5393	637.381	163.405	0.233973
516	CA3 Mossy Fiber-Associated ORDEN (-)02332p	CA3c Pyramidal (+)03223p	1.94092	6.45593	500.186	49.9442	0.216856		516	CA3 Mossy Fiber-Associated ORDEN (-)02332p	CA3c Pyramidal (+)03223p	0.435053	0.7718	79.3634	26.7645	0.0257955		516	CA3 Mossy Fiber-Associated ORDEN (-)02332p	CA3c Pyramidal (+)03223p	0.968231	4.82995	220.202	14.7336	0.145829		516	CA3 Mossy Fiber-Associated ORDEN (-)02332p	CA3c Pyramidal (+)03223p	3.24279	8.21976	755.806	150.079	0.284835
517	CA3 Mossy Fiber-Associated (-)03330p	CA3c Pyramidal (+)03223p	2.39394	6.57589	519.41	81.1587	0.214431		517	CA3 Mossy Fiber-Associated (-)03330p	CA3c Pyramidal (+)03223p	0.459199	0.689209	45.8064	37.2455	0.0184022		517	CA3 Mossy Fiber-Associated (-)03330p	CA3c Pyramidal (+)03223p	1.43003	4.93573	358.297	28.759	0.166979		517	CA3 Mossy Fiber-Associated (-)03330p	CA3c Pyramidal (+)03223p	3.78134	8.23737	627.175	199.998	0.262485
518	CA3 Bistratified (-)03333	CA3c Pyramidal (+)03223p	1.9601	7.11906	542.373	28.6714	0.210877		518	CA3 Bistratified (-)03333	CA3c Pyramidal (+)03223p	0.436077	0.837923	60.8809	13.8021	0.0244013		518	CA3 Bistratified (-)03333	CA3c Pyramidal (+)03223p	0.964716	5.26487	333.002	12.9715	0.14801		518	CA3 Bistratified (-)03333	CA3c Pyramidal (+)03223p	3.43712	8.76641	698.368	88.3639	0.266898
519	CA3 Ivy (-)03333	CA3c Pyramidal (+)03223p	2.17707	8.79394	506.757	64.5134	0.220861		519	CA3 Ivy (-)03333	CA3c Pyramidal (+)03223p	0.441116	0.971461	48.3683	30.3275	0.019521		519	CA3 Ivy (-)03333	CA3c Pyramidal (+)03223p	1.24178	6.83348	313.073	23.5814	0.160859		519	CA3 Ivy (-)03333	CA3c Pyramidal (+)03223p	3.59511	11.1741	624.79	178.609	0.261471
520	CA1 Back-Projection (-)1133p	CA3c Pyramidal (+)03223p	1.92077	8.00052	488.807	37.3676	0.202013		520	CA1 Back-Projection (-)1133p	CA3c Pyramidal (+)03223p	0.451588	0.945505	69.4141	19.3722	0.0248241		520	CA1 Back-Projection (-)1133p	CA3c Pyramidal (+)03223p	0.997172	6.1261	246.21	12.8233	0.13881		520	CA1 Back-Projection (-)1133p	CA3c Pyramidal (+)03223p	3.31572	10.3156	695.179	119.455	0.260399
521	CA3 Pyramidal (+)23223p	CA3 Granule (+)22100	1.19265	6.17491	493.541	64.482	0.17728		521	CA3 Pyramidal (+)23223p	CA3 Granule (+)22100	0.27132	0.757467	77.7369	25.2042	0.0297085		521	CA3 Pyramidal (+)23223p	CA3 Granule (+)22100	0.729527	4.35115	219.068	28.7315	0.112554		521	CA3 Pyramidal (+)23223p	CA3 Granule (+)22100	2.00679	7.51947	709.892	143.833	0.264131
522	CA3c Pyramidal (+)03223p	CA3 Granule (+)22100	1.80834	5.26393	437.516	83.3837	0.198765		522	CA3c Pyramidal (+)03223p	CA3 Granule (+)22100	0.375567	0.673492	63.7805	33.1353	0.0272559		522	CA3c Pyramidal (+)03223p	CA3 Granule (+)22100	1.08796	3.65681	210.977	30.0605	0.144778		522	CA3c Pyramidal (+)03223p	CA3 Granule (+)22100	3.06575	6.88288	595.578	183.656	0.265091
523	CA2 Pyramidal (+)2333p	CA3 Granule (+)22100	1.89388	4.34636	390.642	124.285	0.215217		523	CA2 Pyramidal (+)2333p	CA3 Granule (+)22100	0.393862	0.593093	73.8369	36.8192	0.0281545		523	CA2 Pyramidal (+)2333p	CA3 Granule (+)22100	1.14641	2.86329	159.835	58.1842	0.14644		523	CA2 Pyramidal (+)2333p	CA3 Granule (+)22100	3.10952	5.81917	591.177	233.71	0.286468
524	MEC LII Stellate (+)331111p	CA3 Granule (+)22100	1.42971	4.92656	462.54	94.8455	0.186265		524	MEC LII Stellate (+)331111p	CA3 Granule (+)22100	0.324126	0.626088	83.7624	31.7554	0.0328397		524	MEC LII Stellate (+)331111p	CA3 Granule (+)22100	0.867742	3.40066	203.386	44.6198	0.111272		524	MEC LII Stellate (+)331111p	CA3 Granule (+)22100	2.48156	6.34959	682.899	194.282	0.286116
525	DG HIPROM (-)1333p	CA3 Granule (+)22100	2.15332	6.94322	591.557	128.264	0.215527		525	DG HIPROM (-)1333p	CA3 Granule (+)22100	0.436033	0.766628	34.8744	48.3999	0.0174608		525	DG HIPROM (-)1333p	CA3 Granule (+)22100	1.335	5.12382	470.698	50.6798	0.168122		525	DG HIPROM (-)1333p	CA3 Granule (+)22100	3.25458	8.45462	696.441	268.534	0.258106
526	CA3 LMR-Targeting (-)33200	CA3 Granule (+)22100	1.88386	7.1821	568.572	127.832	0.19603		526	CA3 LMR-Targeting (-)33200	CA3 Granule (+)22100	0.38927	0.835847	28.2382	46.4875	0.0197761		526	CA3 LMR-Targeting (-)33200	CA3 Granule (+)22100	1.11321	5.01886	468.828	50.7616	0.14658		526	CA3 LMR-Targeting (-)33200	CA3 Granule (+)22100	3.0332	9.10234	641.211	257.824	0.236769
527	CA3 R-LM (-)12000	CA3 Granule (+)22100	2.0622	6.75342	580.015	106.874	0.213882		527	CA3 R-LM (-)12000	CA3 Granule (+)22100	0.412553	0.788425	30.9649	45.4735	0.0180896		527	CA3 R-LM (-)12000	CA3 Granule (+)22100	1.24624	4.78576	468.931	39.972	0.164376		527	CA3 R-LM (-)12000	CA3 Granule (+)22100	3.24145	8.79819	658.15	248.104	0.249489
528	CA3 O-LM (-)11003	CA3 Granule (+)22100	2.14471	6.90348	584.515	96.1611	0.219554		528	CA3 O-LM (-)11003	CA3 Granule (+)22100	0.441477	0.774787	30.4459	43.4706	0.0180339		528	CA3 O-LM (-)11003	CA3 Granule (+)22100	1.25252	4.70406	482.18	36.4682	0.16298		528	CA3 O-LM (-)11003	CA3 Granule (+)22100	3.30788	8.33411	663.716	239.641	0.252579
529	CA3 Lucidum ORAX (-)03311	CA3 Granule (+)22100	2.06921	6.76655	591.712	96.5727	0.217247		529	CA3 Lucidum ORAX (-)03311	CA3 Granule (+)22100	0.431796	0.805219	34.9601	43.6051	0.0174875		529	CA3 Lucidum ORAX (-)03311	CA3 Granule (+)22100	1.20073	4.7148	476.365	32.0623	0.161341		529	CA3 Lucidum ORAX (-)03311	CA3 Granule (+)22100	3.31879	8.41078	700.812	230.417	0.252251
530	CA3 Lucidum-Radiatum (-)03300	CA3 Granule (+)22100	2.10167	6.96281	590.202	100.825	0.218149		530	CA3 Lucidum-Radiatum (-)03300	CA3 Granule (+)22100	0.418848	0.803826	31.2617	44.0495	0.01766		530	CA3 Lucidum-Radiatum (-)03300	CA3 Granule (+)22100	1.34046	4.8691	478.67	37.0342	0.162643		530	CA3 Lucidum-Radiatum (-)03300	CA3 Granule (+)22100	3.32444	8.78038	678.116	239.703	0.250848
531	CA3 Spiny Lucidum (-)01320p	CA3 Granule (+)22100	2.18969	7.07289	583.238	100.924	0.215069		531	CA3 Spiny Lucidum (-)01320p	CA3 Granule (+)22100	0.43515	0.806122	29.4069	44.2845	0.0170179		531	CA3 Spiny Lucidum (-)01320p	CA3 Granule (+)22100	1.35548	5.03974	480.195	37.7642	0.167895		531	CA3 Spiny Lucidum (-)01320p	CA3 Granule (+)22100	3.3566	9.04842	656.19	246.972	0.251332
532	CA3 Trilaminar (-)01113p	CA3 Granule (+)22100	2.00257	6.78504	581.081	95.4576	0.209013		532	CA3 Trilaminar (-)01113p	CA3 Granule (+)22100	0.42496	0.812088	33.0493	42.1323	0.0198467		532	CA3 Trilaminar (-)01113p	CA3 Granule (+)22100	1.18869	4.87791	459.26	38.0571	0.141014		532	CA3 Trilaminar (-)01113p	CA3 Granule (+)22100	3.21469	8.5209	665.693	228.769	0.248213
533	CA3 Radiatum (-)03000	CA3 Granule (+)22100	2.00114	6.93833	576.986	110.571	0.208496		533	CA3 Radiatum (-)03000	CA3 Granule (+)22100	0.401121	0.822316	28.8786	46.7597	0.019503		533	CA3 Radiatum (-)03000	CA3 Granule (+)22100	1.18126	4.88844	474.519	41.6211	0.158572		533	CA3 Radiatum (-)03000	CA3 Granule (+)22100	3.1552	8.80348	652.418	255.628	0.246716
534	CA3 Mossy Fiber-Associated (-)03330p	CA3 Granule (+)22100	2.82592	5.42037	560.392	239.33	0.217097		534	CA3 Mossy Fiber-Associated (-)03330p	CA3 Granule (+)22100	0.41738	0.493985	20.5146	32.4549	0.0105519		534	CA3 Mossy Fiber-Associated (-)03330p	CA3 Granule (+)22100	1.9972	4.15548	505.575	139.172	0.191873		534	CA3 Mossy Fiber-Associated (-)03330p	CA3 Granule (+)22100	3.83866	6.58094	613.634	287.818	0.245413
535	CA3 Bistratified (-)03333	CA3 Granule (+)22100	2.16316	6.4387	594.26	86.6879	0.222598		535	CA3 Bistratified (-)03333	CA3 Granule (+)22100	0.415012	0.742319	33.3509	40.5998	0.0172004		535	CA3 Bistratified (-)03333	CA3 Granule (+)22100	1.24731	4.44053	483.984	35.0658	0.176297		535	CA3 Bistratified (-)03333	CA3 Granule (+)22100	3.3836	8.23123	685.892	232.783	0.260293
536	CA3 Ivy (-)03333	CA3 Granule (+)22100	2.42944	8.73887	561.952	216.403	0.21874		536	CA3 Ivy (-)03333	CA3 Granule (+)22100	0.383132	0.983063	21.1164	37.8207	0.010434		536	CA3 Ivy (-)03333	CA3 Granule (+)22100	1.68064	6.13876	493.184	113.413	0.188464		536	CA3 Ivy (-)03333	CA3 Granule (+)22100	3.36422	10.9796	617.684	285.663	0.244343
537	CA3 QuadD-LM (-)12222	CA3 Granule (+)22100	2.08413	6.7857	573.024	110.334	0.211815		537	CA3 QuadD-LM (-)12222	CA3 Granule (+)22100	0.42529	0.771553	31.3367	46.31	0.0184865		537	CA3 QuadD-LM (-)12222	CA3 Granule (+)22100	1.24045	4.61316	458.763	38.4327	0.15883		537	CA3 QuadD-LM (-)12222	CA3 Granule (+)22100	3.18768	8.63921	668.036	240.476	0.250879
538	CA1 Back-Projection (-)1133p	CA3 Granule (+)22100	2.19511	6.91557	592.414	104.039	0.213549		538	CA1 Back-Projection (-)1133p	CA3 Granule (+)22100	0.460094	0.831185	38.7118	45.4229	0.0181058		538	CA1 Back-Projection (-)1133p	CA3 Granule (+)22100	1.31898	4.96835	460.283	36.2477	0.164442		538	CA1 Back-Projection (-)1133p	CA3 Granule (+)22100	3.61652	8.69182	704.098	253.01	0.252509
539	CA3 Pyramidal (+)23223p	CA3 Giant (+)22010	0.988521	6.05094	402.726	29.6917	0.178786		539	CA3 Pyramidal (+)23223p	CA3 Giant (+)22010	0.238444	0.84708	93.6035	9.15266	0.0338049		539	CA3 Pyramidal (+)23223p	CA3 Giant (+)22010	0.564272	3.99726	142.2	15.9216	0.104832		539	CA3 Pyramidal (+)23223p	CA3 Giant (+)22010	1.68548	7.81891	667.422	55.0783	0.278453
540	CA3c Pyramidal (+)03223p	CA3 Giant (+)22010	1.64239	4.79013	333.306	31.5458	0.206002		540	CA3c Pyramidal (+)03223p	CA3 Giant (+)22010	0.38041	0.705626	71.8314	10.8596	0.0316555		540	CA3c Pyramidal (+)03223p	CA3 Giant (+)22010	0.903097	3.25688	130.688	16.15	0.14664		540	CA3c Pyramidal (+)03223p	CA3 Giant (+)22010	3.01314	6.31679	544.447	58.8556	0.28765
541	CA2 Pyramidal (+)2333p	CA3 Giant (+)22010	1.77084	3.84508	290.389	64.2212	0.227929		541	CA2 Pyramidal (+)2333p	CA3 Giant (+)22010	0.401516	0.585528	74.0493	20.9884	0.0333648		541	CA2 Pyramidal (+)2333p	CA3 Giant (+)22010	1.04143	2.50641	107.701	31.473	0.142818		541	CA2 Pyramidal (+)2333p	CA3 Giant (+)22010	3.0682	5.17715	495.632	146.693	0.317721
542	MEC LII Stellate (+)331111p	CA3 Giant (+)22010	1.36006	4.65894	335.652	46.3312	0.205105		542	MEC LII Stellate (+)331111p	CA3 Giant (+)22010	0.324323	0.674671	88.9558	15.1699	0.0370232		542	MEC LII Stellate (+)331111p	CA3 Giant (+)22010	0.775909	3.14316	125.733	23.2184	0.125737		542	MEC LII Stellate (+)331111p	CA3 Giant (+)22010	2.18808	6.32712	611.685	91.8686	0.316022
543	DG HIPROM (-)1333p	CA3 Giant (+)22010	1.60589	6.98115	585.764	28.2096	0.211034		543	DG HIPROM (-)1333p	CA3 Giant (+)22010	0.387434	0.929904	71.9776	15.5263	0.0255571		543	DG HIPROM (-)1333p	CA3 Giant (+)22010	0.928728	4.79922	383.684	12.8411	0.152648		543	DG HIPROM (-)1333p	CA3 Giant (+)22010	2.65308	8.98226	787.212	118.196	0.274307
544	CA3 Lucidum-Radiatum (-)03300	CA3 Giant (+)22010	1.58591	7.00899	588.62	21.855	0.213253		544	CA3 Lucidum-Radiatum (-)03300	CA3 Giant (+)22010	0.384632	0.9601	63.8486	8.50245	0.0257997		544	CA3 Lucidum-Radiatum (-)03300	CA3 Giant (+)22010	0.893396	4.88802	390.669	10.7015	0.144535		544	CA3 Lucidum-Radiatum (-)03300	CA3 Giant (+)22010	2.90265	9.09409	754.891	51.8752	0.271713
545	CA3 Spiny Lucidum (-)01320p	CA3 Giant (+)22010	1.66073	7.13175	582.706	20.5214	0.209123		545	CA3 Spiny Lucidum (-)01320p	CA3 Giant (+)22010	0.394401	0.966302	60.5533	8.00957	0.0249673		545	CA3 Spiny Lucidum (-)01320p	CA3 Giant (+)22010	0.942236	4.98931	394.012	10.3703	0.150048		545	CA3 Spiny Lucidum (-)01320p	CA3 Giant (+)22010	2.91777	9.22532	733.648	52.666	0.262308
546	CA3 Trilaminar (-)01113p	CA3 Giant (+)22010	1.48278	6.85837	559.39	21.8686	0.198464		546	CA3 Trilaminar (-)01113p	CA3 Giant (+)22010	0.370323	0.970288	66.0868	8.45344	0.0273259		546	CA3 Trilaminar (-)01113p	CA3 Giant (+)22010	0.764427	4.72404	346.34	11.7166	0.120931		546	CA3 Trilaminar (-)01113p	CA3 Giant (+)22010	2.51864	9.19394	720.392	57.7523	0.266109
547	CA3 Radiatum (-)03000	CA3 Giant (+)22010	1.51169	6.99418	570.938	24.2352	0.199089		547	CA3 Radiatum (-)03000	CA3 Giant (+)22010	0.365309	0.982174	57.229	10.2588	0.0279557		547	CA3 Radiatum (-)03000	CA3 Giant (+)22010	0.790538	4.88629	387.364	11.3527	0.13785		547	CA3 Radiatum (-)03000	CA3 Giant (+)22010	2.56742	9.32464	729.184	64.3163	0.258401
548	CA3 Mossy Fiber-Associated (-)03330p	CA3 Giant (+)22010	2.17412	5.57563	574.412	54.309	0.223326		548	CA3 Mossy Fiber-Associated (-)03330p	CA3 Giant (+)22010	0.453386	0.679048	42.7059	27.5046	0.0187483		548	CA3 Mossy Fiber-Associated (-)03330p	CA3 Giant (+)22010	1.2945	4.02668	455.901	18.1766	0.180915		548	CA3 Mossy Fiber-Associated (-)03330p	CA3 Giant (+)22010	3.44152	7.14401	690.818	151.417	0.265024
549	CA3 Bistratified (-)03333	CA3 Giant (+)22010	1.66981	6.39304	595.049	19.7518	0.219378		549	CA3 Bistratified (-)03333	CA3 Giant (+)22010	0.39278	0.873922	65.9653	7.42817	0.0249494		549	CA3 Bistratified (-)03333	CA3 Giant (+)22010	0.82484	4.51135	396.722	10.524	0.162842		549	CA3 Bistratified (-)03333	CA3 Giant (+)22010	2.98031	8.37257	763.481	47.123	0.272079
550	CA3 Ivy (-)03333	CA3 Giant (+)22010	1.84803	8.05754	578.731	39.4443	0.226345		550	CA3 Ivy (-)03333	CA3 Giant (+)22010	0.414728	1.09579	47.2154	19.2889	0.0200814		550	CA3 Ivy (-)03333	CA3 Giant (+)22010	1.01989	5.71342	418.503	14.9335	0.170121		550	CA3 Ivy (-)03333	CA3 Giant (+)22010	3.13833	10.731	711.556	120.983	0.271803
551	CA3 Lucidum ORAX (-)03311	CA3 Giant (+)22010	1.55691	6.81719	588.716	21.228	0.211854		551	CA3 Lucidum ORAX (-)03311	CA3 Giant (+)22010	0.386156	0.963593	71.0637	8.87205	0.025213		551	CA3 Lucidum ORAX (-)03311	CA3 Giant (+)22010	0.792023	4.80919	379.731	9.52607	0.142048		551	CA3 Lucidum ORAX (-)03311	CA3 Giant (+)22010	2.69827	9.28784	808.132	66.4853	0.272525
552	CA3 O-LM (-)11003	CA3 Giant (+)22010	1.62432	6.95261	574.72	21.5046	0.214853		552	CA3 O-LM (-)11003	CA3 Giant (+)22010	0.404948	0.944553	60.9763	8.4445	0.0261394		552	CA3 O-LM (-)11003	CA3 Giant (+)22010	0.840558	4.84874	391.252	11.4514	0.145233		552	CA3 O-LM (-)11003	CA3 Giant (+)22010	2.87098	8.93007	728.974	57.5941	0.271568
553	CA1 Back-Projection (-)1133p	CA3 Giant (+)22010	1.62979	7.0093	585.778	22.121	0.206365		553	CA1 Back-Projection (-)1133p	CA3 Giant (+)22010	0.405011	1.00837	77.0053	9.26539	0.0262541		553	CA1 Back-Projection (-)1133p	CA3 Giant (+)22010	0.857556	4.95875	362.408	10.4239	0.144728		553	CA1 Back-Projection (-)1133p	CA3 Giant (+)22010	2.77228	9.81643	815.476	63.9647	0.268054
554	CA3 LMR-Targeting (-)33200	CA3 Giant (+)22010	1.41078	7.25759	561.749	28.6045	0.182759		554	CA3 LMR-Targeting (-)33200	CA3 Giant (+)22010	0.341418	0.993208	55.6028	12.4192	0.0267989		554	CA3 LMR-Targeting (-)33200	CA3 Giant (+)22010	0.758544	4.8823	388.996	13.0186	0.127607		554	CA3 LMR-Targeting (-)33200	CA3 Giant (+)22010	2.43778	9.70599	724.66	79.2383	0.242237
555	CA3 QuadD-LM (-)12222	CA3 Giant (+)22010	1.54824	6.92859	552.981	24.414	0.205851		555	CA3 QuadD-LM (-)12222	CA3 Giant (+)22010	0.368546	0.9346	63.1319	10.6894	0.0258276		555	CA3 QuadD-LM (-)12222	CA3 Giant (+)22010	0.862376	4.79334	355.067	11.3034	0.143373		555	CA3 QuadD-LM (-)12222	CA3 Giant (+)22010	2.56596	9.04742	728.463	67.3994	0.264457
556	CA3 R-LM (-)12000	CA3 Giant (+)22010	1.55119	6.77146	572.268	22.4074	0.206697		556	CA3 R-LM (-)12000	CA3 Giant (+)22010	0.378383	0.939384	63.3016	9.46713	0.0268938		556	CA3 R-LM (-)12000	CA3 Giant (+)22010	0.809715	4.73259	378.053	11.3159	0.143969		556	CA3 R-LM (-)12000	CA3 Giant (+)22010	2.79803	9.14918	751.147	63.5083	0.268297
557	DG Semilunar Granule (+)2311p	CA3 Axo-Axonic (-)22232	1.54888	4.48983	483.578	51.1661	0.179822		557	DG Semilunar Granule (+)2311p	CA3 Axo-Axonic (-)22232	0.335861	0.599582	100.394	15.796	0.0300458		557	DG Semilunar Granule (+)2311p	CA3 Axo-Axonic (-)22232	0.851112	3.15638	190.841	27.4846	0.105327		557	DG Semilunar Granule (+)2311p	CA3 Axo-Axonic (-)22232	2.44494	6.19139	869.003	102.507	0.268786
558	DG Hilar Ectopic Granule (+)2203p	CA3 Axo-Axonic (-)22232	1.49164	3.88081	466.907	35	0.178234		558	DG Hilar Ectopic Granule (+)2203p	CA3 Axo-Axonic (-)22232	0.351843	0.553741	109.98	9.77599	0.0359803		558	DG Hilar Ectopic Granule (+)2203p	CA3 Axo-Axonic (-)22232	0.774593	2.57053	152.333	20.528	0.0898094		558	DG Hilar Ectopic Granule (+)2203p	CA3 Axo-Axonic (-)22232	2.49812	5.38889	872.692	69.4814	0.28686
559	CA3 Granule (+)22100	CA3 Axo-Axonic (-)22232	1.63752	3.2991	289.638	44.4435	0.176111		559	CA3 Granule (+)22100	CA3 Axo-Axonic (-)22232	0.367128	0.458392	86.1795	12.715	0.0356362		559	CA3 Granule (+)22100	CA3 Axo-Axonic (-)22232	0.850712	2.4659	90.3399	25.0002	0.0892608		559	CA3 Granule (+)22100	CA3 Axo-Axonic (-)22232	2.62606	4.64895	685.923	92.2768	0.293592
560	CA3 Giant (+)22010	CA3 Axo-Axonic (-)22232	1.5354	4.08618	395.436	40.6933	0.201154		560	CA3 Giant (+)22010	CA3 Axo-Axonic (-)22232	0.351104	0.561977	98.0542	12.8246	0.0332306		560	CA3 Giant (+)22010	CA3 Axo-Axonic (-)22232	0.800207	2.88601	131.759	21.506	0.112329		560	CA3 Giant (+)22010	CA3 Axo-Axonic (-)22232	2.55723	5.79445	722.799	90.1168	0.289474
561	DG Granule (+)2201p	CA3 Axo-Axonic (-)22232	1.47458	4.35002	470.261	51.8433	0.164067		561	DG Granule (+)2201p	CA3 Axo-Axonic (-)22232	0.311922	0.559081	119.319	16.2677	0.0313125		561	DG Granule (+)2201p	CA3 Axo-Axonic (-)22232	0.768708	3.09596	156.988	25.8357	0.0774392		561	DG Granule (+)2201p	CA3 Axo-Axonic (-)22232	2.26629	5.76139	898.3	111.88	0.256006
562	CA2 Pyramidal (+)2333p	CA3 Axo-Axonic (-)22232	1.80774	3.46395	337.433	54.7702	0.221374		562	CA2 Pyramidal (+)2333p	CA3 Axo-Axonic (-)22232	0.413629	0.484556	87.9125	15.9646	0.0356524		562	CA2 Pyramidal (+)2333p	CA3 Axo-Axonic (-)22232	1.00968	2.37576	122.773	31.4581	0.124799		562	CA2 Pyramidal (+)2333p	CA3 Axo-Axonic (-)22232	2.94522	4.83572	652.76	115.502	0.315471
563	CA3 Pyramidal (+)23223p	CA3 Axo-Axonic (-)22232	0.999042	5.4112	464.591	29.084	0.167123		563	CA3 Pyramidal (+)23223p	CA3 Axo-Axonic (-)22232	0.245724	0.71744	110.686	7.76641	0.0345668		563	CA3 Pyramidal (+)23223p	CA3 Axo-Axonic (-)22232	0.546045	3.74363	161.601	15.9018	0.0878964		563	CA3 Pyramidal (+)23223p	CA3 Axo-Axonic (-)22232	1.66215	7.15832	852.383	55.2957	0.272669
564	CA3c Pyramidal (+)03223p	CA3 Axo-Axonic (-)22232	1.66242	4.2651	373.946	29.3001	0.201125		564	CA3c Pyramidal (+)03223p	CA3 Axo-Axonic (-)22232	0.386605	0.579639	78.6685	8.82144	0.0336451		564	CA3c Pyramidal (+)03223p	CA3 Axo-Axonic (-)22232	0.863746	3.15301	139.833	16.0387	0.120411		564	CA3c Pyramidal (+)03223p	CA3 Axo-Axonic (-)22232	2.89678	5.74777	647.547	57.004	0.293119
565	MEC LII Stellate (+)331111p	CA3 Axo-Axonic (-)22232	1.3703	4.07968	401.16	42.9902	0.19457		565	MEC LII Stellate (+)331111p	CA3 Axo-Axonic (-)22232	0.329941	0.565572	107.136	12.3067	0.0381636		565	MEC LII Stellate (+)331111p	CA3 Axo-Axonic (-)22232	0.728847	2.85755	145.101	22.6824	0.0999946		565	MEC LII Stellate (+)331111p	CA3 Axo-Axonic (-)22232	2.17191	5.8975	768.513	86.132	0.314837
566	CA3 Basket (-)22232	CA3 Axo-Axonic (-)22232	1.84745	4.86473	619.631	24.8745	0.222182		566	CA3 Basket (-)22232	CA3 Axo-Axonic (-)22232	0.437953	0.65416	93.4518	8.18781	0.0300722		566	CA3 Basket (-)22232	CA3 Axo-Axonic (-)22232	0.951551	3.36902	340.985	13.3634	0.130626		566	CA3 Basket (-)22232	CA3 Axo-Axonic (-)22232	3.05114	6.40291	895.088	52.3222	0.283382
567	CA3 Basket CCK+ (-)22232	CA3 Axo-Axonic (-)22232	1.46155	6.07817	539.334	17.8601	0.182228		567	CA3 Basket CCK+ (-)22232	CA3 Axo-Axonic (-)22232	0.358653	0.781784	83.2965	5.64382	0.0275244		567	CA3 Basket CCK+ (-)22232	CA3 Axo-Axonic (-)22232	0.805945	4.12948	275.453	8.63844	0.0910873		567	CA3 Basket CCK+ (-)22232	CA3 Axo-Axonic (-)22232	3.00229	7.99426	801.584	37.9583	0.254908
568	CA2 Wide-Arbor Basket (-)2232p	CA3 Axo-Axonic (-)22232	1.81834	6.49291	578.043	18.2101	0.22149		568	CA2 Wide-Arbor Basket (-)2232p	CA3 Axo-Axonic (-)22232	0.431404	0.833932	64.3944	6.21072	0.0278974		568	CA2 Wide-Arbor Basket (-)2232p	CA3 Axo-Axonic (-)22232	0.955289	4.54085	378.066	9.7693	0.135263		568	CA2 Wide-Arbor Basket (-)2232p	CA3 Axo-Axonic (-)22232	3.01091	8.38928	767.953	41.187	0.283305
569	DG HIPROM (-)1333p	CA3 Axo-Axonic (-)22232	1.65148	6.00352	622.803	28.4133	0.205902		569	DG HIPROM (-)1333p	CA3 Axo-Axonic (-)22232	0.409108	0.78227	84.5278	13.6871	0.0285782		569	DG HIPROM (-)1333p	CA3 Axo-Axonic (-)22232	0.847825	4.29469	385.302	13.0098	0.119966		569	DG HIPROM (-)1333p	CA3 Axo-Axonic (-)22232	2.7303	7.67094	892.273	100.07	0.276894
570	CA3 LMR-Targeting (-)33200	CA3 Axo-Axonic (-)22232	1.42971	6.20924	592.552	28.8338	0.176503		570	CA3 LMR-Targeting (-)33200	CA3 Axo-Axonic (-)22232	0.35608	0.839821	65.897	11.3896	0.0281607		570	CA3 LMR-Targeting (-)33200	CA3 Axo-Axonic (-)22232	0.753032	4.13463	385.413	14.1079	0.100521		570	CA3 LMR-Targeting (-)33200	CA3 Axo-Axonic (-)22232	2.56016	8.20309	811.293	65.3209	0.246105
571	CA3 R-LM (-)12000	CA3 Axo-Axonic (-)22232	1.57562	5.79064	604.946	23.0269	0.20026		571	CA3 R-LM (-)12000	CA3 Axo-Axonic (-)22232	0.394248	0.791278	75.4607	8.874	0.0295897		571	CA3 R-LM (-)12000	CA3 Axo-Axonic (-)22232	0.799185	4.20359	380.661	11.951	0.115376		571	CA3 R-LM (-)12000	CA3 Axo-Axonic (-)22232	2.94552	7.71375	856.119	53.5531	0.273502
572	CA3 O-LM (-)11003	CA3 Axo-Axonic (-)22232	1.64333	5.99255	605.87	22.1333	0.208464		572	CA3 O-LM (-)11003	CA3 Axo-Axonic (-)22232	0.418921	0.798601	71.4389	7.93559	0.0288854		572	CA3 O-LM (-)11003	CA3 Axo-Axonic (-)22232	0.827156	4.13828	388.251	12.0069	0.113966		572	CA3 O-LM (-)11003	CA3 Axo-Axonic (-)22232	2.96023	7.75123	815.47	49.9332	0.268241
573	CA3 Lucidum ORAX (-)03311	CA3 Axo-Axonic (-)22232	1.58001	5.87154	622.961	22.0516	0.204941		573	CA3 Lucidum ORAX (-)03311	CA3 Axo-Axonic (-)22232	0.406858	0.811901	84.8196	8.31202	0.0282797		573	CA3 Lucidum ORAX (-)03311	CA3 Axo-Axonic (-)22232	0.770826	4.12188	379.168	10.1414	0.110592		573	CA3 Lucidum ORAX (-)03311	CA3 Axo-Axonic (-)22232	2.8127	7.80895	908.569	57.6088	0.277808
574	CA3 Lucidum-Radiatum (-)03300	CA3 Axo-Axonic (-)22232	1.60161	6.03417	621.816	22.6558	0.206285		574	CA3 Lucidum-Radiatum (-)03300	CA3 Axo-Axonic (-)22232	0.398403	0.818696	76.8468	8.16678	0.0287489		574	CA3 Lucidum-Radiatum (-)03300	CA3 Axo-Axonic (-)22232	0.878417	4.2478	391.492	11.0951	0.112196		574	CA3 Lucidum-Radiatum (-)03300	CA3 Axo-Axonic (-)22232	3.00141	7.71601	846.837	46.8497	0.277805
575	CA3 Lucidum LAX (-)02310	CA3 Axo-Axonic (-)22232	1.55955	5.74401	605.47	23.7441	0.200654		575	CA3 Lucidum LAX (-)02310	CA3 Axo-Axonic (-)22232	0.403394	0.792717	88.3221	9.06671	0.0309699		575	CA3 Lucidum LAX (-)02310	CA3 Axo-Axonic (-)22232	0.789669	3.94216	303.628	11.5823	0.108838		575	CA3 Lucidum LAX (-)02310	CA3 Axo-Axonic (-)22232	2.91321	7.76042	880.242	56.1976	0.279222
576	CA3 Spiny Lucidum (-)01320p	CA3 Axo-Axonic (-)22232	1.68179	6.1082	612.85	21.403	0.203082		576	CA3 Spiny Lucidum (-)01320p	CA3 Axo-Axonic (-)22232	0.411766	0.811842	72.649	7.78878	0.0277553		576	CA3 Spiny Lucidum (-)01320p	CA3 Axo-Axonic (-)22232	0.864316	4.40085	393.732	10.7986	0.119998		576	CA3 Spiny Lucidum (-)01320p	CA3 Axo-Axonic (-)22232	3.04947	7.91418	831.242	48.8034	0.268051
577	CA3 Trilaminar (-)01113p	CA3 Axo-Axonic (-)22232	1.50653	5.91262	596.132	22.4356	0.191166		577	CA3 Trilaminar (-)01113p	CA3 Axo-Axonic (-)22232	0.386045	0.819073	79.2925	7.90365	0.0297811		577	CA3 Trilaminar (-)01113p	CA3 Axo-Axonic (-)22232	0.757656	4.0804	346.842	12.2586	0.0939867		577	CA3 Trilaminar (-)01113p	CA3 Axo-Axonic (-)22232	2.66673	7.64151	833.601	50.4402	0.27046
578	CA3 SO-SO (-)00003	CA3 Axo-Axonic (-)22232	1.69046	5.93146	607.881	22.4774	0.207576		578	CA3 SO-SO (-)00003	CA3 Axo-Axonic (-)22232	0.433919	0.814769	72.5372	8.10732	0.0293832		578	CA3 SO-SO (-)00003	CA3 Axo-Axonic (-)22232	0.801572	3.93789	385.356	11.748	0.127545		578	CA3 SO-SO (-)00003	CA3 Axo-Axonic (-)22232	2.97897	7.6649	806.668	47.6023	0.276655
579	CA3 Radiatum (-)03000	CA3 Axo-Axonic (-)22232	1.52998	5.99032	601.672	24.568	0.1925		579	CA3 Radiatum (-)03000	CA3 Axo-Axonic (-)22232	0.381039	0.831808	67.8218	9.42723	0.0301168		579	CA3 Radiatum (-)03000	CA3 Axo-Axonic (-)22232	0.776538	4.10072	383.903	12.4047	0.110719		579	CA3 Radiatum (-)03000	CA3 Axo-Axonic (-)22232	2.59339	8.045	831.184	59.574	0.262422
580	CA3 Mossy Fiber-Associated ORDEN (-)02332p	CA3 Axo-Axonic (-)22232	1.78211	5.24024	631.963	25.4723	0.211809		580	CA3 Mossy Fiber-Associated ORDEN (-)02332p	CA3 Axo-Axonic (-)22232	0.438448	0.700336	97.3657	11.1495	0.0305059		580	CA3 Mossy Fiber-Associated ORDEN (-)02332p	CA3 Axo-Axonic (-)22232	0.880947	3.73562	343.554	11.0081	0.12337		580	CA3 Mossy Fiber-Associated ORDEN (-)02332p	CA3 Axo-Axonic (-)22232	2.93726	6.81325	962.356	68.3282	0.285248
581	CA3 Mossy Fiber-Associated (-)03330p	CA3 Axo-Axonic (-)22232	2.21093	4.90562	596.231	50.223	0.220229		581	CA3 Mossy Fiber-Associated (-)03330p	CA3 Axo-Axonic (-)22232	0.463166	0.559462	51.1072	23.9215	0.0216212		581	CA3 Mossy Fiber-Associated (-)03330p	CA3 Axo-Axonic (-)22232	1.28164	3.63955	450.248	17.409	0.15462		581	CA3 Mossy Fiber-Associated (-)03330p	CA3 Axo-Axonic (-)22232	3.50093	6.19534	746.931	137.317	0.268382
582	CA3 Bistratified (-)03333	CA3 Axo-Axonic (-)22232	1.68739	5.52213	624.1	20.6856	0.211991		582	CA3 Bistratified (-)03333	CA3 Axo-Axonic (-)22232	0.408023	0.728368	77.6108	7.10812	0.0280894		582	CA3 Bistratified (-)03333	CA3 Axo-Axonic (-)22232	0.808247	3.83852	396.36	11.2187	0.12553		582	CA3 Bistratified (-)03333	CA3 Axo-Axonic (-)22232	3.11268	7.06833	839.014	45.2861	0.273857
583	CA3 Ivy (-)03333	CA3 Axo-Axonic (-)22232	1.86774	6.88833	603.47	37.0359	0.222095		583	CA3 Ivy (-)03333	CA3 Axo-Axonic (-)22232	0.433467	0.916647	56.8779	16.7697	0.0236831		583	CA3 Ivy (-)03333	CA3 Axo-Axonic (-)22232	0.998191	4.7538	410.874	14.9219	0.139523		583	CA3 Ivy (-)03333	CA3 Axo-Axonic (-)22232	3.25584	9.02149	769.144	104.126	0.270572
584	CA3 QuadD-LM (-)12222	CA3 Axo-Axonic (-)22232	1.58029	5.91093	583.467	24.5637	0.199115		584	CA3 QuadD-LM (-)12222	CA3 Axo-Axonic (-)22232	0.389155	0.775969	74.6776	9.91137	0.0283744		584	CA3 QuadD-LM (-)12222	CA3 Axo-Axonic (-)22232	0.803913	4.03203	353.123	11.9144	0.11434		584	CA3 QuadD-LM (-)12222	CA3 Axo-Axonic (-)22232	2.8104	7.55828	804.169	59.6482	0.270635
585	CA1 Back-Projection (-)1133p	CA3 Axo-Axonic (-)22232	1.66408	6.01347	626.528	22.9136	0.199885		585	CA1 Back-Projection (-)1133p	CA3 Axo-Axonic (-)22232	0.418995	0.842288	92.7425	8.63297	0.0289261		585	CA1 Back-Projection (-)1133p	CA3 Axo-Axonic (-)22232	0.844929	4.23206	374.861	11.1097	0.11489		585	CA1 Back-Projection (-)1133p	CA3 Axo-Axonic (-)22232	2.8723	8.19282	951.462	55.3132	0.274234
586	CA3 Interneuron Specific Oriens (-)01113	CA3 Axo-Axonic (-)22232	1.65372	5.66784	611.03	22.2007	0.20452		586	CA3 Interneuron Specific Oriens (-)01113	CA3 Axo-Axonic (-)22232	0.407764	0.780647	77.6436	8.6363	0.0292353		586	CA3 Interneuron Specific Oriens (-)01113	CA3 Axo-Axonic (-)22232	0.867344	4.07701	378.055	11.2218	0.111176		586	CA3 Interneuron Specific Oriens (-)01113	CA3 Axo-Axonic (-)22232	2.89027	7.70662	855.555	50.7139	0.27501
587	CA3 Interneuron Specific Quad (-)03333p	CA3 Axo-Axonic (-)22232	1.7375	5.6293	606.719	23.133	0.205084		587	CA3 Interneuron Specific Quad (-)03333p	CA3 Axo-Axonic (-)22232	0.43832	0.757044	84.6403	9.17946	0.0298786		587	CA3 Interneuron Specific Quad (-)03333p	CA3 Axo-Axonic (-)22232	0.918184	3.88885	345.334	11.296	0.112192		587	CA3 Interneuron Specific Quad (-)03333p	CA3 Axo-Axonic (-)22232	3.15025	7.40793	901.138	56.7211	0.27705
588	CA3 Pyramidal (+)23223p	CA3 Horizontal Axo-Axonic (-)00012	1.11469	5.9501	396.468	29.2806	0.187322		588	CA3 Pyramidal (+)23223p	CA3 Horizontal Axo-Axonic (-)00012	0.272366	0.825094	90.2531	9.28142	0.0337626		588	CA3 Pyramidal (+)23223p	CA3 Horizontal Axo-Axonic (-)00012	0.618833	3.91499	143.84	15.4512	0.116781		588	CA3 Pyramidal (+)23223p	CA3 Horizontal Axo-Axonic (-)00012	1.93388	7.58146	670.784	56.7779	0.279563
589	CA3c Pyramidal (+)03223p	CA3 Horizontal Axo-Axonic (-)00012	1.81013	4.75743	335.038	31.3328	0.21349		589	CA3c Pyramidal (+)03223p	CA3 Horizontal Axo-Axonic (-)00012	0.409425	0.678939	71.2129	11.124	0.0314676		589	CA3c Pyramidal (+)03223p	CA3 Horizontal Axo-Axonic (-)00012	0.997656	3.38048	130.818	15.8042	0.145329		589	CA3c Pyramidal (+)03223p	CA3 Horizontal Axo-Axonic (-)00012	3.17782	6.28463	538.67	63.3667	0.289886
590	CA2 Pyramidal (+)2333p	CA3 Horizontal Axo-Axonic (-)00012	1.89504	3.86769	292.917	63.4251	0.235747		590	CA2 Pyramidal (+)2333p	CA3 Horizontal Axo-Axonic (-)00012	0.420095	0.579953	73.9101	21.3133	0.0326555		590	CA2 Pyramidal (+)2333p	CA3 Horizontal Axo-Axonic (-)00012	1.10155	2.55431	109.191	30.1488	0.15654		590	CA2 Pyramidal (+)2333p	CA3 Horizontal Axo-Axonic (-)00012	3.1819	5.3818	511.612	141.26	0.31491
591	DG HIPROM (-)1333p	CA3 Horizontal Axo-Axonic (-)00012	1.76659	6.66701	588.06	27.578	0.218213		591	DG HIPROM (-)1333p	CA3 Horizontal Axo-Axonic (-)00012	0.42481	0.875627	70.1368	14.9251	0.0253678		591	DG HIPROM (-)1333p	CA3 Horizontal Axo-Axonic (-)00012	0.980164	4.72937	390.718	12.9874	0.151496		591	DG HIPROM (-)1333p	CA3 Horizontal Axo-Axonic (-)00012	2.88295	8.4143	800.56	111.802	0.279291
592	CA3 O-LM (-)11003	CA3 Horizontal Axo-Axonic (-)00012	1.77855	6.62557	577.61	20.8992	0.22241		592	CA3 O-LM (-)11003	CA3 Horizontal Axo-Axonic (-)00012	0.435059	0.889596	60.1757	8.19142	0.0257503		592	CA3 O-LM (-)11003	CA3 Horizontal Axo-Axonic (-)00012	0.914451	4.68166	401.413	10.6936	0.144513		592	CA3 O-LM (-)11003	CA3 Horizontal Axo-Axonic (-)00012	2.89558	8.57056	741.757	53.4055	0.269235
593	CA3 Lucidum ORAX (-)03311	CA3 Horizontal Axo-Axonic (-)00012	1.71316	6.50786	590.845	20.6572	0.219359		593	CA3 Lucidum ORAX (-)03311	CA3 Horizontal Axo-Axonic (-)00012	0.419764	0.914648	70.051	8.56537	0.0249075		593	CA3 Lucidum ORAX (-)03311	CA3 Horizontal Axo-Axonic (-)00012	0.860762	4.61129	388.909	9.75511	0.142172		593	CA3 Lucidum ORAX (-)03311	CA3 Horizontal Axo-Axonic (-)00012	2.82843	8.82885	831.727	62.4705	0.272798
594	CA3 Trilaminar (-)01113p	CA3 Horizontal Axo-Axonic (-)00012	1.64279	6.55118	563.359	21.3184	0.206258		594	CA3 Trilaminar (-)01113p	CA3 Horizontal Axo-Axonic (-)00012	0.408034	0.929593	65.1343	8.31199	0.0272879		594	CA3 Trilaminar (-)01113p	CA3 Horizontal Axo-Axonic (-)00012	0.847896	4.27841	356.631	11.0922	0.120707		594	CA3 Trilaminar (-)01113p	CA3 Horizontal Axo-Axonic (-)00012	2.74023	8.69956	748.424	54.8804	0.266995
595	CA3 SO-SO (-)00003	CA3 Horizontal Axo-Axonic (-)00012	1.82233	6.53626	579.817	21.2356	0.221431		595	CA3 SO-SO (-)00003	CA3 Horizontal Axo-Axonic (-)00012	0.444096	0.907422	60.8433	8.4397	0.026246		595	CA3 SO-SO (-)00003	CA3 Horizontal Axo-Axonic (-)00012	0.886039	4.43398	398.034	11.036	0.158979		595	CA3 SO-SO (-)00003	CA3 Horizontal Axo-Axonic (-)00012	2.86921	8.53007	735.612	51.8936	0.273821
596	CA3 Bistratified (-)03333	CA3 Horizontal Axo-Axonic (-)00012	1.82326	6.10994	597.26	19.2333	0.226214		596	CA3 Bistratified (-)03333	CA3 Horizontal Axo-Axonic (-)00012	0.419078	0.830199	65.0855	7.25588	0.0248045		596	CA3 Bistratified (-)03333	CA3 Horizontal Axo-Axonic (-)00012	0.901709	4.30399	409.705	10.1027	0.16056		596	CA3 Bistratified (-)03333	CA3 Horizontal Axo-Axonic (-)00012	3.00579	8.0771	788.445	44.6372	0.274749
597	CA3 Ivy (-)03333	CA3 Horizontal Axo-Axonic (-)00012	2.0074	7.65267	581.414	38.8553	0.23175		597	CA3 Ivy (-)03333	CA3 Horizontal Axo-Axonic (-)00012	0.439198	1.02919	46.7455	19.1152	0.0197907		597	CA3 Ivy (-)03333	CA3 Horizontal Axo-Axonic (-)00012	1.10607	5.09906	427.297	13.6743	0.168773		597	CA3 Ivy (-)03333	CA3 Horizontal Axo-Axonic (-)00012	3.18487	9.97942	714.83	114.69	0.273443
598	CA1 Back-Projection (-)1133p	CA3 Horizontal Axo-Axonic (-)00012	1.79395	6.68297	587.063	21.7685	0.213778		598	CA1 Back-Projection (-)1133p	CA3 Horizontal Axo-Axonic (-)00012	0.439992	0.943195	76.2363	9.05751	0.0259583		598	CA1 Back-Projection (-)1133p	CA3 Horizontal Axo-Axonic (-)00012	0.94565	4.43356	371.441	10.2817	0.145524		598	CA1 Back-Projection (-)1133p	CA3 Horizontal Axo-Axonic (-)00012	3.05532	9.24072	836.953	60.4117	0.269059
599	CA3 Interneuron Specific Oriens (-)01113	CA3 Horizontal Axo-Axonic (-)00012	1.78927	6.32836	580.546	20.9943	0.218197		599	CA3 Interneuron Specific Oriens (-)01113	CA3 Horizontal Axo-Axonic (-)00012	0.428907	0.889249	64.9294	9.05902	0.0264333		599	CA3 Interneuron Specific Oriens (-)01113	CA3 Horizontal Axo-Axonic (-)00012	0.949625	4.35142	388.106	9.88621	0.142864		599	CA3 Interneuron Specific Oriens (-)01113	CA3 Horizontal Axo-Axonic (-)00012	2.87469	8.75222	770.95	57.1906	0.271995
600	CA3 Interneuron Specific Quad (-)03333p	CA3 Horizontal Axo-Axonic (-)00012	1.88161	6.26666	573.612	21.9942	0.218956		600	CA3 Interneuron Specific Quad (-)03333p	CA3 Horizontal Axo-Axonic (-)00012	0.459221	0.863047	69.8211	9.4687	0.0268134		600	CA3 Interneuron Specific Quad (-)03333p	CA3 Horizontal Axo-Axonic (-)00012	1.05925	4.11655	357.493	10.6676	0.143445		600	CA3 Interneuron Specific Quad (-)03333p	CA3 Horizontal Axo-Axonic (-)00012	3.29388	8.1396	798.937	59.5103	0.272949
601	DG Semilunar Granule (+)2311p	CA3 Basket (-)22232	1.75151	3.95277	534.074	42.2655	0.192323		601	DG Semilunar Granule (+)2311p	CA3 Basket (-)22232	0.342078	0.496942	93.7343	12.8521	0.0288827		601	DG Semilunar Granule (+)2311p	CA3 Basket (-)22232	0.949499	2.88346	253.065	21.8696	0.129658		601	DG Semilunar Granule (+)2311p	CA3 Basket (-)22232	2.89703	5.21335	809.014	83.5696	0.267525
602	DG Hilar Ectopic Granule (+)2203p	CA3 Basket (-)22232	1.67183	3.42459	518.402	29.0556	0.192636		602	DG Hilar Ectopic Granule (+)2203p	CA3 Basket (-)22232	0.35781	0.463733	104.629	8.09976	0.0352667		602	DG Hilar Ectopic Granule (+)2203p	CA3 Basket (-)22232	0.86156	2.368	197.318	16.2375	0.110138		602	DG Hilar Ectopic Granule (+)2203p	CA3 Basket (-)22232	2.85644	4.56904	803.583	56.0868	0.287973
603	CA3 Granule (+)22100	CA3 Basket (-)22232	1.83934	2.9537	344.325	37.2583	0.190508		603	CA3 Granule (+)22100	CA3 Basket (-)22232	0.377444	0.380742	92.3247	10.8885	0.0352372		603	CA3 Granule (+)22100	CA3 Basket (-)22232	0.941563	2.21855	108.171	19.726	0.110068		603	CA3 Granule (+)22100	CA3 Basket (-)22232	3.07309	4.01114	638.725	83.0436	0.29797
604	DG Granule (+)2201p	CA3 Basket (-)22232	1.62452	3.91466	518.934	43.2742	0.175572		604	DG Granule (+)2201p	CA3 Basket (-)22232	0.324275	0.49168	116.089	13.3356	0.031179		604	DG Granule (+)2201p	CA3 Basket (-)22232	0.858345	2.86603	196.676	20.6296	0.0966031		604	DG Granule (+)2201p	CA3 Basket (-)22232	2.64321	5.08795	811.664	88.5729	0.258401
605	CA3 Giant (+)22010	CA3 Basket (-)22232	1.76062	3.6393	448.835	32.8589	0.213884		605	CA3 Giant (+)22010	CA3 Basket (-)22232	0.364879	0.472944	96.7854	10.7055	0.0319802		605	CA3 Giant (+)22010	CA3 Basket (-)22232	0.900573	2.64446	164.948	17.0383	0.133095		605	CA3 Giant (+)22010	CA3 Basket (-)22232	2.74855	4.95896	677.229	71.3989	0.287799
606	CA2 Pyramidal (+)2333p	CA3 Basket (-)22232	2.04358	3.04221	391.906	46.4017	0.238107		606	CA2 Pyramidal (+)2333p	CA3 Basket (-)22232	0.421428	0.405201	90.7273	14.2999	0.0341503		606	CA2 Pyramidal (+)2333p	CA3 Basket (-)22232	1.11788	2.09703	144.868	26.2658	0.150301		606	CA2 Pyramidal (+)2333p	CA3 Basket (-)22232	3.33251	4.14908	624.189	109.918	0.31835
607	CA3 Pyramidal (+)23223p	CA3 Basket (-)22232	1.24736	4.52533	525.605	23.321	0.188976		607	CA3 Pyramidal (+)23223p	CA3 Basket (-)22232	0.276707	0.598789	106.882	6.32461	0.0338324		607	CA3 Pyramidal (+)23223p	CA3 Basket (-)22232	0.65342	3.17243	219.977	11.87	0.113978		607	CA3 Pyramidal (+)23223p	CA3 Basket (-)22232	2.23963	5.92266	794.735	42.0564	0.279022
608	CA3c Pyramidal (+)03223p	CA3 Basket (-)22232	1.94926	3.69865	421.157	21.9492	0.217285		608	CA3c Pyramidal (+)03223p	CA3 Basket (-)22232	0.406847	0.468599	77.7214	6.65175	0.0318518		608	CA3c Pyramidal (+)03223p	CA3 Basket (-)22232	0.986686	2.67337	174.782	11.0767	0.146916		608	CA3c Pyramidal (+)03223p	CA3 Basket (-)22232	3.16857	4.96831	633.14	41.2211	0.292507
609	MEC LII Stellate (+)331111p	CA3 Basket (-)22232	1.55607	3.60213	457.468	35.9037	0.20959		609	MEC LII Stellate (+)331111p	CA3 Basket (-)22232	0.341628	0.484932	108.022	10.2937	0.0373726		609	MEC LII Stellate (+)331111p	CA3 Basket (-)22232	0.798255	2.56744	186.745	18.0972	0.125192		609	MEC LII Stellate (+)331111p	CA3 Basket (-)22232	2.63629	5.06149	760.305	70.6525	0.310908
610	CA3 Basket (-)22232	CA3 Basket (-)22232	3.03461	3.82638	621.507	12.0787	0.233833		610	CA3 Basket (-)22232	CA3 Basket (-)22232	0.599763	0.498285	59.7214	4.00421	0.0255657		610	CA3 Basket (-)22232	CA3 Basket (-)22232	1.6248	2.77194	460.55	5.37919	0.168175		610	CA3 Basket (-)22232	CA3 Basket (-)22232	4.86767	5.34298	806.197	24.8866	0.280192
611	CA3 Basket CCK+ (-)22232	CA3 Basket (-)22232	1.68287	5.45538	542.038	14.6138	0.196458		611	CA3 Basket CCK+ (-)22232	CA3 Basket (-)22232	0.372767	0.709088	76.9358	4.31455	0.0262584		611	CA3 Basket CCK+ (-)22232	CA3 Basket (-)22232	0.991872	3.84082	299.738	7.10396	0.113989		611	CA3 Basket CCK+ (-)22232	CA3 Basket (-)22232	3.18111	7.37895	766.078	28.6816	0.256595
612	CA2 Wide-Arbor Basket (-)2232p	CA3 Basket (-)22232	2.15352	5.62689	595.606	14.2934	0.233072		612	CA2 Wide-Arbor Basket (-)2232p	CA3 Basket (-)22232	0.46618	0.717123	54.0599	4.61628	0.0260966		612	CA2 Wide-Arbor Basket (-)2232p	CA3 Basket (-)22232	1.10689	4.02009	440.736	7.81169	0.167363		612	CA2 Wide-Arbor Basket (-)2232p	CA3 Basket (-)22232	3.6093	7.39523	750.169	32.4347	0.287429
613	DG HIPROM (-)1333p	CA3 Basket (-)22232	1.98447	5.20477	634.852	21.0851	0.220056		613	DG HIPROM (-)1333p	CA3 Basket (-)22232	0.442539	0.669121	71.1061	9.77012	0.0264598		613	DG HIPROM (-)1333p	CA3 Basket (-)22232	1.06714	3.83598	440.651	10.1975	0.152295		613	DG HIPROM (-)1333p	CA3 Basket (-)22232	3.37214	7.05386	851.605	78.5744	0.287305
614	CA3 LMR-Targeting (-)33200	CA3 Basket (-)22232	1.75397	5.36091	604.905	21.3191	0.192726		614	CA3 LMR-Targeting (-)33200	CA3 Basket (-)22232	0.386324	0.716164	55.3368	8.01002	0.027291		614	CA3 LMR-Targeting (-)33200	CA3 Basket (-)22232	0.900924	3.70363	441.404	10.327	0.126453		614	CA3 LMR-Targeting (-)33200	CA3 Basket (-)22232	3.15693	7.3156	787.278	48.6856	0.250483
615	CA3 R-LM (-)12000	CA3 Basket (-)22232	1.89711	5.03387	618.628	17.5505	0.214044		615	CA3 R-LM (-)12000	CA3 Basket (-)22232	0.423554	0.673749	63.6626	6.35486	0.0278532		615	CA3 R-LM (-)12000	CA3 Basket (-)22232	0.950241	3.69234	434.002	9.04559	0.140091		615	CA3 R-LM (-)12000	CA3 Basket (-)22232	3.52365	6.6718	798.803	41.5384	0.271921
616	CA3 O-LM (-)11003	CA3 Basket (-)22232	1.96267	5.20599	620.86	17.1682	0.221229		616	CA3 O-LM (-)11003	CA3 Basket (-)22232	0.451608	0.674529	60.2415	5.80715	0.0273874		616	CA3 O-LM (-)11003	CA3 Basket (-)22232	0.940071	3.63494	448.635	9.33048	0.1439		616	CA3 O-LM (-)11003	CA3 Basket (-)22232	3.57523	6.90206	775.692	37.9186	0.272963
617	CA3 Lucidum ORAX (-)03311	CA3 Basket (-)22232	1.90417	5.09898	634.686	16.8572	0.218928		617	CA3 Lucidum ORAX (-)03311	CA3 Basket (-)22232	0.436757	0.68888	70.6187	6.05	0.0264277		617	CA3 Lucidum ORAX (-)03311	CA3 Basket (-)22232	0.893872	3.63855	440.187	8.22648	0.142218		617	CA3 Lucidum ORAX (-)03311	CA3 Basket (-)22232	3.43102	6.90045	862.125	43.0016	0.275753
618	CA3 Lucidum-Radiatum (-)03300	CA3 Basket (-)22232	1.91934	5.25025	634.078	17.3942	0.220012		618	CA3 Lucidum-Radiatum (-)03300	CA3 Basket (-)22232	0.425415	0.697857	63.642	5.86628	0.0271026		618	CA3 Lucidum-Radiatum (-)03300	CA3 Basket (-)22232	0.996854	3.77269	449.483	9.11187	0.143723		618	CA3 Lucidum-Radiatum (-)03300	CA3 Basket (-)22232	3.5986	6.97087	806.101	34.8194	0.275075
619	CA3 Lucidum LAX (-)02310	CA3 Basket (-)22232	1.87053	5.00933	625.129	18.056	0.215628		619	CA3 Lucidum LAX (-)02310	CA3 Basket (-)22232	0.437043	0.68352	75.4852	6.36075	0.0292727		619	CA3 Lucidum LAX (-)02310	CA3 Basket (-)22232	0.956839	3.43962	370.86	9.14076	0.137751		619	CA3 Lucidum LAX (-)02310	CA3 Basket (-)22232	3.54341	6.6937	830.634	37.169	0.281936
620	CA3 Spiny Lucidum (-)01320p	CA3 Basket (-)22232	2.0128	5.30493	624.757	16.5242	0.216804		620	CA3 Spiny Lucidum (-)01320p	CA3 Basket (-)22232	0.435629	0.709757	59.9003	5.74188	0.0258158		620	CA3 Spiny Lucidum (-)01320p	CA3 Basket (-)22232	1.05754	3.79174	449.71	8.71259	0.149589		620	CA3 Spiny Lucidum (-)01320p	CA3 Basket (-)22232	3.679	7.38791	787.357	36.2396	0.266006
621	CA3 Trilaminar (-)01113p	CA3 Basket (-)22232	1.81088	5.12876	614.766	17.3346	0.205051		621	CA3 Trilaminar (-)01113p	CA3 Basket (-)22232	0.414283	0.701826	66.8052	5.83689	0.0286658		621	CA3 Trilaminar (-)01113p	CA3 Basket (-)22232	0.869465	3.69141	415.482	9.20921	0.123462		621	CA3 Trilaminar (-)01113p	CA3 Basket (-)22232	3.23722	6.84278	790.014	38.236	0.267445
622	CA3 SO-SO (-)00003	CA3 Basket (-)22232	1.98685	5.18553	622.32	17.571	0.220046		622	CA3 SO-SO (-)00003	CA3 Basket (-)22232	0.457761	0.700274	61.6552	6.06978	0.0277771		622	CA3 SO-SO (-)00003	CA3 Basket (-)22232	0.901955	3.47612	438.861	9.64165	0.152358		622	CA3 SO-SO (-)00003	CA3 Basket (-)22232	3.37803	6.80986	769.162	37.8095	0.273915
623	CA3 Radiatum (-)03000	CA3 Basket (-)22232	1.85705	5.19709	614.495	18.6542	0.207477		623	CA3 Radiatum (-)03000	CA3 Basket (-)22232	0.409396	0.716139	57.9188	6.67474	0.0284513		623	CA3 Radiatum (-)03000	CA3 Basket (-)22232	0.896231	3.70414	436.951	9.32289	0.133309		623	CA3 Radiatum (-)03000	CA3 Basket (-)22232	3.15597	7.26713	772.161	41.2143	0.264834
624	CA3 Mossy Fiber-Associated ORDEN (-)02332p	CA3 Basket (-)22232	2.10667	4.63735	645.125	19.1615	0.225648		624	CA3 Mossy Fiber-Associated ORDEN (-)02332p	CA3 Basket (-)22232	0.465629	0.609257	81.3774	7.74986	0.0285551		624	CA3 Mossy Fiber-Associated ORDEN (-)02332p	CA3 Basket (-)22232	0.987422	3.39837	398.015	9.03356	0.150008		624	CA3 Mossy Fiber-Associated ORDEN (-)02332p	CA3 Basket (-)22232	3.39166	6.13087	864.382	45.8937	0.291397
625	CA3 Mossy Fiber-Associated (-)03330p	CA3 Basket (-)22232	2.50716	4.40876	605.932	37.7859	0.227362		625	CA3 Mossy Fiber-Associated (-)03330p	CA3 Basket (-)22232	0.474436	0.484462	44.295	18.5996	0.0207271		625	CA3 Mossy Fiber-Associated (-)03330p	CA3 Basket (-)22232	1.39734	3.34485	479.53	13.2115	0.170054		625	CA3 Mossy Fiber-Associated (-)03330p	CA3 Basket (-)22232	4.01189	5.46324	746.011	99.9028	0.270402
626	CA3 Bistratified (-)03333	CA3 Basket (-)22232	2.00502	4.80968	635.032	16.2009	0.225062		626	CA3 Bistratified (-)03333	CA3 Basket (-)22232	0.433768	0.617174	65.2912	5.25808	0.0265957		626	CA3 Bistratified (-)03333	CA3 Basket (-)22232	0.94222	3.41794	455.218	8.70613	0.154611		626	CA3 Bistratified (-)03333	CA3 Basket (-)22232	3.70457	6.15205	816.694	34.3456	0.27367
627	CA3 Ivy (-)03333	CA3 Basket (-)22232	2.1893	6.02514	612.502	28.7079	0.232404		627	CA3 Ivy (-)03333	CA3 Basket (-)22232	0.461006	0.806816	48.3477	12.713	0.0218165		627	CA3 Ivy (-)03333	CA3 Basket (-)22232	1.13566	4.25581	462.662	11.4552	0.168598		627	CA3 Ivy (-)03333	CA3 Basket (-)22232	3.7259	8.04914	760.336	78.5403	0.277719
628	CA3 QuadD-LM (-)12222	CA3 Basket (-)22232	1.90164	5.11556	603.465	18.3394	0.211695		628	CA3 QuadD-LM (-)12222	CA3 Basket (-)22232	0.415926	0.653894	63.8523	6.79774	0.0268926		628	CA3 QuadD-LM (-)12222	CA3 Basket (-)22232	0.974873	3.58712	409.816	9.46511	0.139959		628	CA3 QuadD-LM (-)12222	CA3 Basket (-)22232	3.19191	6.98837	794.213	40.6887	0.267358
629	CA1 Back-Projection (-)1133p	CA3 Basket (-)22232	1.9758	5.23532	640.353	17.4372	0.214413		629	CA1 Back-Projection (-)1133p	CA3 Basket (-)22232	0.452643	0.723454	77.0426	6.0526	0.027265		629	CA1 Back-Projection (-)1133p	CA3 Basket (-)22232	0.981947	3.73583	426.678	8.71776	0.144641		629	CA1 Back-Projection (-)1133p	CA3 Basket (-)22232	3.4903	7.17027	856.882	41.9417	0.271312
630	CA3 Interneuron Specific Oriens (-)01113	CA3 Basket (-)22232	1.95593	4.96822	624.292	17.3006	0.217539		630	CA3 Interneuron Specific Oriens (-)01113	CA3 Basket (-)22232	0.432834	0.675666	65.8697	6.39099	0.0278967		630	CA3 Interneuron Specific Oriens (-)01113	CA3 Basket (-)22232	0.978577	3.6106	429.618	8.95034	0.140579		630	CA3 Interneuron Specific Oriens (-)01113	CA3 Basket (-)22232	3.4446	6.774	804.881	39.5559	0.274104
631	CA3 Interneuron Specific Quad (-)03333p	CA3 Basket (-)22232	2.05293	4.935	620.987	17.8385	0.218424		631	CA3 Interneuron Specific Quad (-)03333p	CA3 Basket (-)22232	0.466309	0.647692	72.0448	6.56881	0.0282044		631	CA3 Interneuron Specific Quad (-)03333p	CA3 Basket (-)22232	1.08894	3.50239	401.006	8.96364	0.139422		631	CA3 Interneuron Specific Quad (-)03333p	CA3 Basket (-)22232	3.77267	6.70438	816.494	42.9891	0.274873
632	DG Granule (+)2201p	CA3 Basket CCK+ (-)22232	1.54847	3.33292	512.147	28.4852	0.230293		632	DG Granule (+)2201p	CA3 Basket CCK+ (-)22232	0.28522	0.473674	134.126	8.96015	0.0240009		632	DG Granule (+)2201p	CA3 Basket CCK+ (-)22232	0.887845	2.35997	170.495	13.5721	0.158433		632	DG Granule (+)2201p	CA3 Basket CCK+ (-)22232	2.37438	4.44543	913.624	56.1544	0.283178
633	DG Semilunar Granule (+)2311p	CA3 Basket CCK+ (-)22232	1.65784	3.46282	542.167	27.6341	0.237959		633	DG Semilunar Granule (+)2311p	CA3 Basket CCK+ (-)22232	0.306379	0.500428	125.78	8.69472	0.0207802		633	DG Semilunar Granule (+)2311p	CA3 Basket CCK+ (-)22232	0.972812	2.48594	197.147	13.7019	0.185827		633	DG Semilunar Granule (+)2311p	CA3 Basket CCK+ (-)22232	2.55374	4.73901	971.989	58.5746	0.286543
634	DG Hilar Ectopic Granule (+)2203p	CA3 Basket CCK+ (-)22232	1.64441	2.93187	524.775	19.7043	0.246098		634	DG Hilar Ectopic Granule (+)2203p	CA3 Basket CCK+ (-)22232	0.326077	0.449185	139.446	5.1841	0.025342		634	DG Hilar Ectopic Granule (+)2203p	CA3 Basket CCK+ (-)22232	0.927872	2.0951	158.615	9.81456	0.180121		634	DG Hilar Ectopic Granule (+)2203p	CA3 Basket CCK+ (-)22232	2.54422	3.97235	989.337	34.8384	0.3025
635	CA3 Pyramidal (+)23223p	CA3 Basket CCK+ (-)22232	1.05756	4.32669	438.282	21.6693	0.205972		635	CA3 Pyramidal (+)23223p	CA3 Basket CCK+ (-)22232	0.232671	0.645489	120.856	5.32114	0.0288575		635	CA3 Pyramidal (+)23223p	CA3 Basket CCK+ (-)22232	0.58298	2.89064	131.553	11.5323	0.144265		635	CA3 Pyramidal (+)23223p	CA3 Basket CCK+ (-)22232	1.68079	5.80268	815.611	34.8307	0.282172
636	CA3 Granule (+)22100	CA3 Basket CCK+ (-)22232	1.71512	2.18409	227.043	29.5808	0.239853		636	CA3 Granule (+)22100	CA3 Basket CCK+ (-)22232	0.315569	0.308219	79.4446	7.86113	0.024783		636	CA3 Granule (+)22100	CA3 Basket CCK+ (-)22232	0.978572	1.56813	68.7578	12.8477	0.175649		636	CA3 Granule (+)22100	CA3 Basket CCK+ (-)22232	2.48411	3.15524	597.01	57.9143	0.303055
637	CA3 Giant (+)22010	CA3 Basket CCK+ (-)22232	1.531	3.30395	368.162	28.2818	0.232364		637	CA3 Giant (+)22010	CA3 Basket CCK+ (-)22232	0.308295	0.480606	104.309	8.20367	0.0251327		637	CA3 Giant (+)22010	CA3 Basket CCK+ (-)22232	0.845239	2.28603	107.548	12.8258	0.167532		637	CA3 Giant (+)22010	CA3 Basket CCK+ (-)22232	2.28195	4.61204	682.314	49.1749	0.287029
638	CA3c Pyramidal (+)03223p	CA3 Basket CCK+ (-)22232	1.65575	3.39794	343.662	21.8624	0.230589		638	CA3c Pyramidal (+)03223p	CA3 Basket CCK+ (-)22232	0.343839	0.505221	89.5044	6.18451	0.0261123		638	CA3c Pyramidal (+)03223p	CA3 Basket CCK+ (-)22232	0.864312	2.28738	111.785	10.3159	0.163392		638	CA3c Pyramidal (+)03223p	CA3 Basket CCK+ (-)22232	2.67647	4.59535	656.701	36.6105	0.293258
639	CA2 Pyramidal (+)2333p	CA3 Basket CCK+ (-)22232	1.73923	2.8109	303.965	43.322	0.245475		639	CA2 Pyramidal (+)2333p	CA3 Basket CCK+ (-)22232	0.359526	0.434045	92.5445	12.5403	0.0270151		639	CA2 Pyramidal (+)2333p	CA3 Basket CCK+ (-)22232	0.932412	1.83552	96.2766	17.8583	0.174978		639	CA2 Pyramidal (+)2333p	CA3 Basket CCK+ (-)22232	2.75985	4.11599	615.392	90.6958	0.309858
640	MEC LII Stellate (+)331111p	CA3 Basket CCK+ (-)22232	1.38039	3.31166	375.461	29.9482	0.22947		640	MEC LII Stellate (+)331111p	CA3 Basket CCK+ (-)22232	0.293623	0.486833	112.352	8.27734	0.0300919		640	MEC LII Stellate (+)331111p	CA3 Basket CCK+ (-)22232	0.765271	2.26024	109.823	13.5964	0.158291		640	MEC LII Stellate (+)331111p	CA3 Basket CCK+ (-)22232	2.30031	4.78087	758.685	55.6711	0.309804
641	CA3 Basket (-)22232	CA3 Basket CCK+ (-)22232	1.7864	4.74194	623.719	16.0867	0.230856		641	CA3 Basket (-)22232	CA3 Basket CCK+ (-)22232	0.384941	0.68183	97.051	4.69104	0.0224734		641	CA3 Basket (-)22232	CA3 Basket CCK+ (-)22232	0.974876	3.41424	302.96	8.25112	0.164944		641	CA3 Basket (-)22232	CA3 Basket CCK+ (-)22232	2.83085	6.34206	906.318	29.8944	0.280282
642	CA3 Basket CCK+ (-)22232	CA3 Basket CCK+ (-)22232	1.11824	4.9269	425.217	19.0546	0.150253		642	CA3 Basket CCK+ (-)22232	CA3 Basket CCK+ (-)22232	0.242713	0.621109	105.669	5.22336	0.0255028		642	CA3 Basket CCK+ (-)22232	CA3 Basket CCK+ (-)22232	0.678978	3.40084	157.379	8.92023	0.0898153		642	CA3 Basket CCK+ (-)22232	CA3 Basket CCK+ (-)22232	2.08654	6.32807	771.556	31.2869	0.213501
643	CA2 Wide-Arbor Basket (-)2232p	CA3 Basket CCK+ (-)22232	1.82637	5.5557	581.177	13.5481	0.238182		643	CA2 Wide-Arbor Basket (-)2232p	CA3 Basket CCK+ (-)22232	0.396521	0.759843	77.0337	3.48938	0.0218009		643	CA2 Wide-Arbor Basket (-)2232p	CA3 Basket CCK+ (-)22232	0.99014	3.81636	342.626	8.12161	0.177374		643	CA2 Wide-Arbor Basket (-)2232p	CA3 Basket CCK+ (-)22232	2.97761	7.56557	815.277	24.9566	0.289732
644	DG HIPROM (-)1333p	CA3 Basket CCK+ (-)22232	1.60393	5.18846	623.39	19.6703	0.222151		644	DG HIPROM (-)1333p	CA3 Basket CCK+ (-)22232	0.36045	0.702781	98.7682	7.93182	0.0225553		644	DG HIPROM (-)1333p	CA3 Basket CCK+ (-)22232	0.894149	3.61134	338.701	9.28364	0.15774		644	DG HIPROM (-)1333p	CA3 Basket CCK+ (-)22232	2.76615	6.74613	937.307	61.0856	0.270942
645	CA3 LMR-Targeting (-)33200	CA3 Basket CCK+ (-)22232	1.46859	5.21318	604.867	19.2982	0.20262		645	CA3 LMR-Targeting (-)33200	CA3 Basket CCK+ (-)22232	0.319497	0.748188	83.4556	6.26837	0.0240395		645	CA3 LMR-Targeting (-)33200	CA3 Basket CCK+ (-)22232	0.779976	3.58313	351.347	9.47149	0.136053		645	CA3 LMR-Targeting (-)33200	CA3 Basket CCK+ (-)22232	2.58241	7.29487	922.821	40.2003	0.257657
646	CA3 R-LM (-)12000	CA3 Basket CCK+ (-)22232	1.58472	4.91373	622.42	15.9465	0.222305		646	CA3 R-LM (-)12000	CA3 Basket CCK+ (-)22232	0.352928	0.718412	92.0444	4.80322	0.0238213		646	CA3 R-LM (-)12000	CA3 Basket CCK+ (-)22232	0.82475	3.44853	358.659	8.19677	0.155125		646	CA3 R-LM (-)12000	CA3 Basket CCK+ (-)22232	2.91778	6.64922	926.268	29.8495	0.279334
647	CA3 O-LM (-)11003	CA3 Basket CCK+ (-)22232	1.6528	5.0833	621.542	15.9429	0.228694		647	CA3 O-LM (-)11003	CA3 Basket CCK+ (-)22232	0.376986	0.717567	86.4682	4.799	0.0229961		647	CA3 O-LM (-)11003	CA3 Basket CCK+ (-)22232	0.865841	3.48489	370.902	8.57139	0.15535		647	CA3 O-LM (-)11003	CA3 Basket CCK+ (-)22232	2.93864	6.71432	869.124	30.0704	0.279012
648	CA3 Lucidum ORAX (-)03311	CA3 Basket CCK+ (-)22232	1.58028	4.972	636.006	15.7032	0.224686		648	CA3 Lucidum ORAX (-)03311	CA3 Basket CCK+ (-)22232	0.361242	0.728524	101.177	4.58133	0.0226451		648	CA3 Lucidum ORAX (-)03311	CA3 Basket CCK+ (-)22232	0.806736	3.40556	353.275	8.27897	0.152253		648	CA3 Lucidum ORAX (-)03311	CA3 Basket CCK+ (-)22232	2.75959	6.91885	999.257	31.071	0.27841
649	CA3 Lucidum-Radiatum (-)03300	CA3 Basket CCK+ (-)22232	1.60566	5.09967	635.643	16.0217	0.226091		649	CA3 Lucidum-Radiatum (-)03300	CA3 Basket CCK+ (-)22232	0.355302	0.732983	92.836	4.63247	0.0234114		649	CA3 Lucidum-Radiatum (-)03300	CA3 Basket CCK+ (-)22232	0.9005	3.59557	346.199	8.17131	0.151639		649	CA3 Lucidum-Radiatum (-)03300	CA3 Basket CCK+ (-)22232	2.98219	6.76505	929.711	28.8822	0.276655
650	CA3 Lucidum LAX (-)02310	CA3 Basket CCK+ (-)22232	1.58515	4.8412	628.847	15.5141	0.225327		650	CA3 Lucidum LAX (-)02310	CA3 Basket CCK+ (-)22232	0.369472	0.70769	103.968	4.43643	0.0243542		650	CA3 Lucidum LAX (-)02310	CA3 Basket CCK+ (-)22232	0.855239	3.30473	301.233	7.95144	0.155921		650	CA3 Lucidum LAX (-)02310	CA3 Basket CCK+ (-)22232	2.87328	6.57698	952.318	29.0344	0.280692
651	CA3 Spiny Lucidum (-)01320p	CA3 Basket CCK+ (-)22232	1.68038	5.23341	628.033	15.3792	0.222655		651	CA3 Spiny Lucidum (-)01320p	CA3 Basket CCK+ (-)22232	0.368885	0.755929	87.8634	4.57086	0.0222736		651	CA3 Spiny Lucidum (-)01320p	CA3 Basket CCK+ (-)22232	0.959235	3.48407	363.753	7.66724	0.159535		651	CA3 Spiny Lucidum (-)01320p	CA3 Basket CCK+ (-)22232	2.99028	7.03664	917.378	31.1314	0.270639
652	CA3 Trilaminar (-)01113p	CA3 Basket CCK+ (-)22232	1.53921	5.00546	585.637	16.5387	0.212048		652	CA3 Trilaminar (-)01113p	CA3 Basket CCK+ (-)22232	0.352421	0.7345	90.972	4.68024	0.0249131		652	CA3 Trilaminar (-)01113p	CA3 Basket CCK+ (-)22232	0.786228	3.38625	303.307	8.6336	0.128975		652	CA3 Trilaminar (-)01113p	CA3 Basket CCK+ (-)22232	2.59633	6.80222	863.692	29.9968	0.26722
653	CA3 SO-SO (-)00003	CA3 Basket CCK+ (-)22232	1.6914	5.04258	624.725	15.9583	0.227848		653	CA3 SO-SO (-)00003	CA3 Basket CCK+ (-)22232	0.386469	0.731367	87.9261	4.6507	0.0237562		653	CA3 SO-SO (-)00003	CA3 Basket CCK+ (-)22232	0.849243	3.33851	362.936	8.38044	0.170307		653	CA3 SO-SO (-)00003	CA3 Basket CCK+ (-)22232	2.88343	6.86682	879.313	30.4688	0.278636
654	CA3 Radiatum (-)03000	CA3 Basket CCK+ (-)22232	1.56477	5.04468	616.331	17.1489	0.216805		654	CA3 Radiatum (-)03000	CA3 Basket CCK+ (-)22232	0.341366	0.746649	86.3207	5.41928	0.0247912		654	CA3 Radiatum (-)03000	CA3 Basket CCK+ (-)22232	0.808261	3.65244	350.92	8.4597	0.149685		654	CA3 Radiatum (-)03000	CA3 Basket CCK+ (-)22232	2.6105	6.93548	875.732	37.9118	0.26901
655	CA3 Mossy Fiber-Associated ORDEN (-)02332p	CA3 Basket CCK+ (-)22232	1.7625	4.51965	657.981	16.406	0.230598		655	CA3 Mossy Fiber-Associated ORDEN (-)02332p	CA3 Basket CCK+ (-)22232	0.388939	0.637992	113.84	5.24717	0.023534		655	CA3 Mossy Fiber-Associated ORDEN (-)02332p	CA3 Basket CCK+ (-)22232	0.874325	3.05363	337.209	7.73617	0.167498		655	CA3 Mossy Fiber-Associated ORDEN (-)02332p	CA3 Basket CCK+ (-)22232	2.83897	6.04768	1040.71	33.0447	0.281253
656	CA3 Mossy Fiber-Associated (-)03330p	CA3 Basket CCK+ (-)22232	2.14502	4.34719	621.655	32.2771	0.234076		656	CA3 Mossy Fiber-Associated (-)03330p	CA3 Basket CCK+ (-)22232	0.411704	0.536745	62.6053	15.7608	0.017057		656	CA3 Mossy Fiber-Associated (-)03330p	CA3 Basket CCK+ (-)22232	1.29598	3.05464	424.415	12.0269	0.189303		656	CA3 Mossy Fiber-Associated (-)03330p	CA3 Basket CCK+ (-)22232	3.43122	5.53379	799.797	92.6917	0.281138
657	CA3 Bistratified (-)03333	CA3 Basket CCK+ (-)22232	1.68373	4.98495	608.145	16.9712	0.227008		657	CA3 Bistratified (-)03333	CA3 Basket CCK+ (-)22232	0.368419	0.70715	87.5561	5.0771	0.0232209		657	CA3 Bistratified (-)03333	CA3 Basket CCK+ (-)22232	0.826848	3.43897	332.137	8.79878	0.16529		657	CA3 Bistratified (-)03333	CA3 Basket CCK+ (-)22232	3.07702	6.57876	864.879	34.6733	0.277994
658	CA3 Ivy (-)03333	CA3 Basket CCK+ (-)22232	1.85055	5.987	625.113	24.7878	0.235108		658	CA3 Ivy (-)03333	CA3 Basket CCK+ (-)22232	0.395747	0.842882	70.6744	10.0204	0.0187415		658	CA3 Ivy (-)03333	CA3 Basket CCK+ (-)22232	0.996913	4.19341	408.368	10.6218	0.173748		658	CA3 Ivy (-)03333	CA3 Basket CCK+ (-)22232	3.26563	8.12404	854.528	71.9652	0.282679
659	CA3 QuadD-LM (-)12222	CA3 Basket CCK+ (-)22232	1.60241	5.02235	607.852	16.3973	0.220357		659	CA3 QuadD-LM (-)12222	CA3 Basket CCK+ (-)22232	0.348839	0.716003	91.2926	5.05166	0.0238403		659	CA3 QuadD-LM (-)12222	CA3 Basket CCK+ (-)22232	0.884566	3.43811	340.153	7.91611	0.153925		659	CA3 QuadD-LM (-)12222	CA3 Basket CCK+ (-)22232	2.68878	6.89606	854.598	34.9564	0.279978
660	CA1 Back-Projection (-)1133p	CA3 Basket CCK+ (-)22232	1.65174	5.09867	641.163	15.9802	0.222437		660	CA1 Back-Projection (-)1133p	CA3 Basket CCK+ (-)22232	0.376156	0.748411	108.535	4.78248	0.0232839		660	CA1 Back-Projection (-)1133p	CA3 Basket CCK+ (-)22232	0.860252	3.53893	339.309	8.53051	0.157045		660	CA1 Back-Projection (-)1133p	CA3 Basket CCK+ (-)22232	2.85417	7.32592	1009.85	33.9534	0.273145
661	CA3 Interneuron Specific Oriens (-)01113	CA3 Basket CCK+ (-)22232	1.66222	4.86837	628.455	15.5229	0.224731		661	CA3 Interneuron Specific Oriens (-)01113	CA3 Basket CCK+ (-)22232	0.371101	0.714954	94.5569	4.83819	0.0240464		661	CA3 Interneuron Specific Oriens (-)01113	CA3 Basket CCK+ (-)22232	0.866059	3.37192	371.3	7.94912	0.152079		661	CA3 Interneuron Specific Oriens (-)01113	CA3 Basket CCK+ (-)22232	2.86904	6.9064	927.4	33.175	0.280859
662	CA3 Interneuron Specific Quad (-)03333p	CA3 Basket CCK+ (-)22232	1.74007	4.84918	620.871	15.9694	0.225638		662	CA3 Interneuron Specific Quad (-)03333p	CA3 Basket CCK+ (-)22232	0.397989	0.694613	97.8149	5.03728	0.0242847		662	CA3 Interneuron Specific Quad (-)03333p	CA3 Basket CCK+ (-)22232	0.986267	3.42869	322.963	8.22914	0.152001		662	CA3 Interneuron Specific Quad (-)03333p	CA3 Basket CCK+ (-)22232	3.07309	6.37	942.216	32.8795	0.279485
663	DG Granule (+)2201p	CA3 LMR-Targeting (-)33200	1.57054	4.97481	389.201	71.3311	0.171579		663	DG Granule (+)2201p	CA3 LMR-Targeting (-)33200	0.299677	0.655919	85.5709	25.1207	0.0281841		663	DG Granule (+)2201p	CA3 LMR-Targeting (-)33200	0.946348	3.51232	144.852	30.9947	0.103612		663	DG Granule (+)2201p	CA3 LMR-Targeting (-)33200	2.46942	6.5232	646.529	165.666	0.250986
664	DG Semilunar Granule (+)2311p	CA3 LMR-Targeting (-)33200	1.65532	5.17194	420.459	71.218	0.183993		664	DG Semilunar Granule (+)2311p	CA3 LMR-Targeting (-)33200	0.325563	0.693813	75.2645	25.516	0.0261317		664	DG Semilunar Granule (+)2311p	CA3 LMR-Targeting (-)33200	1.02544	3.74959	181.478	34.9284	0.131598		664	DG Semilunar Granule (+)2311p	CA3 LMR-Targeting (-)33200	2.59167	6.9685	669.567	157.811	0.256581
665	DG Hilar Ectopic Granule (+)2203p	CA3 LMR-Targeting (-)33200	1.61513	4.50805	408.271	41.8362	0.185894		665	DG Hilar Ectopic Granule (+)2203p	CA3 LMR-Targeting (-)33200	0.347264	0.661889	84.1214	14.368	0.0324521		665	DG Hilar Ectopic Granule (+)2203p	CA3 LMR-Targeting (-)33200	0.960853	3.11175	146.729	21.4094	0.119598		665	DG Hilar Ectopic Granule (+)2203p	CA3 LMR-Targeting (-)33200	2.61529	6.02489	682.558	87.9303	0.279805
666	CA3 Granule (+)22100	CA3 LMR-Targeting (-)33200	1.75654	3.90188	262.884	59.2046	0.181249		666	CA3 Granule (+)22100	CA3 LMR-Targeting (-)33200	0.356576	0.558324	66.9883	19.929	0.0315873		666	CA3 Granule (+)22100	CA3 LMR-Targeting (-)33200	1.02861	2.78527	87.7147	30.8168	0.11829		666	CA3 Granule (+)22100	CA3 LMR-Targeting (-)33200	2.76552	5.24458	506.825	117.711	0.282437
667	CA3 Pyramidal (+)23223p	CA3 LMR-Targeting (-)33200	1.08084	5.95298	426.288	34.7769	0.174047		667	CA3 Pyramidal (+)23223p	CA3 LMR-Targeting (-)33200	0.237698	0.793076	86.6539	11.7138	0.0315184		667	CA3 Pyramidal (+)23223p	CA3 LMR-Targeting (-)33200	0.625499	4.14219	156.629	17.0787	0.11082		667	CA3 Pyramidal (+)23223p	CA3 LMR-Targeting (-)33200	1.7332	7.50534	685.041	69.3251	0.266304
668	CA3c Pyramidal (+)03223p	CA3 LMR-Targeting (-)33200	1.69892	4.87618	366.372	38.1263	0.197888		668	CA3c Pyramidal (+)03223p	CA3 LMR-Targeting (-)33200	0.359863	0.682756	69.4302	14.0993	0.0294864		668	CA3c Pyramidal (+)03223p	CA3 LMR-Targeting (-)33200	0.966667	3.40323	148.319	18.4528	0.138807		668	CA3c Pyramidal (+)03223p	CA3 LMR-Targeting (-)33200	2.84417	6.40361	560.815	76.3093	0.275885
669	CA2 Pyramidal (+)2333p	CA3 LMR-Targeting (-)33200	1.80856	4.05985	322.966	71.3205	0.217799		669	CA2 Pyramidal (+)2333p	CA3 LMR-Targeting (-)33200	0.383872	0.600247	75.3249	23.7684	0.0312586		669	CA2 Pyramidal (+)2333p	CA3 LMR-Targeting (-)33200	1.11672	2.83803	115.647	33.9795	0.145976		669	CA2 Pyramidal (+)2333p	CA3 LMR-Targeting (-)33200	2.89782	5.51248	550.224	146.498	0.297512
670	MEC LII Stellate (+)331111p	CA3 LMR-Targeting (-)33200	1.45111	4.72983	352.187	51.7479	0.200031		670	MEC LII Stellate (+)331111p	CA3 LMR-Targeting (-)33200	0.319538	0.664496	84.3722	17.4273	0.0344024		670	MEC LII Stellate (+)331111p	CA3 LMR-Targeting (-)33200	0.851228	3.31896	132.391	22.6219	0.13285		670	MEC LII Stellate (+)331111p	CA3 LMR-Targeting (-)33200	2.28534	6.5904	603.044	104.141	0.302127
671	DG HIPROM (-)1333p	CA3 LMR-Targeting (-)33200	1.69446	6.66357	594.653	34.0905	0.203676		671	DG HIPROM (-)1333p	CA3 LMR-Targeting (-)33200	0.375934	0.835428	62.016	20.0149	0.0246887		671	DG HIPROM (-)1333p	CA3 LMR-Targeting (-)33200	0.968456	4.90965	407.404	14.8791	0.145004		671	DG HIPROM (-)1333p	CA3 LMR-Targeting (-)33200	2.65224	8.41426	789.92	147.874	0.271485
672	CA3 LMR-Targeting (-)33200	CA3 LMR-Targeting (-)33200	1.48925	6.91356	566.999	36.3781	0.174813		672	CA3 LMR-Targeting (-)33200	CA3 LMR-Targeting (-)33200	0.329369	0.895527	46.4628	17.468	0.0256489		672	CA3 LMR-Targeting (-)33200	CA3 LMR-Targeting (-)33200	0.843373	4.78882	415.367	14.5721	0.11911		672	CA3 LMR-Targeting (-)33200	CA3 LMR-Targeting (-)33200	2.44294	9.05015	697.316	103.811	0.234187
673	CA3 R-LM (-)12000	CA3 LMR-Targeting (-)33200	1.65439	6.41523	579.582	27.3388	0.199835		673	CA3 R-LM (-)12000	CA3 LMR-Targeting (-)33200	0.367916	0.846714	53.7491	13.1304	0.0255778		673	CA3 R-LM (-)12000	CA3 LMR-Targeting (-)33200	0.899377	4.48054	408.252	12.1613	0.139444		673	CA3 R-LM (-)12000	CA3 LMR-Targeting (-)33200	2.84985	8.44737	749.968	82.3132	0.259307
674	CA3 O-LM (-)11003	CA3 LMR-Targeting (-)33200	1.73605	6.59122	583.033	25.6215	0.209053		674	CA3 O-LM (-)11003	CA3 LMR-Targeting (-)33200	0.3937	0.847793	52.3705	11.5461	0.0251002		674	CA3 O-LM (-)11003	CA3 LMR-Targeting (-)33200	0.931022	4.72655	418.655	12.5568	0.140608		674	CA3 O-LM (-)11003	CA3 LMR-Targeting (-)33200	2.87418	8.29119	727.638	72.4492	0.261841
675	CA3 Lucidum ORAX (-)03311	CA3 LMR-Targeting (-)33200	1.65996	6.49103	596.283	25.4674	0.205718		675	CA3 Lucidum ORAX (-)03311	CA3 LMR-Targeting (-)33200	0.377769	0.871291	60.8496	11.9838	0.0244179		675	CA3 Lucidum ORAX (-)03311	CA3 LMR-Targeting (-)33200	0.883911	4.61001	411.096	10.9905	0.138912		675	CA3 Lucidum ORAX (-)03311	CA3 LMR-Targeting (-)33200	2.68742	8.62392	784.783	86.9255	0.263676
676	CA3 Lucidum-Radiatum (-)03300	CA3 LMR-Targeting (-)33200	1.68971	6.66137	595.526	26.1791	0.207203		676	CA3 Lucidum-Radiatum (-)03300	CA3 LMR-Targeting (-)33200	0.372259	0.870909	54.8624	11.6367	0.0248874		676	CA3 Lucidum-Radiatum (-)03300	CA3 LMR-Targeting (-)33200	0.9954	4.68586	416.331	11.5024	0.14019		676	CA3 Lucidum-Radiatum (-)03300	CA3 LMR-Targeting (-)33200	2.90414	8.49998	745.133	73.1173	0.262594
677	CA3 Lucidum LAX (-)02310	CA3 LMR-Targeting (-)33200	1.64398	6.36676	578.153	27.742	0.201617		677	CA3 Lucidum LAX (-)02310	CA3 LMR-Targeting (-)33200	0.379914	0.855216	65.3098	12.4088	0.0269285		677	CA3 Lucidum LAX (-)02310	CA3 LMR-Targeting (-)33200	0.909683	4.45142	334.388	12.1062	0.135343		677	CA3 Lucidum LAX (-)02310	CA3 LMR-Targeting (-)33200	2.80896	8.18891	766.978	68.9255	0.270409
678	CA3 Spiny Lucidum (-)01320p	CA3 LMR-Targeting (-)33200	1.76025	6.74713	588.379	24.7521	0.202496		678	CA3 Spiny Lucidum (-)01320p	CA3 LMR-Targeting (-)33200	0.38448	0.870806	52.0883	11.382	0.0241138		678	CA3 Spiny Lucidum (-)01320p	CA3 LMR-Targeting (-)33200	0.997375	5.00377	420.414	10.7512	0.14436		678	CA3 Spiny Lucidum (-)01320p	CA3 LMR-Targeting (-)33200	2.91515	8.48185	733.412	77.5435	0.255012
679	CA3 Trilaminar (-)01113p	CA3 LMR-Targeting (-)33200	1.5989	6.51473	568.609	25.9413	0.19262		679	CA3 Trilaminar (-)01113p	CA3 LMR-Targeting (-)33200	0.36541	0.878815	57.1589	11.3754	0.0262832		679	CA3 Trilaminar (-)01113p	CA3 LMR-Targeting (-)33200	0.869371	4.6416	375.518	12.0708	0.119189		679	CA3 Trilaminar (-)01113p	CA3 LMR-Targeting (-)33200	2.55631	8.45895	726.417	74.2612	0.257145
680	CA3 Radiatum (-)03000	CA3 LMR-Targeting (-)33200	1.6074	6.62836	576.672	29.914	0.191947		680	CA3 Radiatum (-)03000	CA3 LMR-Targeting (-)33200	0.354544	0.890676	48.7919	14.5262	0.0268258		680	CA3 Radiatum (-)03000	CA3 LMR-Targeting (-)33200	0.881582	4.72089	412.439	12.2857	0.130801		680	CA3 Radiatum (-)03000	CA3 LMR-Targeting (-)33200	2.53583	8.66376	727.259	98.8699	0.249673
681	CA3 Mossy Fiber-Associated ORDEN (-)02332p	CA3 LMR-Targeting (-)33200	1.84573	5.80499	604.747	30.0973	0.211751		681	CA3 Mossy Fiber-Associated ORDEN (-)02332p	CA3 LMR-Targeting (-)33200	0.405738	0.742402	71.833	15.2254	0.0259314		681	CA3 Mossy Fiber-Associated ORDEN (-)02332p	CA3 LMR-Targeting (-)33200	0.989799	4.2949	377.767	11.5793	0.152153		681	CA3 Mossy Fiber-Associated ORDEN (-)02332p	CA3 LMR-Targeting (-)33200	2.80607	7.37089	840.116	91.2332	0.278591
682	CA3 Mossy Fiber-Associated (-)03330p	CA3 LMR-Targeting (-)33200	2.24937	5.34008	575.203	70.0078	0.216775		682	CA3 Mossy Fiber-Associated (-)03330p	CA3 LMR-Targeting (-)33200	0.426259	0.602331	37.0426	34.3046	0.01794		682	CA3 Mossy Fiber-Associated (-)03330p	CA3 LMR-Targeting (-)33200	1.42126	3.89931	468.63	22.6543	0.174447		682	CA3 Mossy Fiber-Associated (-)03330p	CA3 LMR-Targeting (-)33200	3.37959	6.84584	669.35	181.124	0.26074
683	CA3 Bistratified (-)03333	CA3 LMR-Targeting (-)33200	1.77601	6.0698	601.326	23.4415	0.213206		683	CA3 Bistratified (-)03333	CA3 LMR-Targeting (-)33200	0.380823	0.78668	56.4125	10.3029	0.0242047		683	CA3 Bistratified (-)03333	CA3 LMR-Targeting (-)33200	0.920909	4.45052	428.571	10.9921	0.157286		683	CA3 Bistratified (-)03333	CA3 LMR-Targeting (-)33200	2.9585	7.54355	748.303	65.4926	0.265331
684	CA3 Ivy (-)03333	CA3 LMR-Targeting (-)33200	1.93232	7.51488	582.518	46.4319	0.218852		684	CA3 Ivy (-)03333	CA3 LMR-Targeting (-)33200	0.401316	0.998674	41.444	23.6134	0.0198543		684	CA3 Ivy (-)03333	CA3 LMR-Targeting (-)33200	1.11685	5.40655	440.694	16.3194	0.161494		684	CA3 Ivy (-)03333	CA3 LMR-Targeting (-)33200	3.10939	9.73031	688.863	144.458	0.264748
685	CA3 QuadD-LM (-)12222	CA3 LMR-Targeting (-)33200	1.64456	6.56374	562.335	30.0897	0.198312		685	CA3 QuadD-LM (-)12222	CA3 LMR-Targeting (-)33200	0.357775	0.830576	54.3224	14.9116	0.0248669		685	CA3 QuadD-LM (-)12222	CA3 LMR-Targeting (-)33200	0.904684	4.66565	384.798	12.2044	0.13722		685	CA3 QuadD-LM (-)12222	CA3 LMR-Targeting (-)33200	2.54393	8.23538	712.947	91.3051	0.254883
686	CA1 Back-Projection (-)1133p	CA3 LMR-Targeting (-)33200	1.74145	6.67608	596.259	26.3522	0.200016		686	CA1 Back-Projection (-)1133p	CA3 LMR-Targeting (-)33200	0.397747	0.916132	68.04	12.5153	0.0252038		686	CA1 Back-Projection (-)1133p	CA3 LMR-Targeting (-)33200	0.952373	4.77465	391.837	12.0941	0.141209		686	CA1 Back-Projection (-)1133p	CA3 LMR-Targeting (-)33200	2.77148	9.10323	826.561	83.5973	0.259131
687	CA3 Interneuron Specific Oriens (-)01113	CA3 LMR-Targeting (-)33200	1.73592	6.2968	586.183	25.698	0.204315		687	CA3 Interneuron Specific Oriens (-)01113	CA3 LMR-Targeting (-)33200	0.385408	0.839227	56.7962	12.6645	0.0257955		687	CA3 Interneuron Specific Oriens (-)01113	CA3 LMR-Targeting (-)33200	0.964927	4.58223	406.35	11.3782	0.139563		687	CA3 Interneuron Specific Oriens (-)01113	CA3 LMR-Targeting (-)33200	2.75338	8.55571	761.395	82.7542	0.263232
688	CA3 Interneuron Specific Quad (-)03333p	CA3 LMR-Targeting (-)33200	1.81512	6.25054	581.921	26.7167	0.204328		688	CA3 Interneuron Specific Quad (-)03333p	CA3 LMR-Targeting (-)33200	0.415	0.827303	62.0346	12.9441	0.0260659		688	CA3 Interneuron Specific Quad (-)03333p	CA3 LMR-Targeting (-)33200	1.04638	4.45957	374.69	11.6013	0.139859		688	CA3 Interneuron Specific Quad (-)03333p	CA3 LMR-Targeting (-)33200	3.0479	7.99227	788.62	79.4881	0.262009
689	CA3 Pyramidal (+)23223p	CA3 R-LM (-)12000	1.04429	5.96478	379.65	34.6505	0.175922		689	CA3 Pyramidal (+)23223p	CA3 R-LM (-)12000	0.250938	0.818891	86.7888	11.9266	0.0339931		689	CA3 Pyramidal (+)23223p	CA3 R-LM (-)12000	0.594066	3.98281	128.868	17.587	0.109307		689	CA3 Pyramidal (+)23223p	CA3 R-LM (-)12000	1.76726	7.54495	647.466	71.3812	0.271408
690	CA3c Pyramidal (+)03223p	CA3 R-LM (-)12000	1.68243	4.82171	321.422	38.6543	0.202174		690	CA3c Pyramidal (+)03223p	CA3 R-LM (-)12000	0.388002	0.701657	68.1938	15.0713	0.0322803		690	CA3c Pyramidal (+)03223p	CA3 R-LM (-)12000	0.92254	3.37421	122.92	18.2009	0.141206		690	CA3c Pyramidal (+)03223p	CA3 R-LM (-)12000	3.02962	6.527	517.408	79.8008	0.282922
691	CA2 Pyramidal (+)2333p	CA3 R-LM (-)12000	1.80083	3.89285	274.597	75.7205	0.2264		691	CA2 Pyramidal (+)2333p	CA3 R-LM (-)12000	0.41254	0.59167	67.7045	25.9337	0.0338077		691	CA2 Pyramidal (+)2333p	CA3 R-LM (-)12000	0.994204	2.59563	100.423	36.4226	0.150383		691	CA2 Pyramidal (+)2333p	CA3 R-LM (-)12000	3.06166	5.38699	471.865	153.576	0.308486
692	DG HIPROM (-)1333p	CA3 R-LM (-)12000	1.65647	6.70898	582.198	31.9132	0.209986		692	DG HIPROM (-)1333p	CA3 R-LM (-)12000	0.397391	0.865685	69.8261	18.6588	0.0267493		692	DG HIPROM (-)1333p	CA3 R-LM (-)12000	0.805676	4.68394	365.371	14.3059	0.142985		692	DG HIPROM (-)1333p	CA3 R-LM (-)12000	2.74684	8.70764	788.572	135.145	0.273715
693	CA3 LMR-Targeting (-)33200	CA3 R-LM (-)12000	1.45641	6.94097	559.243	32.9742	0.181246		693	CA3 LMR-Targeting (-)33200	CA3 R-LM (-)12000	0.347375	0.926319	55.2176	15.9746	0.0275807		693	CA3 LMR-Targeting (-)33200	CA3 R-LM (-)12000	0.788989	4.78645	371.268	14.015	0.118865		693	CA3 LMR-Targeting (-)33200	CA3 R-LM (-)12000	2.58957	9.29625	723.355	93.9623	0.24535
694	CA3 O-LM (-)11003	CA3 R-LM (-)12000	1.68009	6.65278	572.186	23.9822	0.214322		694	CA3 O-LM (-)11003	CA3 R-LM (-)12000	0.417138	0.889079	59.8632	10.6712	0.0268712		694	CA3 O-LM (-)11003	CA3 R-LM (-)12000	0.879923	4.74512	375.911	11.7384	0.136452		694	CA3 O-LM (-)11003	CA3 R-LM (-)12000	2.8365	8.51895	727.048	66.5473	0.268579
695	CA3 Lucidum ORAX (-)03311	CA3 R-LM (-)12000	1.61095	6.54234	585.324	23.7348	0.211319		695	CA3 Lucidum ORAX (-)03311	CA3 R-LM (-)12000	0.396319	0.903627	69.6236	10.937	0.0262233		695	CA3 Lucidum ORAX (-)03311	CA3 R-LM (-)12000	0.795675	4.64848	363.934	10.4646	0.134594		695	CA3 Lucidum ORAX (-)03311	CA3 R-LM (-)12000	2.73745	8.85166	805.613	77.2575	0.272326
696	CA3 Lucidum-Radiatum (-)03300	CA3 R-LM (-)12000	1.63564	6.71248	585.183	24.3343	0.212852		696	CA3 Lucidum-Radiatum (-)03300	CA3 R-LM (-)12000	0.387941	0.897481	62.2146	10.6494	0.0265595		696	CA3 Lucidum-Radiatum (-)03300	CA3 R-LM (-)12000	0.832636	4.79616	371.737	11.6695	0.135334		696	CA3 Lucidum-Radiatum (-)03300	CA3 R-LM (-)12000	2.81895	8.86018	744.356	61.4567	0.270916
697	CA3 Spiny Lucidum (-)01320p	CA3 R-LM (-)12000	1.70715	6.81041	579.737	22.9644	0.208156		697	CA3 Spiny Lucidum (-)01320p	CA3 R-LM (-)12000	0.401618	0.906243	59.1666	10.1465	0.0257686		697	CA3 Spiny Lucidum (-)01320p	CA3 R-LM (-)12000	0.828563	4.78234	377.214	10.9695	0.141111		697	CA3 Spiny Lucidum (-)01320p	CA3 R-LM (-)12000	2.85459	9.0727	734.597	64.0031	0.265906
698	CA3 Trilaminar (-)01113p	CA3 R-LM (-)12000	1.53981	6.58596	556.666	24.5755	0.197755		698	CA3 Trilaminar (-)01113p	CA3 R-LM (-)12000	0.383992	0.915675	65.075	10.853	0.0282903		698	CA3 Trilaminar (-)01113p	CA3 R-LM (-)12000	0.812819	4.53908	329.957	12.172	0.114102		698	CA3 Trilaminar (-)01113p	CA3 R-LM (-)12000	2.57915	8.73289	719.707	67.4279	0.261878
699	CA3 Radiatum (-)03000	CA3 R-LM (-)12000	1.56432	6.6753	568.346	27.4243	0.198069		699	CA3 Radiatum (-)03000	CA3 R-LM (-)12000	0.375259	0.93493	56.6862	13.1335	0.0290016		699	CA3 Radiatum (-)03000	CA3 R-LM (-)12000	0.79676	4.68491	372.243	12.3534	0.130572		699	CA3 Radiatum (-)03000	CA3 R-LM (-)12000	2.72198	8.99859	728.902	84.0619	0.260196
700	CA3 Mossy Fiber-Associated (-)03330p	CA3 R-LM (-)12000	2.23769	5.36131	572.586	62.9477	0.221713		700	CA3 Mossy Fiber-Associated (-)03330p	CA3 R-LM (-)12000	0.455984	0.615	42.5801	31.9035	0.0196061		700	CA3 Mossy Fiber-Associated (-)03330p	CA3 R-LM (-)12000	1.25351	3.88331	439.952	18.0262	0.171981		700	CA3 Mossy Fiber-Associated (-)03330p	CA3 R-LM (-)12000	3.40368	6.77065	679.934	165.008	0.266844
701	CA3 Bistratified (-)03333	CA3 R-LM (-)12000	1.71972	6.13164	591.498	21.9775	0.218426		701	CA3 Bistratified (-)03333	CA3 R-LM (-)12000	0.394086	0.819091	64.6376	9.48217	0.0259971		701	CA3 Bistratified (-)03333	CA3 R-LM (-)12000	0.862492	4.43008	382.091	11.0243	0.152839		701	CA3 Bistratified (-)03333	CA3 R-LM (-)12000	2.90582	8.2024	761.005	58.8144	0.278567
702	CA3 Ivy (-)03333	CA3 R-LM (-)12000	1.89399	7.64345	576.755	44.0107	0.22477		702	CA3 Ivy (-)03333	CA3 R-LM (-)12000	0.418986	1.01647	47.896	22.7531	0.0209352		702	CA3 Ivy (-)03333	CA3 R-LM (-)12000	1.0566	5.49763	404.295	15.0088	0.16001		702	CA3 Ivy (-)03333	CA3 R-LM (-)12000	3.04399	10.0556	711.249	132.392	0.269535
703	CA1 Back-Projection (-)1133p	CA3 R-LM (-)12000	1.69231	6.7193	581.318	24.9817	0.205419		703	CA1 Back-Projection (-)1133p	CA3 R-LM (-)12000	0.418075	0.943897	76.0428	11.5769	0.0271753		703	CA1 Back-Projection (-)1133p	CA3 R-LM (-)12000	0.870943	4.71522	348.949	11.3255	0.137034		703	CA1 Back-Projection (-)1133p	CA3 R-LM (-)12000	2.92113	9.38772	815.715	75.4209	0.272248
704	CA3 Interneuron Specific Oriens (-)01113	CA3 R-LM (-)12000	1.68562	6.35579	574.34	24.1904	0.209961		704	CA3 Interneuron Specific Oriens (-)01113	CA3 R-LM (-)12000	0.40586	0.879589	64.2599	11.7762	0.0278388		704	CA3 Interneuron Specific Oriens (-)01113	CA3 R-LM (-)12000	0.866707	4.66646	362.212	11.4074	0.135484		704	CA3 Interneuron Specific Oriens (-)01113	CA3 R-LM (-)12000	2.74029	8.81829	753.963	70.2091	0.266115
705	CA3 Interneuron Specific Quad (-)03333p	CA3 R-LM (-)12000	1.76927	6.2948	566.509	25.3483	0.210503		705	CA3 Interneuron Specific Quad (-)03333p	CA3 R-LM (-)12000	0.436347	0.856504	69.3418	12.1906	0.0279851		705	CA3 Interneuron Specific Quad (-)03333p	CA3 R-LM (-)12000	0.863062	4.48247	332.685	11.7387	0.135551		705	CA3 Interneuron Specific Quad (-)03333p	CA3 R-LM (-)12000	3.02479	8.18273	779.476	73.3731	0.272498
706	CA3 Pyramidal (+)23223p	CA3 O-LM (-)11003	0.912258	5.59139	415.296	31.575	0.181122		706	CA3 Pyramidal (+)23223p	CA3 O-LM (-)11003	0.232475	0.798502	93.6043	9.83579	0.0335248		706	CA3 Pyramidal (+)23223p	CA3 O-LM (-)11003	0.502085	3.51727	127.456	14.6798	0.105833		706	CA3 Pyramidal (+)23223p	CA3 O-LM (-)11003	1.66503	7.16034	707.742	63.9692	0.281507
707	CA3c Pyramidal (+)03223p	CA3 O-LM (-)11003	1.50297	4.50168	344.186	34.551	0.207115		707	CA3c Pyramidal (+)03223p	CA3 O-LM (-)11003	0.357999	0.670011	73.1781	12.3542	0.031083		707	CA3c Pyramidal (+)03223p	CA3 O-LM (-)11003	0.788025	3.07867	114.485	15.7721	0.135229		707	CA3c Pyramidal (+)03223p	CA3 O-LM (-)11003	2.53108	6.0041	568.428	71.0744	0.29096
708	CA2 Pyramidal (+)2333p	CA3 O-LM (-)11003	1.71924	3.80296	294.746	66.293	0.230886		708	CA2 Pyramidal (+)2333p	CA3 O-LM (-)11003	0.417225	0.589021	74.0309	22.178	0.0330784		708	CA2 Pyramidal (+)2333p	CA3 O-LM (-)11003	0.992972	2.43299	98.3803	32.0674	0.141248		708	CA2 Pyramidal (+)2333p	CA3 O-LM (-)11003	3.06158	5.30421	540.816	153.845	0.319884
709	DG HIPROM (-)1333p	CA3 O-LM (-)11003	1.6474	6.54419	595.855	30.283	0.214		709	DG HIPROM (-)1333p	CA3 O-LM (-)11003	0.41515	0.874062	70.6492	17.7127	0.0251733		709	DG HIPROM (-)1333p	CA3 O-LM (-)11003	0.905495	4.66925	345.788	12.7874	0.137271		709	DG HIPROM (-)1333p	CA3 O-LM (-)11003	2.88019	8.36264	815.298	127.565	0.276468
710	CA3 O-LM (-)11003	CA3 O-LM (-)11003	1.65975	6.52358	584.591	23.1462	0.218678		710	CA3 O-LM (-)11003	CA3 O-LM (-)11003	0.435915	0.889211	61.2424	10.0131	0.0257526		710	CA3 O-LM (-)11003	CA3 O-LM (-)11003	0.816964	4.61264	357.153	11.5832	0.132468		710	CA3 O-LM (-)11003	CA3 O-LM (-)11003	3.24002	8.36217	751.059	65.337	0.277647
711	CA3 Lucidum ORAX (-)03311	CA3 O-LM (-)11003	1.58221	6.39405	599.505	22.7996	0.215422		711	CA3 Lucidum ORAX (-)03311	CA3 O-LM (-)11003	0.413639	0.907175	71.0077	10.2259	0.0252394		711	CA3 Lucidum ORAX (-)03311	CA3 O-LM (-)11003	0.767215	4.50843	348.224	9.64255	0.129245		711	CA3 Lucidum ORAX (-)03311	CA3 O-LM (-)11003	2.99251	8.41241	814.362	76.3236	0.280905
712	CA3 Trilaminar (-)01113p	CA3 O-LM (-)11003	1.51079	6.42767	571.507	23.5512	0.202102		712	CA3 Trilaminar (-)01113p	CA3 O-LM (-)11003	0.398523	0.913595	66.5612	10.0871	0.0271442		712	CA3 Trilaminar (-)01113p	CA3 O-LM (-)11003	0.749378	4.15274	315.135	11.1307	0.108943		712	CA3 Trilaminar (-)01113p	CA3 O-LM (-)11003	2.80358	8.32203	750.366	67.3487	0.271727
713	CA3 SO-SO (-)00003	CA3 O-LM (-)11003	1.71166	6.44508	586.678	23.5242	0.2178		713	CA3 SO-SO (-)00003	CA3 O-LM (-)11003	0.447452	0.909596	61.965	10.1494	0.025972		713	CA3 SO-SO (-)00003	CA3 O-LM (-)11003	0.80283	4.31117	354.787	11.9427	0.146284		713	CA3 SO-SO (-)00003	CA3 O-LM (-)11003	3.12251	8.47599	741.507	63.6274	0.278226
714	CA3 Bistratified (-)03333	CA3 O-LM (-)11003	1.6903	6.00628	604.878	21.2318	0.222763		714	CA3 Bistratified (-)03333	CA3 O-LM (-)11003	0.414111	0.823053	66.7136	9.11341	0.0247968		714	CA3 Bistratified (-)03333	CA3 O-LM (-)11003	0.806052	4.1745	364.329	10.0021	0.148119		714	CA3 Bistratified (-)03333	CA3 O-LM (-)11003	3.29831	8.07565	777.405	62.2889	0.287331
715	CA3 Ivy (-)03333	CA3 O-LM (-)11003	1.88857	7.57112	586.08	42.9819	0.227814		715	CA3 Ivy (-)03333	CA3 O-LM (-)11003	0.447268	1.03011	47.8966	22.6009	0.0198412		715	CA3 Ivy (-)03333	CA3 O-LM (-)11003	0.988351	5.01683	389.838	15.1224	0.156663		715	CA3 Ivy (-)03333	CA3 O-LM (-)11003	3.46645	9.98514	712.265	142.333	0.272608
716	CA1 Back-Projection (-)1133p	CA3 O-LM (-)11003	1.67021	6.56984	596.261	24.0706	0.209593		716	CA1 Back-Projection (-)1133p	CA3 O-LM (-)11003	0.445119	0.94884	77.5442	11.1511	0.0262336		716	CA1 Back-Projection (-)1133p	CA3 O-LM (-)11003	0.839706	4.27602	328.024	10.5863	0.131759		716	CA1 Back-Projection (-)1133p	CA3 O-LM (-)11003	3.13968	8.9012	850.915	73.5175	0.280747
717	CA3 Interneuron Specific Oriens (-)01113	CA3 O-LM (-)11003	1.65719	6.21027	588.165	23.3328	0.214066		717	CA3 Interneuron Specific Oriens (-)01113	CA3 O-LM (-)11003	0.422239	0.887918	65.921	11.1576	0.0264761		717	CA3 Interneuron Specific Oriens (-)01113	CA3 O-LM (-)11003	0.845723	4.21541	346.86	10.3505	0.128904		717	CA3 Interneuron Specific Oriens (-)01113	CA3 O-LM (-)11003	3.06468	8.46095	782.559	69.6888	0.274568
718	CA3 Interneuron Specific Quad (-)03333p	CA3 O-LM (-)11003	1.7548	6.16019	581.339	24.3457	0.214426		718	CA3 Interneuron Specific Quad (-)03333p	CA3 O-LM (-)11003	0.469002	0.86295	70.3224	11.5243	0.0269485		718	CA3 Interneuron Specific Quad (-)03333p	CA3 O-LM (-)11003	0.945828	3.99917	314.625	10.5094	0.129843		718	CA3 Interneuron Specific Quad (-)03333p	CA3 O-LM (-)11003	3.44626	7.93525	810.269	75.4135	0.281989
719	DG Granule (+)2201p	CA3 Lucidum ORAX (-)03311	1.52228	4.94741	371.612	63.5142	0.182406		719	DG Granule (+)2201p	CA3 Lucidum ORAX (-)03311	0.328713	0.679695	89.3567	23.3878	0.0304222		719	DG Granule (+)2201p	CA3 Lucidum ORAX (-)03311	0.883972	3.47809	122.984	27.3693	0.10456		719	DG Granule (+)2201p	CA3 Lucidum ORAX (-)03311	2.4778	6.52813	667.984	144.313	0.26034
720	DG Semilunar Granule (+)2311p	CA3 Lucidum ORAX (-)03311	1.6149	5.16969	403.567	63.2592	0.191936		720	DG Semilunar Granule (+)2311p	CA3 Lucidum ORAX (-)03311	0.36245	0.718473	82.0225	23.592	0.0278573		720	DG Semilunar Granule (+)2311p	CA3 Lucidum ORAX (-)03311	0.962078	3.57252	153.946	30.583	0.133476		720	DG Semilunar Granule (+)2311p	CA3 Lucidum ORAX (-)03311	2.67521	6.77627	714.778	137.086	0.266468
721	DG Hilar Ectopic Granule (+)2203p	CA3 Lucidum ORAX (-)03311	1.54126	4.5268	381.062	39.2408	0.192331		721	DG Hilar Ectopic Granule (+)2203p	CA3 Lucidum ORAX (-)03311	0.384179	0.69807	89.101	14.1017	0.0349856		721	DG Hilar Ectopic Granule (+)2203p	CA3 Lucidum ORAX (-)03311	0.892129	2.9124	122.185	17.7245	0.119671		721	DG Hilar Ectopic Granule (+)2203p	CA3 Lucidum ORAX (-)03311	2.72219	6.02318	709.262	80.1397	0.288151
722	CA3 Granule (+)22100	CA3 Lucidum ORAX (-)03311	1.70281	3.81661	223.123	55.6055	0.190467		722	CA3 Granule (+)22100	CA3 Lucidum ORAX (-)03311	0.39276	0.566146	61.7309	19.1374	0.0343625		722	CA3 Granule (+)22100	CA3 Lucidum ORAX (-)03311	0.973486	2.65729	74.4262	25.1092	0.120229		722	CA3 Granule (+)22100	CA3 Lucidum ORAX (-)03311	2.8809	5.05306	475.661	125.425	0.295447
723	CA3 Pyramidal (+)23223p	CA3 Lucidum ORAX (-)03311	0.970691	6.2563	396.656	31.4523	0.175775		723	CA3 Pyramidal (+)23223p	CA3 Lucidum ORAX (-)03311	0.25294	0.887331	92.0116	10.3574	0.0339918		723	CA3 Pyramidal (+)23223p	CA3 Lucidum ORAX (-)03311	0.559411	4.12956	128.679	15.1128	0.105853		723	CA3 Pyramidal (+)23223p	CA3 Lucidum ORAX (-)03311	1.71343	7.92226	700.963	61.6056	0.271831
724	CA3c Pyramidal (+)03223p	CA3 Lucidum ORAX (-)03311	1.60942	4.98193	330.117	34.1661	0.203046		724	CA3c Pyramidal (+)03223p	CA3 Lucidum ORAX (-)03311	0.394554	0.728344	71.0362	12.8953	0.0320836		724	CA3c Pyramidal (+)03223p	CA3 Lucidum ORAX (-)03311	0.890706	3.49385	119.259	16.7254	0.138698		724	CA3c Pyramidal (+)03223p	CA3 Lucidum ORAX (-)03311	2.96382	6.63351	547.464	67.1317	0.282898
725	CA2 Pyramidal (+)2333p	CA3 Lucidum ORAX (-)03311	1.71336	3.99248	286.787	69.0098	0.225484		725	CA2 Pyramidal (+)2333p	CA3 Lucidum ORAX (-)03311	0.423594	0.61975	71.9796	23.4411	0.0339459		725	CA2 Pyramidal (+)2333p	CA3 Lucidum ORAX (-)03311	0.957689	2.63338	100.355	32.5042	0.142386		725	CA2 Pyramidal (+)2333p	CA3 Lucidum ORAX (-)03311	2.97464	5.39597	530.543	154.401	0.311431
726	DG HIPROM (-)1333p	CA3 Lucidum ORAX (-)03311	1.62814	6.88219	590.942	30.233	0.210331		726	DG HIPROM (-)1333p	CA3 Lucidum ORAX (-)03311	0.419673	0.918779	72.7012	17.8538	0.0260569		726	DG HIPROM (-)1333p	CA3 Lucidum ORAX (-)03311	0.813227	4.82223	364.108	13.4219	0.148027		726	DG HIPROM (-)1333p	CA3 Lucidum ORAX (-)03311	2.72414	8.72928	835.748	130.414	0.276855
727	CA3 LMR-Targeting (-)33200	CA3 Lucidum ORAX (-)03311	1.41559	7.14765	564.461	31.2672	0.180651		727	CA3 LMR-Targeting (-)33200	CA3 Lucidum ORAX (-)03311	0.366285	0.996986	56.8788	15.2969	0.0275595		727	CA3 LMR-Targeting (-)33200	CA3 Lucidum ORAX (-)03311	0.764437	4.64202	368.877	14.6203	0.120735		727	CA3 LMR-Targeting (-)33200	CA3 Lucidum ORAX (-)03311	2.53933	9.76204	763.57	95.4122	0.244768
728	CA3 O-LM (-)11003	CA3 Lucidum ORAX (-)03311	1.63774	6.8425	578.678	22.7831	0.21455		728	CA3 O-LM (-)11003	CA3 Lucidum ORAX (-)03311	0.436985	0.937705	62.4466	10.2323	0.0266517		728	CA3 O-LM (-)11003	CA3 Lucidum ORAX (-)03311	0.843284	4.7849	376.738	11.5313	0.142751		728	CA3 O-LM (-)11003	CA3 Lucidum ORAX (-)03311	2.95193	8.84851	765.71	65.0977	0.267654
729	CA3 Lucidum ORAX (-)03311	CA3 Lucidum ORAX (-)03311	1.57298	6.73408	594.014	22.4636	0.211532		729	CA3 Lucidum ORAX (-)03311	CA3 Lucidum ORAX (-)03311	0.416345	0.955513	73.3583	10.3381	0.0259002		729	CA3 Lucidum ORAX (-)03311	CA3 Lucidum ORAX (-)03311	0.803789	4.74906	367.736	9.87494	0.139749		729	CA3 Lucidum ORAX (-)03311	CA3 Lucidum ORAX (-)03311	2.77968	9.23457	859.984	75.3021	0.270457
730	CA3 Lucidum-Radiatum (-)03300	CA3 Lucidum ORAX (-)03311	1.59535	6.9043	592.686	23.1735	0.212917		730	CA3 Lucidum-Radiatum (-)03300	CA3 Lucidum ORAX (-)03311	0.409719	0.946446	65.229	10.22	0.0263025		730	CA3 Lucidum-Radiatum (-)03300	CA3 Lucidum ORAX (-)03311	0.834885	4.92289	373.96	10.927	0.140529		730	CA3 Lucidum-Radiatum (-)03300	CA3 Lucidum ORAX (-)03311	2.98332	9.03047	788.173	65.6315	0.269887
731	CA3 Lucidum LAX (-)02310	CA3 Lucidum ORAX (-)03311	1.5623	6.5594	567.505	25.1021	0.207622		731	CA3 Lucidum LAX (-)02310	CA3 Lucidum ORAX (-)03311	0.422832	0.94461	77.2264	11.2425	0.0286879		731	CA3 Lucidum LAX (-)02310	CA3 Lucidum ORAX (-)03311	0.760386	4.52052	283.838	11.8152	0.137015		731	CA3 Lucidum LAX (-)02310	CA3 Lucidum ORAX (-)03311	2.94748	8.79153	807.712	59.4948	0.276422
732	CA3 Spiny Lucidum (-)01320p	CA3 Lucidum ORAX (-)03311	1.66915	7.00479	585.941	21.9094	0.208649		732	CA3 Spiny Lucidum (-)01320p	CA3 Lucidum ORAX (-)03311	0.421081	0.957866	61.9243	9.86058	0.0252883		732	CA3 Spiny Lucidum (-)01320p	CA3 Lucidum ORAX (-)03311	0.82717	4.95386	374.871	10.8737	0.146587		732	CA3 Spiny Lucidum (-)01320p	CA3 Lucidum ORAX (-)03311	2.98924	9.13264	777.58	69.2063	0.265662
733	CA3 Trilaminar (-)01113p	CA3 Lucidum ORAX (-)03311	1.50307	6.77556	564.911	23.0764	0.19828		733	CA3 Trilaminar (-)01113p	CA3 Lucidum ORAX (-)03311	0.401303	0.970644	67.9159	9.93205	0.0277138		733	CA3 Trilaminar (-)01113p	CA3 Lucidum ORAX (-)03311	0.79024	4.5518	334.706	11.8124	0.119685		733	CA3 Trilaminar (-)01113p	CA3 Lucidum ORAX (-)03311	2.60327	9.13918	764.198	64.6425	0.263088
734	CA3 Radiatum (-)03000	CA3 Lucidum ORAX (-)03311	1.52166	6.87836	574.31	26.0777	0.197808		734	CA3 Radiatum (-)03000	CA3 Lucidum ORAX (-)03311	0.396421	0.987272	58.996	12.665	0.0287622		734	CA3 Radiatum (-)03000	CA3 Lucidum ORAX (-)03311	0.796114	4.59929	368.011	12.6602	0.130455		734	CA3 Radiatum (-)03000	CA3 Lucidum ORAX (-)03311	2.69083	9.32787	770.095	89.0737	0.257831
735	CA3 Mossy Fiber-Associated ORDEN (-)02332p	CA3 Lucidum ORAX (-)03311	1.77717	5.95718	595.817	27.1293	0.217998		735	CA3 Mossy Fiber-Associated ORDEN (-)02332p	CA3 Lucidum ORAX (-)03311	0.45672	0.829295	85.8886	14.0431	0.0277369		735	CA3 Mossy Fiber-Associated ORDEN (-)02332p	CA3 Lucidum ORAX (-)03311	0.88507	4.09437	326.637	11.0264	0.150207		735	CA3 Mossy Fiber-Associated ORDEN (-)02332p	CA3 Lucidum ORAX (-)03311	3.08614	7.92035	887.352	87.6716	0.284265
736	CA3 Mossy Fiber-Associated (-)03330p	CA3 Lucidum ORAX (-)03311	2.21569	5.4968	578.406	60.3528	0.222819		736	CA3 Mossy Fiber-Associated (-)03330p	CA3 Lucidum ORAX (-)03311	0.487246	0.655757	43.2183	31.9982	0.0188999		736	CA3 Mossy Fiber-Associated (-)03330p	CA3 Lucidum ORAX (-)03311	1.25773	4.12127	449.655	19.7017	0.178151		736	CA3 Mossy Fiber-Associated (-)03330p	CA3 Lucidum ORAX (-)03311	3.53251	6.99933	708.05	166.422	0.268619
737	CA3 Bistratified (-)03333	CA3 Lucidum ORAX (-)03311	1.67687	6.31485	599.142	20.8064	0.218362		737	CA3 Bistratified (-)03333	CA3 Lucidum ORAX (-)03311	0.421787	0.870388	67.9367	8.89279	0.0256121		737	CA3 Bistratified (-)03333	CA3 Lucidum ORAX (-)03311	0.832274	4.44617	385.521	10.7541	0.158066		737	CA3 Bistratified (-)03333	CA3 Lucidum ORAX (-)03311	3.06967	8.269	805.247	56.7527	0.276891
738	CA3 Ivy (-)03333	CA3 Lucidum ORAX (-)03311	1.86532	7.88622	581.717	42.7445	0.225104		738	CA3 Ivy (-)03333	CA3 Lucidum ORAX (-)03311	0.445453	1.08051	48.6455	22.8233	0.0204091		738	CA3 Ivy (-)03333	CA3 Lucidum ORAX (-)03311	1.02873	5.44872	406.148	15.7468	0.166055		738	CA3 Ivy (-)03333	CA3 Lucidum ORAX (-)03311	3.22129	10.3951	724.834	132.855	0.26887
739	CA1 Back-Projection (-)1133p	CA3 Lucidum ORAX (-)03311	1.65564	6.90891	589.664	23.7381	0.206198		739	CA1 Back-Projection (-)1133p	CA3 Lucidum ORAX (-)03311	0.441001	1.0022	79.3341	11.2382	0.0265995		739	CA1 Back-Projection (-)1133p	CA3 Lucidum ORAX (-)03311	0.872968	4.70949	346.365	10.8711	0.142889		739	CA1 Back-Projection (-)1133p	CA3 Lucidum ORAX (-)03311	2.92972	9.79218	869.168	78.0298	0.271458
740	CA3 Interneuron Specific Oriens (-)01113	CA3 Lucidum ORAX (-)03311	1.64604	6.54313	581.944	22.9417	0.210284		740	CA3 Interneuron Specific Oriens (-)01113	CA3 Lucidum ORAX (-)03311	0.425518	0.934669	67.2594	11.273	0.0272305		740	CA3 Interneuron Specific Oriens (-)01113	CA3 Lucidum ORAX (-)03311	0.876495	4.66745	364.629	10.3498	0.140844		740	CA3 Interneuron Specific Oriens (-)01113	CA3 Lucidum ORAX (-)03311	2.86284	9.19988	800.744	76.2107	0.267445
741	CA3 Interneuron Specific Quad (-)03333p	CA3 Lucidum ORAX (-)03311	1.73547	6.46799	575.43	24.034	0.211291		741	CA3 Interneuron Specific Quad (-)03333p	CA3 Lucidum ORAX (-)03311	0.459332	0.903581	72.2236	11.5622	0.0274304		741	CA3 Interneuron Specific Quad (-)03333p	CA3 Lucidum ORAX (-)03311	0.887271	4.38054	332.178	11.3834	0.141543		741	CA3 Interneuron Specific Quad (-)03333p	CA3 Lucidum ORAX (-)03311	3.15906	8.55276	829.184	72.087	0.271638
742	DG Granule (+)2201p	CA3 Lucidum-Radiatum (-)03300	1.53087	4.9672	376.181	63.4702	0.183138		742	DG Granule (+)2201p	CA3 Lucidum-Radiatum (-)03300	0.323335	0.642	90.561	23.478	0.0304615		742	DG Granule (+)2201p	CA3 Lucidum-Radiatum (-)03300	0.775744	3.5265	139.042	28.8097	0.102744		742	DG Granule (+)2201p	CA3 Lucidum-Radiatum (-)03300	2.50419	6.38634	663.425	147.294	0.263469
743	DG Semilunar Granule (+)2311p	CA3 Lucidum-Radiatum (-)03300	1.62813	5.18157	406.993	63.0397	0.192924		743	DG Semilunar Granule (+)2311p	CA3 Lucidum-Radiatum (-)03300	0.353705	0.695449	82.02	23.5222	0.0280422		743	DG Semilunar Granule (+)2311p	CA3 Lucidum-Radiatum (-)03300	0.844209	3.67288	171.448	30.7835	0.132756		743	DG Semilunar Granule (+)2311p	CA3 Lucidum-Radiatum (-)03300	2.70671	7.28589	696.415	136.512	0.269495
744	DG Hilar Ectopic Granule (+)2203p	CA3 Lucidum-Radiatum (-)03300	1.55146	4.53523	385.228	39.3233	0.192758		744	DG Hilar Ectopic Granule (+)2203p	CA3 Lucidum-Radiatum (-)03300	0.366641	0.671694	90.144	14.074	0.03448		744	DG Hilar Ectopic Granule (+)2203p	CA3 Lucidum-Radiatum (-)03300	0.753926	3.06654	138.573	19.894	0.117415		744	DG Hilar Ectopic Granule (+)2203p	CA3 Lucidum-Radiatum (-)03300	2.74372	6.48594	707.152	83.5222	0.289948
745	CA3 Granule (+)22100	CA3 Lucidum-Radiatum (-)03300	1.71789	3.82053	226.682	55.6174	0.190934		745	CA3 Granule (+)22100	CA3 Lucidum-Radiatum (-)03300	0.380969	0.541626	63.4012	19.2673	0.034251		745	CA3 Granule (+)22100	CA3 Lucidum-Radiatum (-)03300	0.846716	2.54254	80.7721	27.9852	0.118036		745	CA3 Granule (+)22100	CA3 Lucidum-Radiatum (-)03300	2.84277	5.11948	498.178	114.06	0.295417
746	CA3 Pyramidal (+)23223p	CA3 Lucidum-Radiatum (-)03300	0.974467	6.2584	399.16	31.5577	0.176246		746	CA3 Pyramidal (+)23223p	CA3 Lucidum-Radiatum (-)03300	0.242065	0.836787	93.1241	10.4365	0.0340379		746	CA3 Pyramidal (+)23223p	CA3 Lucidum-Radiatum (-)03300	0.472519	4.16094	146.829	16.2306	0.109375		746	CA3 Pyramidal (+)23223p	CA3 Lucidum-Radiatum (-)03300	1.73669	8.29465	694.558	63.4739	0.273897
747	CA3c Pyramidal (+)03223p	CA3 Lucidum-Radiatum (-)03300	1.61337	4.99439	332.873	34.3932	0.203127		747	CA3c Pyramidal (+)03223p	CA3 Lucidum-Radiatum (-)03300	0.383843	0.717881	71.5487	12.807	0.031902		747	CA3c Pyramidal (+)03223p	CA3 Lucidum-Radiatum (-)03300	0.7576	3.38801	133.622	16.2706	0.132592		747	CA3c Pyramidal (+)03223p	CA3 Lucidum-Radiatum (-)03300	3.02052	6.74358	562.848	71.2299	0.285646
748	CA2 Pyramidal (+)2333p	CA3 Lucidum-Radiatum (-)03300	1.7169	4.00423	290.44	68.9367	0.225597		748	CA2 Pyramidal (+)2333p	CA3 Lucidum-Radiatum (-)03300	0.402999	0.586766	75.1982	23.1089	0.0331018		748	CA2 Pyramidal (+)2333p	CA3 Lucidum-Radiatum (-)03300	0.870141	2.58906	110.686	33.3846	0.146924		748	CA2 Pyramidal (+)2333p	CA3 Lucidum-Radiatum (-)03300	3.01322	5.17652	551.07	142.926	0.310832
749	DG HIPROM (-)1333p	CA3 Lucidum-Radiatum (-)03300	1.62079	6.88874	593.783	30.1582	0.210565		749	DG HIPROM (-)1333p	CA3 Lucidum-Radiatum (-)03300	0.405017	0.899151	71.0815	17.1604	0.0260284		749	DG HIPROM (-)1333p	CA3 Lucidum-Radiatum (-)03300	0.815038	4.78767	403.473	13.0727	0.14172		749	DG HIPROM (-)1333p	CA3 Lucidum-Radiatum (-)03300	2.75653	8.8502	804.945	121.052	0.276009
750	CA3 LMR-Targeting (-)33200	CA3 Lucidum-Radiatum (-)03300	1.41805	7.14757	567.17	31.2847	0.180888		750	CA3 LMR-Targeting (-)33200	CA3 Lucidum-Radiatum (-)03300	0.354676	0.965344	55.6952	14.9761	0.0270119		750	CA3 LMR-Targeting (-)33200	CA3 Lucidum-Radiatum (-)03300	0.658859	4.8661	403.332	13.6363	0.116322		750	CA3 LMR-Targeting (-)33200	CA3 Lucidum-Radiatum (-)03300	2.57025	9.99653	743.642	95.5741	0.248257
751	CA3 O-LM (-)11003	CA3 Lucidum-Radiatum (-)03300	1.63818	6.84753	581.734	22.9912	0.214465		751	CA3 O-LM (-)11003	CA3 Lucidum-Radiatum (-)03300	0.42516	0.920318	60.7828	10.2061	0.026444		751	CA3 O-LM (-)11003	CA3 Lucidum-Radiatum (-)03300	0.733013	4.69329	410.323	11.8736	0.134685		751	CA3 O-LM (-)11003	CA3 Lucidum-Radiatum (-)03300	2.9492	9.16398	742.964	64.006	0.272163
752	CA3 Lucidum ORAX (-)03311	CA3 Lucidum-Radiatum (-)03300	1.57178	6.73412	596.388	22.5443	0.211524		752	CA3 Lucidum ORAX (-)03311	CA3 Lucidum-Radiatum (-)03300	0.406258	0.945038	71.5024	10.0613	0.0258083		752	CA3 Lucidum ORAX (-)03311	CA3 Lucidum-Radiatum (-)03300	0.696865	4.68408	401.005	9.54727	0.133408		752	CA3 Lucidum ORAX (-)03311	CA3 Lucidum-Radiatum (-)03300	2.78131	9.56426	833.83	69.4094	0.276443
753	CA3 Lucidum-Radiatum (-)03300	CA3 Lucidum-Radiatum (-)03300	1.5975	6.90815	595.535	23.3047	0.21305		753	CA3 Lucidum-Radiatum (-)03300	CA3 Lucidum-Radiatum (-)03300	0.398127	0.928645	63.6148	10.0793	0.0260745		753	CA3 Lucidum-Radiatum (-)03300	CA3 Lucidum-Radiatum (-)03300	0.786366	4.85334	404.987	10.6473	0.134589		753	CA3 Lucidum-Radiatum (-)03300	CA3 Lucidum-Radiatum (-)03300	2.9777	9.3402	759.399	63.6351	0.274571
754	CA3 Lucidum LAX (-)02310	CA3 Lucidum-Radiatum (-)03300	1.56229	6.56348	570.178	25.2364	0.207741		754	CA3 Lucidum LAX (-)02310	CA3 Lucidum-Radiatum (-)03300	0.409477	0.939013	75.0685	11.3407	0.0285224		754	CA3 Lucidum LAX (-)02310	CA3 Lucidum-Radiatum (-)03300	0.756944	4.45652	317.449	11.5802	0.129679		754	CA3 Lucidum LAX (-)02310	CA3 Lucidum-Radiatum (-)03300	2.90789	9.09678	777.638	60.5082	0.274155
755	CA3 Spiny Lucidum (-)01320p	CA3 Lucidum-Radiatum (-)03300	1.67174	7.00535	588.723	22.0479	0.20873		755	CA3 Spiny Lucidum (-)01320p	CA3 Lucidum-Radiatum (-)03300	0.411388	0.933623	60.2139	9.77695	0.025339		755	CA3 Spiny Lucidum (-)01320p	CA3 Lucidum-Radiatum (-)03300	0.826702	4.96782	413.371	10.6801	0.140415		755	CA3 Spiny Lucidum (-)01320p	CA3 Lucidum-Radiatum (-)03300	2.96103	9.36896	752.642	68.7651	0.270303
756	CA3 Trilaminar (-)01113p	CA3 Lucidum-Radiatum (-)03300	1.50098	6.77717	567.508	23.2559	0.198338		756	CA3 Trilaminar (-)01113p	CA3 Lucidum-Radiatum (-)03300	0.38815	0.951175	66.3422	9.92618	0.0278583		756	CA3 Trilaminar (-)01113p	CA3 Lucidum-Radiatum (-)03300	0.679694	4.68462	364.574	11.0826	0.112559		756	CA3 Trilaminar (-)01113p	CA3 Lucidum-Radiatum (-)03300	2.6062	9.44399	739.771	59.7963	0.265088
757	CA3 Radiatum (-)03000	CA3 Lucidum-Radiatum (-)03300	1.5268	6.87408	576.996	26.2193	0.198045		757	CA3 Radiatum (-)03000	CA3 Lucidum-Radiatum (-)03300	0.377876	0.963126	57.4823	12.5871	0.0280792		757	CA3 Radiatum (-)03000	CA3 Lucidum-Radiatum (-)03300	0.685757	4.84989	403.372	12.3161	0.128632		757	CA3 Radiatum (-)03000	CA3 Lucidum-Radiatum (-)03300	2.69833	9.65584	743.512	90.3225	0.262374
758	CA3 Mossy Fiber-Associated ORDEN (-)02332p	CA3 Lucidum-Radiatum (-)03300	1.77182	5.96675	598.519	26.9099	0.218093		758	CA3 Mossy Fiber-Associated ORDEN (-)02332p	CA3 Lucidum-Radiatum (-)03300	0.436616	0.820218	82.8091	13.5949	0.027378		758	CA3 Mossy Fiber-Associated ORDEN (-)02332p	CA3 Lucidum-Radiatum (-)03300	0.784831	4.21112	360.025	10.7782	0.148667		758	CA3 Mossy Fiber-Associated ORDEN (-)02332p	CA3 Lucidum-Radiatum (-)03300	3.02877	8.22532	844.516	82.6168	0.282773
759	CA3 Mossy Fiber-Associated (-)03330p	CA3 Lucidum-Radiatum (-)03300	2.21001	5.49897	580.074	60.3885	0.222904		759	CA3 Mossy Fiber-Associated (-)03330p	CA3 Lucidum-Radiatum (-)03300	0.463304	0.634633	42.3972	30.805	0.0186251		759	CA3 Mossy Fiber-Associated (-)03330p	CA3 Lucidum-Radiatum (-)03300	1.1723	4.05345	468.031	21.7639	0.173163		759	CA3 Mossy Fiber-Associated (-)03330p	CA3 Lucidum-Radiatum (-)03300	3.51486	7.08776	687.102	158.431	0.269797
760	CA3 Bistratified (-)03333	CA3 Lucidum-Radiatum (-)03300	1.67644	6.31667	601.679	21.036	0.218117		760	CA3 Bistratified (-)03333	CA3 Lucidum-Radiatum (-)03300	0.40763	0.861707	65.9538	8.92101	0.0257771		760	CA3 Bistratified (-)03333	CA3 Lucidum-Radiatum (-)03300	0.72304	4.37549	418.109	10.416	0.150928		760	CA3 Bistratified (-)03333	CA3 Lucidum-Radiatum (-)03300	3.0596	8.47069	780.378	57.3073	0.281446
761	CA3 Ivy (-)03333	CA3 Lucidum-Radiatum (-)03300	1.86173	7.88658	583.792	42.8998	0.225036		761	CA3 Ivy (-)03333	CA3 Lucidum-Radiatum (-)03300	0.432385	1.05775	47.2025	22.2189	0.0203986		761	CA3 Ivy (-)03333	CA3 Lucidum-Radiatum (-)03300	0.901339	5.47014	432.779	16.5952	0.159206		761	CA3 Ivy (-)03333	CA3 Lucidum-Radiatum (-)03300	3.20058	10.7115	722.021	125.784	0.268309
762	CA1 Back-Projection (-)1133p	CA3 Lucidum-Radiatum (-)03300	1.64629	6.90797	592.93	23.7665	0.206303		762	CA1 Back-Projection (-)1133p	CA3 Lucidum-Radiatum (-)03300	0.419562	0.979417	77.4981	10.9919	0.0265837		762	CA1 Back-Projection (-)1133p	CA3 Lucidum-Radiatum (-)03300	0.750866	4.86307	382.223	10.487	0.136645		762	CA1 Back-Projection (-)1133p	CA3 Lucidum-Radiatum (-)03300	2.95344	10.0957	838.398	74.4495	0.275972
763	CA3 Interneuron Specific Oriens (-)01113	CA3 Lucidum-Radiatum (-)03300	1.64614	6.54655	584.613	23.013	0.210318		763	CA3 Interneuron Specific Oriens (-)01113	CA3 Lucidum-Radiatum (-)03300	0.411528	0.920658	65.374	11.0841	0.0270122		763	CA3 Interneuron Specific Oriens (-)01113	CA3 Lucidum-Radiatum (-)03300	0.765576	4.66289	398.359	10.891	0.134262		763	CA3 Interneuron Specific Oriens (-)01113	CA3 Lucidum-Radiatum (-)03300	2.82294	9.50013	772.959	74.8892	0.269456
764	CA3 Interneuron Specific Quad (-)03333p	CA3 Lucidum-Radiatum (-)03300	1.72926	6.47675	578.292	24.1465	0.211242		764	CA3 Interneuron Specific Quad (-)03333p	CA3 Lucidum-Radiatum (-)03300	0.442189	0.887814	70.3598	11.4294	0.0273655		764	CA3 Interneuron Specific Quad (-)03333p	CA3 Lucidum-Radiatum (-)03300	0.85488	4.61243	364.928	11.149	0.134646		764	CA3 Interneuron Specific Quad (-)03333p	CA3 Lucidum-Radiatum (-)03300	3.12512	8.86461	799.825	67.5085	0.276159
765	DG Granule (+)2201p	CA3 Lucidum LAX (-)02310	1.40737	4.65371	392.159	70.6991	0.166886		765	DG Granule (+)2201p	CA3 Lucidum LAX (-)02310	0.31319	0.611346	106.522	23.7552	0.0332608		765	DG Granule (+)2201p	CA3 Lucidum LAX (-)02310	0.796642	3.29389	127.484	28.6348	0.0871461		765	DG Granule (+)2201p	CA3 Lucidum LAX (-)02310	2.2956	5.9969	640.146	150.188	0.268775
766	DG Semilunar Granule (+)2311p	CA3 Lucidum LAX (-)02310	1.47247	4.81842	412.925	69.4829	0.17959		766	DG Semilunar Granule (+)2311p	CA3 Lucidum LAX (-)02310	0.333574	0.654647	92.4032	22.9899	0.0315587		766	DG Semilunar Granule (+)2311p	CA3 Lucidum LAX (-)02310	0.854862	3.35716	159.494	30.9889	0.117522		766	DG Semilunar Granule (+)2311p	CA3 Lucidum LAX (-)02310	2.43322	6.39179	681.454	138.8	0.276859
767	DG Hilar Ectopic Granule (+)2203p	CA3 Lucidum LAX (-)02310	1.39958	4.22131	391.512	46.3065	0.17793		767	DG Hilar Ectopic Granule (+)2203p	CA3 Lucidum LAX (-)02310	0.354202	0.62248	98.762	15.4483	0.0379907		767	DG Hilar Ectopic Granule (+)2203p	CA3 Lucidum LAX (-)02310	0.785595	2.7438	126.486	24.8683	0.0993911		767	DG Hilar Ectopic Granule (+)2203p	CA3 Lucidum LAX (-)02310	2.43942	5.64395	651.838	100.383	0.296444
768	CA3 Granule (+)22100	CA3 Lucidum LAX (-)02310	1.57143	3.54919	235.187	62.3039	0.176434		768	CA3 Granule (+)22100	CA3 Lucidum LAX (-)02310	0.364378	0.500634	68.6567	19.8926	0.0369066		768	CA3 Granule (+)22100	CA3 Lucidum LAX (-)02310	0.876478	2.51465	77.8058	30.8531	0.100232		768	CA3 Granule (+)22100	CA3 Lucidum LAX (-)02310	2.63129	4.85912	442.811	139.793	0.301179
769	CA3 Pyramidal (+)23223p	CA3 Lucidum LAX (-)02310	0.912084	5.86265	416.867	38.0295	0.151069		769	CA3 Pyramidal (+)23223p	CA3 Lucidum LAX (-)02310	0.238092	0.817134	103.398	12.0285	0.034345		769	CA3 Pyramidal (+)23223p	CA3 Lucidum LAX (-)02310	0.516278	3.94001	146.617	18.3827	0.0833712		769	CA3 Pyramidal (+)23223p	CA3 Lucidum LAX (-)02310	1.63828	7.61647	673.548	79.9615	0.266994
770	CA3c Pyramidal (+)03223p	CA3 Lucidum LAX (-)02310	1.53526	4.67522	336.407	41.1539	0.184263		770	CA3c Pyramidal (+)03223p	CA3 Lucidum LAX (-)02310	0.379281	0.674487	75.1826	14.4926	0.0347286		770	CA3c Pyramidal (+)03223p	CA3 Lucidum LAX (-)02310	0.828608	3.30093	130.596	19.2757	0.115711		770	CA3c Pyramidal (+)03223p	CA3 Lucidum LAX (-)02310	2.72069	6.156	525.84	83.2818	0.285121
771	CA2 Pyramidal (+)2333p	CA3 Lucidum LAX (-)02310	1.64421	3.78529	280.932	79.375	0.207847		771	CA2 Pyramidal (+)2333p	CA3 Lucidum LAX (-)02310	0.405105	0.561387	73.2372	24.6822	0.0377818		771	CA2 Pyramidal (+)2333p	CA3 Lucidum LAX (-)02310	0.93933	2.5482	103.558	38.8737	0.121206		771	CA2 Pyramidal (+)2333p	CA3 Lucidum LAX (-)02310	2.74846	5.23504	453.678	174.599	0.315966
772	DG HIPROM (-)1333p	CA3 Lucidum LAX (-)02310	1.53757	6.57702	606.548	37.2699	0.191647		772	DG HIPROM (-)1333p	CA3 Lucidum LAX (-)02310	0.392171	0.862528	81.9593	20.1048	0.0289327		772	DG HIPROM (-)1333p	CA3 Lucidum LAX (-)02310	0.82726	4.59919	383.036	16.4793	0.118253		772	DG HIPROM (-)1333p	CA3 Lucidum LAX (-)02310	2.60835	8.34825	834.391	141.933	0.267767
773	CA3 LMR-Targeting (-)33200	CA3 Lucidum LAX (-)02310	1.31495	6.80324	571.504	38.6707	0.161405		773	CA3 LMR-Targeting (-)33200	CA3 Lucidum LAX (-)02310	0.338962	0.923725	61.6342	17.5064	0.0284655		773	CA3 LMR-Targeting (-)33200	CA3 Lucidum LAX (-)02310	0.684714	4.40754	379.914	15.2253	0.0990985		773	CA3 LMR-Targeting (-)33200	CA3 Lucidum LAX (-)02310	2.45596	9.17557	735.348	100.104	0.23751
774	CA3 O-LM (-)11003	CA3 Lucidum LAX (-)02310	1.52867	6.50757	589.186	27.2542	0.195344		774	CA3 O-LM (-)11003	CA3 Lucidum LAX (-)02310	0.411126	0.875078	70.4433	11.5545	0.0297785		774	CA3 O-LM (-)11003	CA3 Lucidum LAX (-)02310	0.760516	4.54044	383.09	12.7892	0.113806		774	CA3 O-LM (-)11003	CA3 Lucidum LAX (-)02310	2.85446	8.27476	766.243	72.7928	0.262302
775	CA3 Lucidum ORAX (-)03311	CA3 Lucidum LAX (-)02310	1.47184	6.41319	606.104	27.2758	0.192183		775	CA3 Lucidum ORAX (-)03311	CA3 Lucidum LAX (-)02310	0.38703	0.89422	80.8323	12.0133	0.0284218		775	CA3 Lucidum ORAX (-)03311	CA3 Lucidum LAX (-)02310	0.733308	4.52509	379.351	11.5848	0.111342		775	CA3 Lucidum ORAX (-)03311	CA3 Lucidum LAX (-)02310	2.70722	8.66097	833.273	84.6964	0.271339
776	CA3 Lucidum-Radiatum (-)03300	CA3 Lucidum LAX (-)02310	1.48896	6.57268	605.285	27.9798	0.193401		776	CA3 Lucidum-Radiatum (-)03300	CA3 Lucidum LAX (-)02310	0.383128	0.885337	74.2406	11.7775	0.0293074		776	CA3 Lucidum-Radiatum (-)03300	CA3 Lucidum LAX (-)02310	0.793457	4.65111	385.506	13.0165	0.111603		776	CA3 Lucidum-Radiatum (-)03300	CA3 Lucidum LAX (-)02310	2.89241	8.50788	803.775	69.6229	0.271025
777	CA3 Lucidum LAX (-)02310	CA3 Lucidum LAX (-)02310	1.45895	6.24383	578.485	30.6454	0.187743		777	CA3 Lucidum LAX (-)02310	CA3 Lucidum LAX (-)02310	0.392865	0.866947	86.0982	13.6115	0.0310954		777	CA3 Lucidum LAX (-)02310	CA3 Lucidum LAX (-)02310	0.775178	4.24702	291.015	13.7156	0.108399		777	CA3 Lucidum LAX (-)02310	CA3 Lucidum LAX (-)02310	2.8398	8.28058	798.498	75.3621	0.272329
778	CA3 Spiny Lucidum (-)01320p	CA3 Lucidum LAX (-)02310	1.56992	6.66736	597.53	26.3712	0.189174		778	CA3 Spiny Lucidum (-)01320p	CA3 Lucidum LAX (-)02310	0.399643	0.894861	68.6246	11.1719	0.0282284		778	CA3 Spiny Lucidum (-)01320p	CA3 Lucidum LAX (-)02310	0.846482	4.80583	389.47	12.3281	0.119074		778	CA3 Spiny Lucidum (-)01320p	CA3 Lucidum LAX (-)02310	2.91087	8.54517	775.708	73.211	0.261175
779	CA3 Trilaminar (-)01113p	CA3 Lucidum LAX (-)02310	1.39932	6.45233	578.316	27.8806	0.177292		779	CA3 Trilaminar (-)01113p	CA3 Lucidum LAX (-)02310	0.373592	0.906526	75.4859	11.5229	0.0298399		779	CA3 Trilaminar (-)01113p	CA3 Lucidum LAX (-)02310	0.709457	4.331	347.554	12.6151	0.093395		779	CA3 Trilaminar (-)01113p	CA3 Lucidum LAX (-)02310	2.51495	8.59776	761.908	73.1633	0.263559
780	CA3 Radiatum (-)03000	CA3 Lucidum LAX (-)02310	1.41764	6.5433	582.139	31.825	0.178808		780	CA3 Radiatum (-)03000	CA3 Lucidum LAX (-)02310	0.365752	0.916028	64.6319	14.3948	0.0304244		780	CA3 Radiatum (-)03000	CA3 Lucidum LAX (-)02310	0.71249	4.32865	376.884	13.4859	0.10804		780	CA3 Radiatum (-)03000	CA3 Lucidum LAX (-)02310	2.57558	8.74033	770.056	91.7194	0.256034
781	CA3 Mossy Fiber-Associated ORDEN (-)02332p	CA3 Lucidum LAX (-)02310	1.67776	5.70541	605.02	34.0959	0.199926		781	CA3 Mossy Fiber-Associated ORDEN (-)02332p	CA3 Lucidum LAX (-)02310	0.430776	0.770206	93.5577	17.1923	0.0306801		781	CA3 Mossy Fiber-Associated ORDEN (-)02332p	CA3 Lucidum LAX (-)02310	0.832323	3.96601	331.94	14.2248	0.12212		781	CA3 Mossy Fiber-Associated ORDEN (-)02332p	CA3 Lucidum LAX (-)02310	2.95468	7.41284	872.156	95.3445	0.276833
782	CA3 Mossy Fiber-Associated (-)03330p	CA3 Lucidum LAX (-)02310	2.13951	5.23983	585.486	73.064	0.210323		782	CA3 Mossy Fiber-Associated (-)03330p	CA3 Lucidum LAX (-)02310	0.462482	0.606355	47.2692	34.0248	0.0215564		782	CA3 Mossy Fiber-Associated (-)03330p	CA3 Lucidum LAX (-)02310	1.24827	3.82856	452.258	21.0665	0.154113		782	CA3 Mossy Fiber-Associated (-)03330p	CA3 Lucidum LAX (-)02310	3.47922	6.60358	699.169	179.502	0.25998
783	CA3 Bistratified (-)03333	CA3 Lucidum LAX (-)02310	1.57618	6.0274	606.318	25.1972	0.199886		783	CA3 Bistratified (-)03333	CA3 Lucidum LAX (-)02310	0.393727	0.810494	75.7381	10.3291	0.0287627		783	CA3 Bistratified (-)03333	CA3 Lucidum LAX (-)02310	0.758816	4.23587	389.972	11.6291	0.128859		783	CA3 Bistratified (-)03333	CA3 Lucidum LAX (-)02310	2.96538	7.67436	806.881	63.6316	0.268408
784	CA3 Ivy (-)03333	CA3 Lucidum LAX (-)02310	1.78035	7.55718	588.091	51.4834	0.211103		784	CA3 Ivy (-)03333	CA3 Lucidum LAX (-)02310	0.425499	1.02368	53.7577	24.5718	0.0236468		784	CA3 Ivy (-)03333	CA3 Lucidum LAX (-)02310	0.965587	5.1758	415.026	16.6867	0.140613		784	CA3 Ivy (-)03333	CA3 Lucidum LAX (-)02310	3.13118	9.90845	718.242	140.075	0.264
785	CA1 Back-Projection (-)1133p	CA3 Lucidum LAX (-)02310	1.5578	6.55819	605.441	29.0666	0.186622		785	CA1 Back-Projection (-)1133p	CA3 Lucidum LAX (-)02310	0.40711	0.928338	87.7344	13.0204	0.0293564		785	CA1 Back-Projection (-)1133p	CA3 Lucidum LAX (-)02310	0.798478	4.43917	361.484	12.4875	0.1139		785	CA1 Back-Projection (-)1133p	CA3 Lucidum LAX (-)02310	2.77965	9.16035	865.806	84.1168	0.267359
786	CA3 Interneuron Specific Oriens (-)01113	CA3 Lucidum LAX (-)02310	1.53854	6.22076	591.261	27.8502	0.19116		786	CA3 Interneuron Specific Oriens (-)01113	CA3 Lucidum LAX (-)02310	0.395166	0.85883	74.5076	12.9315	0.029574		786	CA3 Interneuron Specific Oriens (-)01113	CA3 Lucidum LAX (-)02310	0.812266	4.37259	370.471	12.3875	0.111855		786	CA3 Interneuron Specific Oriens (-)01113	CA3 Lucidum LAX (-)02310	2.74534	8.63369	789.935	77.555	0.267736
787	CA3 Interneuron Specific Quad (-)03333p	CA3 Lucidum LAX (-)02310	1.62942	6.1602	586.763	29.5839	0.191934		787	CA3 Interneuron Specific Quad (-)03333p	CA3 Lucidum LAX (-)02310	0.426945	0.838568	80.5892	13.4987	0.0299309		787	CA3 Interneuron Specific Quad (-)03333p	CA3 Lucidum LAX (-)02310	0.819081	4.13291	345.732	13.0314	0.112203		787	CA3 Interneuron Specific Quad (-)03333p	CA3 Lucidum LAX (-)02310	3.04067	8.03146	829.153	81.6332	0.26925
788	DG Granule (+)2201p	CA3 Spiny Lucidum (-)01320p	0.964692	4.60339	128.387	168.504	0.106547		788	DG Granule (+)2201p	CA3 Spiny Lucidum (-)01320p	0.207222	0.579872	30.0714	36.0957	0.0221178		788	DG Granule (+)2201p	CA3 Spiny Lucidum (-)01320p	0.541292	3.16709	65.9502	74.8091	0.0625067		788	DG Granule (+)2201p	CA3 Spiny Lucidum (-)01320p	1.53528	5.81454	212.354	261.213	0.181295
789	DG Semilunar Granule (+)2311p	CA3 Spiny Lucidum (-)01320p	1.04049	4.87605	150.499	166.61	0.113217		789	DG Semilunar Granule (+)2311p	CA3 Spiny Lucidum (-)01320p	0.239119	0.640096	33.665	36.8226	0.023831		789	DG Semilunar Granule (+)2311p	CA3 Spiny Lucidum (-)01320p	0.583408	3.30782	76.6466	80.1512	0.0747553		789	DG Semilunar Granule (+)2311p	CA3 Spiny Lucidum (-)01320p	1.69476	6.45061	256.9	260.198	0.196156
790	DG Hilar Ectopic Granule (+)2203p	CA3 Spiny Lucidum (-)01320p	0.979354	4.42244	137.949	124.247	0.108528		790	DG Hilar Ectopic Granule (+)2203p	CA3 Spiny Lucidum (-)01320p	0.247672	0.642636	32.2874	34.8182	0.0258871		790	DG Hilar Ectopic Granule (+)2203p	CA3 Spiny Lucidum (-)01320p	0.532833	2.96595	69.3974	58.8994	0.0658934		790	DG Hilar Ectopic Granule (+)2203p	CA3 Spiny Lucidum (-)01320p	1.73272	6.0699	228.801	227.471	0.202917
791	CA3 Granule (+)22100	CA3 Spiny Lucidum (-)01320p	1.02182	3.89671	91.2812	156.089	0.107335		791	CA3 Granule (+)22100	CA3 Spiny Lucidum (-)01320p	0.24662	0.532325	14.8918	34.4796	0.0245687		791	CA3 Granule (+)22100	CA3 Spiny Lucidum (-)01320p	0.546581	2.64549	61.905	77.3435	0.0662468		791	CA3 Granule (+)22100	CA3 Spiny Lucidum (-)01320p	1.7382	5.16898	139.831	252.412	0.205737
792	CA3 Giant (+)22010	CA3 Spiny Lucidum (-)01320p	1.04502	4.5918	140.65	124.921	0.131598		792	CA3 Giant (+)22010	CA3 Spiny Lucidum (-)01320p	0.250063	0.644581	32.6275	35.573	0.0276294		792	CA3 Giant (+)22010	CA3 Spiny Lucidum (-)01320p	0.555106	3.12955	69.1416	59.7607	0.0804875		792	CA3 Giant (+)22010	CA3 Spiny Lucidum (-)01320p	1.66262	5.9976	229.167	236.529	0.226618
793	CA2 Pyramidal (+)2333p	CA3 Spiny Lucidum (-)01320p	1.18195	3.9832	131.388	142.781	0.144672		793	CA2 Pyramidal (+)2333p	CA3 Spiny Lucidum (-)01320p	0.29345	0.582473	29.2402	34.7861	0.031757		793	CA2 Pyramidal (+)2333p	CA3 Spiny Lucidum (-)01320p	0.665374	2.56915	70.7736	82.3682	0.0895108		793	CA2 Pyramidal (+)2333p	CA3 Spiny Lucidum (-)01320p	1.90142	5.39734	229.661	248.666	0.243979
794	DG HIPROM (-)1333p	CA3 Spiny Lucidum (-)01320p	1.21885	6.4572	370.531	72.2178	0.144402		794	DG HIPROM (-)1333p	CA3 Spiny Lucidum (-)01320p	0.315993	0.838008	71.983	34.4183	0.0284625		794	DG HIPROM (-)1333p	CA3 Spiny Lucidum (-)01320p	0.591483	4.50189	162.002	26.1976	0.0925703		794	DG HIPROM (-)1333p	CA3 Spiny Lucidum (-)01320p	2.11288	8.13075	604.502	213.732	0.227459
795	CA3 Lucidum ORAX (-)03311	CA3 Spiny Lucidum (-)01320p	1.16308	6.36191	376.663	55.0068	0.143426		795	CA3 Lucidum ORAX (-)03311	CA3 Spiny Lucidum (-)01320p	0.311254	0.889065	70.7963	25.9723	0.0277972		795	CA3 Lucidum ORAX (-)03311	CA3 Spiny Lucidum (-)01320p	0.513387	4.31241	175.706	17.7704	0.0847089		795	CA3 Lucidum ORAX (-)03311	CA3 Spiny Lucidum (-)01320p	2.0966	8.84016	579.744	157.802	0.230971
796	CA3 Lucidum-Radiatum (-)03300	CA3 Spiny Lucidum (-)01320p	1.1838	6.4986	380.079	56.6727	0.144665		796	CA3 Lucidum-Radiatum (-)03300	CA3 Spiny Lucidum (-)01320p	0.30781	0.871886	68.0522	27.0053	0.0285855		796	CA3 Lucidum-Radiatum (-)03300	CA3 Spiny Lucidum (-)01320p	0.578901	4.55193	175.349	19.8681	0.0878606		796	CA3 Lucidum-Radiatum (-)03300	CA3 Spiny Lucidum (-)01320p	2.3791	8.54252	570.963	166.92	0.2276
797	CA3 Lucidum LAX (-)02310	CA3 Spiny Lucidum (-)01320p	1.14743	6.19787	328.151	70.0942	0.137879		797	CA3 Lucidum LAX (-)02310	CA3 Spiny Lucidum (-)01320p	0.314473	0.866366	70.3421	32.0158	0.0286436		797	CA3 Lucidum LAX (-)02310	CA3 Spiny Lucidum (-)01320p	0.544554	4.30232	121.251	25.2015	0.080651		797	CA3 Lucidum LAX (-)02310	CA3 Spiny Lucidum (-)01320p	2.31048	8.60329	523.076	183.409	0.226064
798	CA3 Spiny Lucidum (-)01320p	CA3 Spiny Lucidum (-)01320p	1.25227	6.58459	389.569	52.373	0.14326		798	CA3 Spiny Lucidum (-)01320p	CA3 Spiny Lucidum (-)01320p	0.320689	0.876767	66.8232	24.9249	0.0275082		798	CA3 Spiny Lucidum (-)01320p	CA3 Spiny Lucidum (-)01320p	0.607964	4.35317	184.607	19.7211	0.0894143		798	CA3 Spiny Lucidum (-)01320p	CA3 Spiny Lucidum (-)01320p	2.37935	8.61873	566.468	161.74	0.216551
799	CA3 Trilaminar (-)01113p	CA3 Spiny Lucidum (-)01320p	1.11171	6.41398	356.61	54.1414	0.132388		799	CA3 Trilaminar (-)01113p	CA3 Spiny Lucidum (-)01320p	0.29967	0.912637	67.2481	24.8583	0.0276767		799	CA3 Trilaminar (-)01113p	CA3 Spiny Lucidum (-)01320p	0.510522	4.24616	159.569	20.0542	0.0736552		799	CA3 Trilaminar (-)01113p	CA3 Spiny Lucidum (-)01320p	2.0498	8.80884	536.593	139.419	0.220466
800	CA3 Mossy Fiber-Associated ORDEN (-)02332p	CA3 Spiny Lucidum (-)01320p	1.31426	5.66525	337.471	76.9658	0.148803		800	CA3 Mossy Fiber-Associated ORDEN (-)02332p	CA3 Spiny Lucidum (-)01320p	0.338945	0.757103	72.961	36.3969	0.0299252		800	CA3 Mossy Fiber-Associated ORDEN (-)02332p	CA3 Spiny Lucidum (-)01320p	0.599389	3.76337	135.158	26.2103	0.0867388		800	CA3 Mossy Fiber-Associated ORDEN (-)02332p	CA3 Spiny Lucidum (-)01320p	2.16935	7.47541	595.471	204.106	0.232536
801	CA3 Mossy Fiber-Associated (-)03330p	CA3 Spiny Lucidum (-)01320p	1.70135	5.25611	426.994	120.977	0.167698		801	CA3 Mossy Fiber-Associated (-)03330p	CA3 Spiny Lucidum (-)01320p	0.384413	0.623458	62.7253	45.2327	0.025497		801	CA3 Mossy Fiber-Associated (-)03330p	CA3 Spiny Lucidum (-)01320p	0.846481	3.67442	260.308	33.822	0.11694		801	CA3 Mossy Fiber-Associated (-)03330p	CA3 Spiny Lucidum (-)01320p	2.9125	6.47635	555.934	236.927	0.235393
802	CA3 Bistratified (-)03333	CA3 Spiny Lucidum (-)01320p	1.27963	5.98481	399.239	47.4575	0.154745		802	CA3 Bistratified (-)03333	CA3 Spiny Lucidum (-)01320p	0.333084	0.799861	71.1723	22.8927	0.0287434		802	CA3 Bistratified (-)03333	CA3 Spiny Lucidum (-)01320p	0.562421	4.35571	195.174	17.9914	0.102024		802	CA3 Bistratified (-)03333	CA3 Spiny Lucidum (-)01320p	2.49808	7.84807	603.156	141.854	0.229626
803	CA3 Ivy (-)03333	CA3 Spiny Lucidum (-)01320p	1.45638	7.284	424.444	88.1088	0.167896		803	CA3 Ivy (-)03333	CA3 Spiny Lucidum (-)01320p	0.369934	0.993492	62.6013	37.0739	0.0273878		803	CA3 Ivy (-)03333	CA3 Spiny Lucidum (-)01320p	0.673734	5.1089	225.7	24.8406	0.110029		803	CA3 Ivy (-)03333	CA3 Spiny Lucidum (-)01320p	2.69904	9.85974	575.365	213.909	0.239735
804	CA1 Back-Projection (-)1133p	CA3 Spiny Lucidum (-)01320p	1.23676	6.48927	351.161	60.2197	0.138577		804	CA1 Back-Projection (-)1133p	CA3 Spiny Lucidum (-)01320p	0.32504	0.922319	73.1254	28.8556	0.0280503		804	CA1 Back-Projection (-)1133p	CA3 Spiny Lucidum (-)01320p	0.581994	4.44273	152.219	20.0027	0.085172		804	CA1 Back-Projection (-)1133p	CA3 Spiny Lucidum (-)01320p	2.25769	9.24757	591.159	184.189	0.229316
805	CA3 Interneuron Specific Oriens (-)01113	CA3 Spiny Lucidum (-)01320p	1.22186	6.20307	370.419	56.1123	0.142658		805	CA3 Interneuron Specific Oriens (-)01113	CA3 Spiny Lucidum (-)01320p	0.321756	0.855137	68.7155	28.4324	0.0285899		805	CA3 Interneuron Specific Oriens (-)01113	CA3 Spiny Lucidum (-)01320p	0.579723	4.28756	168.573	19.9763	0.0883021		805	CA3 Interneuron Specific Oriens (-)01113	CA3 Spiny Lucidum (-)01320p	2.24186	8.72513	566.867	174.974	0.226767
806	CA3 Interneuron Specific Quad (-)03333p	CA3 Spiny Lucidum (-)01320p	1.29221	6.12393	353.711	60.1888	0.143605		806	CA3 Interneuron Specific Quad (-)03333p	CA3 Spiny Lucidum (-)01320p	0.345456	0.854234	69.7968	28.6642	0.028825		806	CA3 Interneuron Specific Quad (-)03333p	CA3 Spiny Lucidum (-)01320p	0.632452	4.20318	156.654	21.2135	0.0838345		806	CA3 Interneuron Specific Quad (-)03333p	CA3 Spiny Lucidum (-)01320p	2.53644	8.31562	572.064	164.541	0.231164
807	CA3 Pyramidal (+)23223p	CA3 Trilaminar (-)01113p	1.01107	5.94011	401.496	30.2681	0.166274		807	CA3 Pyramidal (+)23223p	CA3 Trilaminar (-)01113p	0.258708	0.834743	94.2575	9.12779	0.0341229		807	CA3 Pyramidal (+)23223p	CA3 Trilaminar (-)01113p	0.560131	3.81872	122.466	15.9786	0.0969994		807	CA3 Pyramidal (+)23223p	CA3 Trilaminar (-)01113p	1.84576	7.83343	715.162	60.1589	0.272839
808	CA3c Pyramidal (+)03223p	CA3 Trilaminar (-)01113p	1.66727	4.74274	333.199	31.5604	0.193441		808	CA3c Pyramidal (+)03223p	CA3 Trilaminar (-)01113p	0.403242	0.703404	73.862	10.7824	0.0333141		808	CA3c Pyramidal (+)03223p	CA3 Trilaminar (-)01113p	0.886651	2.91676	111.922	15.7686	0.122819		808	CA3c Pyramidal (+)03223p	CA3 Trilaminar (-)01113p	2.88619	6.33437	565.001	63.973	0.284728
809	CA2 Pyramidal (+)2333p	CA3 Trilaminar (-)01113p	1.79255	3.76702	295.31	62.0444	0.215756		809	CA2 Pyramidal (+)2333p	CA3 Trilaminar (-)01113p	0.443789	0.59273	76.7079	20.3325	0.0348162		809	CA2 Pyramidal (+)2333p	CA3 Trilaminar (-)01113p	0.956069	2.2236	95.3247	29.6475	0.131669		809	CA2 Pyramidal (+)2333p	CA3 Trilaminar (-)01113p	3.37058	5.32395	540.275	132.539	0.31278
810	DG HIPROM (-)1333p	CA3 Trilaminar (-)01113p	1.58446	6.94662	588.308	28.9106	0.200348		810	DG HIPROM (-)1333p	CA3 Trilaminar (-)01113p	0.403317	0.898652	75.5055	16.4641	0.0281175		810	DG HIPROM (-)1333p	CA3 Trilaminar (-)01113p	0.899054	4.78164	336.855	13.4876	0.124525		810	DG HIPROM (-)1333p	CA3 Trilaminar (-)01113p	2.7929	8.86016	832.046	122.89	0.269358
811	CA3 O-LM (-)11003	CA3 Trilaminar (-)01113p	1.60255	6.87936	577.301	22.414	0.204999		811	CA3 O-LM (-)11003	CA3 Trilaminar (-)01113p	0.419126	0.916328	64.7452	9.15709	0.0283177		811	CA3 O-LM (-)11003	CA3 Trilaminar (-)01113p	0.819711	4.84088	343.43	11.8494	0.119731		811	CA3 O-LM (-)11003	CA3 Trilaminar (-)01113p	2.73258	9.04585	761.895	63.6958	0.26446
812	CA3 Lucidum ORAX (-)03311	CA3 Trilaminar (-)01113p	1.5257	6.76604	591.823	22.1461	0.201081		812	CA3 Lucidum ORAX (-)03311	CA3 Trilaminar (-)01113p	0.399988	0.943151	74.9299	9.63789	0.0278162		812	CA3 Lucidum ORAX (-)03311	CA3 Trilaminar (-)01113p	0.76325	4.53423	335.574	10.1516	0.114968		812	CA3 Lucidum ORAX (-)03311	CA3 Trilaminar (-)01113p	2.71127	9.40619	829.885	73.163	0.272235
813	CA3 Trilaminar (-)01113p	CA3 Trilaminar (-)01113p	1.46648	6.74346	534.113	22.0299	0.175671		813	CA3 Trilaminar (-)01113p	CA3 Trilaminar (-)01113p	0.387461	0.948122	72.179	8.70989	0.0301023		813	CA3 Trilaminar (-)01113p	CA3 Trilaminar (-)01113p	0.773953	4.359	271.951	11.7223	0.0878783		813	CA3 Trilaminar (-)01113p	CA3 Trilaminar (-)01113p	2.74962	9.14688	737.447	59.9917	0.259282
814	CA3 SO-SO (-)00003	CA3 Trilaminar (-)01113p	1.64961	6.78045	579.244	22.7213	0.203807		814	CA3 SO-SO (-)00003	CA3 Trilaminar (-)01113p	0.435852	0.932791	65.426	9.21021	0.0289508		814	CA3 SO-SO (-)00003	CA3 Trilaminar (-)01113p	0.800837	4.63475	340.155	12.3115	0.133967		814	CA3 SO-SO (-)00003	CA3 Trilaminar (-)01113p	3.06838	9.19213	754.957	61.0366	0.27224
815	CA3 Bistratified (-)03333	CA3 Trilaminar (-)01113p	1.61475	6.39801	596.854	20.7181	0.206966		815	CA3 Bistratified (-)03333	CA3 Trilaminar (-)01113p	0.397454	0.85489	69.8643	8.44035	0.0277129		815	CA3 Bistratified (-)03333	CA3 Trilaminar (-)01113p	0.783847	4.52893	356.717	11.0373	0.132355		815	CA3 Bistratified (-)03333	CA3 Trilaminar (-)01113p	2.75153	8.39203	789.557	60.2523	0.269257
816	CA3 Ivy (-)03333	CA3 Trilaminar (-)01113p	1.82218	7.89995	582.488	40.0337	0.217685		816	CA3 Ivy (-)03333	CA3 Trilaminar (-)01113p	0.432274	1.05285	51.164	20.6175	0.0227956		816	CA3 Ivy (-)03333	CA3 Trilaminar (-)01113p	0.99203	5.32431	380.809	15.1981	0.143903		816	CA3 Ivy (-)03333	CA3 Trilaminar (-)01113p	3.1693	10.5886	721.723	136.752	0.26464
817	CA1 Back-Projection (-)1133p	CA3 Trilaminar (-)01113p	1.60247	7.00352	592.138	23.1947	0.1975		817	CA1 Back-Projection (-)1133p	CA3 Trilaminar (-)01113p	0.425808	0.98782	81.865	10.1759	0.0285583		817	CA1 Back-Projection (-)1133p	CA3 Trilaminar (-)01113p	0.823125	4.67575	324.096	11.1056	0.122422		817	CA1 Back-Projection (-)1133p	CA3 Trilaminar (-)01113p	3.08998	9.90637	868.897	70.4158	0.26946
818	CA3 Interneuron Specific Oriens (-)01113	CA3 Trilaminar (-)01113p	1.60252	6.57191	579.186	22.3653	0.199801		818	CA3 Interneuron Specific Oriens (-)01113	CA3 Trilaminar (-)01113p	0.411122	0.912746	69.4749	10.0524	0.0289765		818	CA3 Interneuron Specific Oriens (-)01113	CA3 Trilaminar (-)01113p	0.843702	4.4524	329.253	10.7478	0.11635		818	CA3 Interneuron Specific Oriens (-)01113	CA3 Trilaminar (-)01113p	2.91693	9.35053	793.038	66.035	0.270457
819	CA3 Interneuron Specific Quad (-)03333p	CA3 Trilaminar (-)01113p	1.68836	6.5202	572.421	23.3211	0.199894		819	CA3 Interneuron Specific Quad (-)03333p	CA3 Trilaminar (-)01113p	0.448903	0.894757	75.3117	10.6091	0.0295821		819	CA3 Interneuron Specific Quad (-)03333p	CA3 Trilaminar (-)01113p	0.943441	4.29998	301.765	11.6604	0.117096		819	CA3 Interneuron Specific Quad (-)03333p	CA3 Trilaminar (-)01113p	3.29029	8.74608	825.319	72.9992	0.271278
820	CA3 Pyramidal (+)23223p	CA3 SO-SO (-)00003	1.08715	6.0226	391.641	31.3051	0.185689		820	CA3 Pyramidal (+)23223p	CA3 SO-SO (-)00003	0.264793	0.833981	87.4211	9.79429	0.0346087		820	CA3 Pyramidal (+)23223p	CA3 SO-SO (-)00003	0.609041	4.02738	137.813	16.2364	0.111614		820	CA3 Pyramidal (+)23223p	CA3 SO-SO (-)00003	1.77166	7.50724	673.084	60.4148	0.280464
821	CA3c Pyramidal (+)03223p	CA3 SO-SO (-)00003	1.79961	4.81908	326.563	35.3131	0.213773		821	CA3c Pyramidal (+)03223p	CA3 SO-SO (-)00003	0.411074	0.698054	68.9549	12.8443	0.0318594		821	CA3c Pyramidal (+)03223p	CA3 SO-SO (-)00003	0.985279	3.27294	125.486	16.8901	0.144304		821	CA3c Pyramidal (+)03223p	CA3 SO-SO (-)00003	3.14565	6.40421	547.356	66.7017	0.289455
822	CA2 Pyramidal (+)2333p	CA3 SO-SO (-)00003	1.90987	3.87883	287.025	68.6027	0.236778		822	CA2 Pyramidal (+)2333p	CA3 SO-SO (-)00003	0.433496	0.587225	72.3222	22.1902	0.0330991		822	CA2 Pyramidal (+)2333p	CA3 SO-SO (-)00003	1.12619	2.51798	106.006	32.1964	0.154851		822	CA2 Pyramidal (+)2333p	CA3 SO-SO (-)00003	3.11876	5.28401	527.679	137.924	0.314488
823	DG HIPROM (-)1333p	CA3 SO-SO (-)00003	1.88134	6.61883	568.597	30.9894	0.225201		823	DG HIPROM (-)1333p	CA3 SO-SO (-)00003	0.457915	0.870504	64.9048	18.2121	0.0242447		823	DG HIPROM (-)1333p	CA3 SO-SO (-)00003	1.07011	4.74088	372.783	12.2113	0.154075		823	DG HIPROM (-)1333p	CA3 SO-SO (-)00003	3.08757	8.32941	769.727	135.377	0.281061
824	CA3 O-LM (-)11003	CA3 SO-SO (-)00003	1.91024	6.56157	561.17	23.4221	0.230728		824	CA3 O-LM (-)11003	CA3 SO-SO (-)00003	0.473729	0.880499	55.151	10.3568	0.0241949		824	CA3 O-LM (-)11003	CA3 SO-SO (-)00003	0.983388	4.45622	386.616	11.6155	0.150807		824	CA3 O-LM (-)11003	CA3 SO-SO (-)00003	3.39851	8.59109	711.302	67.6091	0.278934
825	CA3 Lucidum ORAX (-)03311	CA3 SO-SO (-)00003	1.82471	6.44076	573.598	22.9316	0.227549		825	CA3 Lucidum ORAX (-)03311	CA3 SO-SO (-)00003	0.453988	0.896462	63.5458	10.3074	0.0238656		825	CA3 Lucidum ORAX (-)03311	CA3 SO-SO (-)00003	0.925317	4.42349	375.353	9.07851	0.148265		825	CA3 Lucidum ORAX (-)03311	CA3 SO-SO (-)00003	3.17184	8.41795	781.588	76.7459	0.275266
826	CA3 Trilaminar (-)01113p	CA3 SO-SO (-)00003	1.76296	6.46283	546.031	23.6942	0.2166		826	CA3 Trilaminar (-)01113p	CA3 SO-SO (-)00003	0.442527	0.908054	59.2022	10.1626	0.0259562		826	CA3 Trilaminar (-)01113p	CA3 SO-SO (-)00003	0.921685	4.56134	337.576	11.3978	0.129691		826	CA3 Trilaminar (-)01113p	CA3 SO-SO (-)00003	3.02837	8.31024	703.815	69.3153	0.271695
827	CA3 SO-SO (-)00003	CA3 SO-SO (-)00003	1.96509	6.48137	563.791	23.8617	0.229648		827	CA3 SO-SO (-)00003	CA3 SO-SO (-)00003	0.488378	0.899934	55.4255	10.4567	0.024667		827	CA3 SO-SO (-)00003	CA3 SO-SO (-)00003	0.951992	4.27571	380.943	11.149	0.165674		827	CA3 SO-SO (-)00003	CA3 SO-SO (-)00003	3.31167	8.43145	705.99	68.6101	0.276171
828	CA3 Bistratified (-)03333	CA3 SO-SO (-)00003	1.94535	6.03563	579.886	21.2908	0.234602		828	CA3 Bistratified (-)03333	CA3 SO-SO (-)00003	0.457212	0.819486	59.0561	9.11866	0.0233573		828	CA3 Bistratified (-)03333	CA3 SO-SO (-)00003	0.9646	4.12961	393.351	10.5291	0.168904		828	CA3 Bistratified (-)03333	CA3 SO-SO (-)00003	3.49544	7.91586	742.73	57.1922	0.279913
829	CA3 Ivy (-)03333	CA3 SO-SO (-)00003	2.13102	7.60856	567.816	45.0124	0.236555		829	CA3 Ivy (-)03333	CA3 SO-SO (-)00003	0.474074	1.02247	42.4094	23.1362	0.0179917		829	CA3 Ivy (-)03333	CA3 SO-SO (-)00003	1.18097	5.21063	414.14	15.9012	0.17444		829	CA3 Ivy (-)03333	CA3 SO-SO (-)00003	3.5388	9.73064	677.437	140.823	0.276925
830	CA1 Back-Projection (-)1133p	CA3 SO-SO (-)00003	1.93322	6.60855	564.806	24.5949	0.222804		830	CA1 Back-Projection (-)1133p	CA3 SO-SO (-)00003	0.480678	0.932864	69.3249	11.5202	0.0247718		830	CA1 Back-Projection (-)1133p	CA3 SO-SO (-)00003	1.024	4.72329	356.239	10.0412	0.150958		830	CA1 Back-Projection (-)1133p	CA3 SO-SO (-)00003	3.32615	8.80747	792.708	78.861	0.274758
831	CA3 Interneuron Specific Oriens (-)01113	CA3 SO-SO (-)00003	1.90669	6.26666	563.354	23.6257	0.226617		831	CA3 Interneuron Specific Oriens (-)01113	CA3 SO-SO (-)00003	0.456931	0.871442	59.3247	11.352	0.0250504		831	CA3 Interneuron Specific Oriens (-)01113	CA3 SO-SO (-)00003	1.02058	4.41828	373.36	10.2995	0.14908		831	CA3 Interneuron Specific Oriens (-)01113	CA3 SO-SO (-)00003	3.22419	8.29871	737.949	74.1711	0.276723
832	CA3 Interneuron Specific Quad (-)03333p	CA3 SO-SO (-)00003	2.01532	6.20802	555.029	24.9127	0.227584		832	CA3 Interneuron Specific Quad (-)03333p	CA3 SO-SO (-)00003	0.497885	0.855587	64.179	11.8122	0.0251176		832	CA3 Interneuron Specific Quad (-)03333p	CA3 SO-SO (-)00003	1.1474	4.40141	342.1	10.5232	0.148316		832	CA3 Interneuron Specific Quad (-)03333p	CA3 SO-SO (-)00003	3.61302	7.96339	759.232	76.5045	0.277086
833	CA3 Pyramidal (+)23223p	CA3 Radiatum (-)03000	0.979577	6.11294	391.501	31.462	0.181797		833	CA3 Pyramidal (+)23223p	CA3 Radiatum (-)03000	0.246075	0.851153	90.5506	10.0693	0.0334246		833	CA3 Pyramidal (+)23223p	CA3 Radiatum (-)03000	0.541083	4.11021	139.463	16.1121	0.111118		833	CA3 Pyramidal (+)23223p	CA3 Radiatum (-)03000	1.73113	7.72599	667.7	59.7464	0.274926
834	CA3c Pyramidal (+)03223p	CA3 Radiatum (-)03000	1.60445	4.88947	331.493	34.8791	0.207031		834	CA3c Pyramidal (+)03223p	CA3 Radiatum (-)03000	0.383222	0.721425	70.914	12.4593	0.0315248		834	CA3c Pyramidal (+)03223p	CA3 Radiatum (-)03000	0.846674	3.39999	133.713	17.0297	0.139754		834	CA3c Pyramidal (+)03223p	CA3 Radiatum (-)03000	2.75696	6.454	547.882	66.8087	0.284588
835	CA2 Pyramidal (+)2333p	CA3 Radiatum (-)03000	1.6985	3.97536	286.846	67.7975	0.230705		835	CA2 Pyramidal (+)2333p	CA3 Radiatum (-)03000	0.403528	0.599524	71.2633	22.2458	0.0330162		835	CA2 Pyramidal (+)2333p	CA3 Radiatum (-)03000	0.93042	2.5954	109.934	34.8097	0.158272		835	CA2 Pyramidal (+)2333p	CA3 Radiatum (-)03000	2.9051	5.28893	496.066	149.572	0.311111
836	DG HIPROM (-)1333p	CA3 Radiatum (-)03000	1.60094	6.77903	593.851	28.1426	0.214608		836	DG HIPROM (-)1333p	CA3 Radiatum (-)03000	0.396735	0.897198	74.4469	15.3587	0.0259421		836	DG HIPROM (-)1333p	CA3 Radiatum (-)03000	0.883953	4.75006	390.423	13.2225	0.149601		836	DG HIPROM (-)1333p	CA3 Radiatum (-)03000	2.72531	8.71129	807.016	112.103	0.276472
837	CA3 LMR-Targeting (-)33200	CA3 Radiatum (-)03000	1.42179	6.99072	568.989	28.9535	0.186906		837	CA3 LMR-Targeting (-)33200	CA3 Radiatum (-)03000	0.358658	0.968306	57.2997	13.0164	0.0274337		837	CA3 LMR-Targeting (-)33200	CA3 Radiatum (-)03000	0.76378	4.5556	396.535	13.5455	0.123924		837	CA3 LMR-Targeting (-)33200	CA3 Radiatum (-)03000	2.64901	9.36726	749.782	85.2682	0.247345
838	CA3 O-LM (-)11003	CA3 Radiatum (-)03000	1.63287	6.70495	582.592	21.7221	0.219245		838	CA3 O-LM (-)11003	CA3 Radiatum (-)03000	0.420872	0.914945	63.0753	8.71612	0.0261437		838	CA3 O-LM (-)11003	CA3 Radiatum (-)03000	0.833916	4.35415	403.75	11.8274	0.145131		838	CA3 O-LM (-)11003	CA3 Radiatum (-)03000	3.07705	8.57739	742.35	57.5237	0.267271
839	CA3 Lucidum ORAX (-)03311	CA3 Radiatum (-)03000	1.56312	6.5866	596.105	21.3023	0.216247		839	CA3 Lucidum ORAX (-)03311	CA3 Radiatum (-)03000	0.403604	0.920791	73.7356	8.79396	0.0256287		839	CA3 Lucidum ORAX (-)03311	CA3 Radiatum (-)03000	0.785373	4.36774	393.906	10.296	0.141048		839	CA3 Lucidum ORAX (-)03311	CA3 Radiatum (-)03000	2.8762	8.92355	832.444	62.4037	0.273257
840	CA3 Lucidum-Radiatum (-)03300	CA3 Radiatum (-)03000	1.59198	6.76134	595.919	21.9894	0.217836		840	CA3 Lucidum-Radiatum (-)03300	CA3 Radiatum (-)03000	0.400136	0.918657	65.5496	8.70653	0.0261051		840	CA3 Lucidum-Radiatum (-)03300	CA3 Radiatum (-)03000	0.881477	4.50168	398.041	11.2968	0.143652		840	CA3 Lucidum-Radiatum (-)03300	CA3 Radiatum (-)03000	3.08247	8.76646	762.032	57.3218	0.274172
841	CA3 Spiny Lucidum (-)01320p	CA3 Radiatum (-)03000	1.66356	6.8614	589.14	20.6482	0.213008		841	CA3 Spiny Lucidum (-)01320p	CA3 Radiatum (-)03000	0.413896	0.926008	63.0682	8.36879	0.0251686		841	CA3 Spiny Lucidum (-)01320p	CA3 Radiatum (-)03000	0.900386	4.70316	406.338	10.3999	0.148083		841	CA3 Spiny Lucidum (-)01320p	CA3 Radiatum (-)03000	3.10956	8.759	767.139	59.8178	0.265211
842	CA3 Trilaminar (-)01113p	CA3 Radiatum (-)03000	1.49222	6.63578	566.434	22.019	0.202987		842	CA3 Trilaminar (-)01113p	CA3 Radiatum (-)03000	0.385206	0.930259	67.6757	8.53167	0.0275256		842	CA3 Trilaminar (-)01113p	CA3 Radiatum (-)03000	0.766051	4.48175	359.289	11.9126	0.121107		842	CA3 Trilaminar (-)01113p	CA3 Radiatum (-)03000	2.69488	8.87791	738.219	54.6187	0.267998
843	CA3 Radiatum (-)03000	CA3 Radiatum (-)03000	1.52803	6.71861	578.436	24.4773	0.203633		843	CA3 Radiatum (-)03000	CA3 Radiatum (-)03000	0.386191	0.95113	58.7849	10.8846	0.0284121		843	CA3 Radiatum (-)03000	CA3 Radiatum (-)03000	0.793807	4.52152	396.067	11.6815	0.136048		843	CA3 Radiatum (-)03000	CA3 Radiatum (-)03000	2.66893	8.96921	740.677	80.5249	0.26194
844	CA3 Mossy Fiber-Associated (-)03330p	CA3 Radiatum (-)03000	2.18417	5.41584	580.572	55.0261	0.226445		844	CA3 Mossy Fiber-Associated (-)03330p	CA3 Radiatum (-)03000	0.469218	0.644935	44.5875	28.1708	0.0188727		844	CA3 Mossy Fiber-Associated (-)03330p	CA3 Radiatum (-)03000	1.27142	3.82189	461.486	18.9602	0.179093		844	CA3 Mossy Fiber-Associated (-)03330p	CA3 Radiatum (-)03000	3.56875	6.98349	695.443	149.98	0.271355
845	CA3 Bistratified (-)03333	CA3 Radiatum (-)03000	1.6697	6.16358	602.45	19.8955	0.223423		845	CA3 Bistratified (-)03333	CA3 Radiatum (-)03000	0.407752	0.839615	67.7524	7.75446	0.02567		845	CA3 Bistratified (-)03333	CA3 Radiatum (-)03000	0.817919	4.01996	413.831	10.5159	0.160248		845	CA3 Bistratified (-)03333	CA3 Radiatum (-)03000	3.14295	7.88935	780.312	49.648	0.277357
846	CA3 Ivy (-)03333	CA3 Radiatum (-)03000	1.84868	7.672	585.487	39.127	0.229111		846	CA3 Ivy (-)03333	CA3 Radiatum (-)03000	0.431049	1.03719	49.6613	19.8347	0.0205467		846	CA3 Ivy (-)03333	CA3 Radiatum (-)03000	1.00484	5.09106	425.485	15.5987	0.167396		846	CA3 Ivy (-)03333	CA3 Radiatum (-)03000	3.28969	10.1404	722.545	120.949	0.270913
847	CA1 Back-Projection (-)1133p	CA3 Radiatum (-)03000	1.62823	6.79957	594.099	22.3399	0.210552		847	CA1 Back-Projection (-)1133p	CA3 Radiatum (-)03000	0.415712	0.971147	79.8568	9.6002	0.0266172		847	CA1 Back-Projection (-)1133p	CA3 Radiatum (-)03000	0.850778	4.65926	377.853	11.3468	0.144201		847	CA1 Back-Projection (-)1133p	CA3 Radiatum (-)03000	2.94801	9.48263	839.437	68.33	0.270614
848	CA3 Interneuron Specific Oriens (-)01113	CA3 Radiatum (-)03000	1.63567	6.41089	584.909	21.6404	0.215099		848	CA3 Interneuron Specific Oriens (-)01113	CA3 Radiatum (-)03000	0.40694	0.903405	68.0808	9.5701	0.0269038		848	CA3 Interneuron Specific Oriens (-)01113	CA3 Radiatum (-)03000	0.856569	4.31256	390.124	11.034	0.142608		848	CA3 Interneuron Specific Oriens (-)01113	CA3 Radiatum (-)03000	2.92879	8.88372	770.085	66.3429	0.272016
849	CA3 Interneuron Specific Quad (-)03333p	CA3 Radiatum (-)03000	1.71616	6.35351	577.965	22.645	0.215499		849	CA3 Interneuron Specific Quad (-)03333p	CA3 Radiatum (-)03000	0.443151	0.882694	73.499	9.92966	0.0273654		849	CA3 Interneuron Specific Quad (-)03333p	CA3 Radiatum (-)03000	0.88597	4.31768	353.203	11.4156	0.142468		849	CA3 Interneuron Specific Quad (-)03333p	CA3 Radiatum (-)03000	3.2543	8.32998	798.29	62.072	0.273279
850	DG Granule (+)2201p	CA3 Mossy Fiber-Associated ORDEN (-)02332p	1.5775	4.84206	319.382	79.2443	0.196054		850	DG Granule (+)2201p	CA3 Mossy Fiber-Associated ORDEN (-)02332p	0.320677	0.648031	81.9335	27.6569	0.031752		850	DG Granule (+)2201p	CA3 Mossy Fiber-Associated ORDEN (-)02332p	0.950878	3.37494	113.342	29.582	0.113999		850	DG Granule (+)2201p	CA3 Mossy Fiber-Associated ORDEN (-)02332p	2.63523	6.28553	560.175	170.127	0.281622
851	DG Semilunar Granule (+)2311p	CA3 Mossy Fiber-Associated ORDEN (-)02332p	1.6823	5.00341	347.298	78.8516	0.204377		851	DG Semilunar Granule (+)2311p	CA3 Mossy Fiber-Associated ORDEN (-)02332p	0.351722	0.690003	75.7544	27.2614	0.0290307		851	DG Semilunar Granule (+)2311p	CA3 Mossy Fiber-Associated ORDEN (-)02332p	1.0253	3.52157	135.438	32.5135	0.146703		851	DG Semilunar Granule (+)2311p	CA3 Mossy Fiber-Associated ORDEN (-)02332p	2.82937	6.89578	608.177	165.231	0.283722
852	DG Hilar Ectopic Granule (+)2203p	CA3 Mossy Fiber-Associated ORDEN (-)02332p	1.62762	4.37237	320.977	51.7642	0.205761		852	DG Hilar Ectopic Granule (+)2203p	CA3 Mossy Fiber-Associated ORDEN (-)02332p	0.369088	0.654831	79.9119	19.0996	0.0357975		852	DG Hilar Ectopic Granule (+)2203p	CA3 Mossy Fiber-Associated ORDEN (-)02332p	0.951717	2.99832	107.512	25.2406	0.129091		852	DG Hilar Ectopic Granule (+)2203p	CA3 Mossy Fiber-Associated ORDEN (-)02332p	2.89621	6.03816	577.884	109.267	0.307616
853	CA3 Granule (+)22100	CA3 Mossy Fiber-Associated ORDEN (-)02332p	1.82032	3.694	186.754	74.9301	0.203962		853	CA3 Granule (+)22100	CA3 Mossy Fiber-Associated ORDEN (-)02332p	0.387458	0.537586	50.8484	24.7533	0.03501		853	CA3 Granule (+)22100	CA3 Mossy Fiber-Associated ORDEN (-)02332p	1.04481	2.49384	70.3425	32.72	0.128731		853	CA3 Granule (+)22100	CA3 Mossy Fiber-Associated ORDEN (-)02332p	3.03313	4.87585	370.1	158.824	0.312656
854	CA3 Pyramidal (+)23223p	CA3 Mossy Fiber-Associated ORDEN (-)02332p	1.01206	6.11639	355.54	37.8379	0.179946		854	CA3 Pyramidal (+)23223p	CA3 Mossy Fiber-Associated ORDEN (-)02332p	0.243624	0.844798	84.3102	13.2082	0.0345165		854	CA3 Pyramidal (+)23223p	CA3 Mossy Fiber-Associated ORDEN (-)02332p	0.584444	3.91882	124.058	19.0101	0.110159		854	CA3 Pyramidal (+)23223p	CA3 Mossy Fiber-Associated ORDEN (-)02332p	1.74629	7.98604	607.047	80.4035	0.28666
855	CA3c Pyramidal (+)03223p	CA3 Mossy Fiber-Associated ORDEN (-)02332p	1.66855	4.89236	297.624	42.5052	0.208429		855	CA3c Pyramidal (+)03223p	CA3 Mossy Fiber-Associated ORDEN (-)02332p	0.377886	0.712656	67.4239	16.0067	0.0331116		855	CA3c Pyramidal (+)03223p	CA3 Mossy Fiber-Associated ORDEN (-)02332p	0.90483	3.31386	113.737	17.7198	0.144618		855	CA3c Pyramidal (+)03223p	CA3 Mossy Fiber-Associated ORDEN (-)02332p	3.03549	6.43158	481.388	88.3427	0.296093
856	CA3 Giant (+)22010	CA3 Mossy Fiber-Associated ORDEN (-)02332p	1.5919	4.68352	294.054	60.3981	0.216359		856	CA3 Giant (+)22010	CA3 Mossy Fiber-Associated ORDEN (-)02332p	0.353946	0.670103	71.9288	22.5598	0.0320112		856	CA3 Giant (+)22010	CA3 Mossy Fiber-Associated ORDEN (-)02332p	0.887651	3.16635	103.389	25.4638	0.143368		856	CA3 Giant (+)22010	CA3 Mossy Fiber-Associated ORDEN (-)02332p	2.79276	6.22526	480.735	128.514	0.297882
857	CA2 Pyramidal (+)2333p	CA3 Mossy Fiber-Associated ORDEN (-)02332p	1.79541	3.91178	243.2	87.5871	0.23517		857	CA2 Pyramidal (+)2333p	CA3 Mossy Fiber-Associated ORDEN (-)02332p	0.412482	0.604248	61.5369	28.2451	0.0348461		857	CA2 Pyramidal (+)2333p	CA3 Mossy Fiber-Associated ORDEN (-)02332p	0.958512	2.48354	93.4	42.4315	0.154356		857	CA2 Pyramidal (+)2333p	CA3 Mossy Fiber-Associated ORDEN (-)02332p	3.12661	5.27523	427.912	183.649	0.324966
858	CA2 Wide-Arbor Basket (-)2232p	CA3 Mossy Fiber-Associated ORDEN (-)02332p	1.85159	7.25773	539.617	20.318	0.227579		858	CA2 Wide-Arbor Basket (-)2232p	CA3 Mossy Fiber-Associated ORDEN (-)02332p	0.427695	0.934168	55.1692	8.57853	0.026207		858	CA2 Wide-Arbor Basket (-)2232p	CA3 Mossy Fiber-Associated ORDEN (-)02332p	0.957253	5.00669	357.064	9.50569	0.162888		858	CA2 Wide-Arbor Basket (-)2232p	CA3 Mossy Fiber-Associated ORDEN (-)02332p	3.07985	9.7129	682.196	62.239	0.279063
859	CA3 Basket CCK+ (-)22232	CA3 Mossy Fiber-Associated ORDEN (-)02332p	1.41912	6.79951	510.857	19.6055	0.186169		859	CA3 Basket CCK+ (-)22232	CA3 Mossy Fiber-Associated ORDEN (-)02332p	0.32832	0.873488	74.997	7.62652	0.0264689		859	CA3 Basket CCK+ (-)22232	CA3 Mossy Fiber-Associated ORDEN (-)02332p	0.775615	4.70521	266.168	8.26919	0.110918		859	CA3 Basket CCK+ (-)22232	CA3 Mossy Fiber-Associated ORDEN (-)02332p	2.65724	8.83682	733.173	52.55	0.255534
860	CA3 Basket (-)22232	CA3 Mossy Fiber-Associated ORDEN (-)02332p	1.77568	6.06257	552.489	25.8824	0.2168		860	CA3 Basket (-)22232	CA3 Mossy Fiber-Associated ORDEN (-)02332p	0.415413	0.823898	72.8553	10.8177	0.0268784		860	CA3 Basket (-)22232	CA3 Mossy Fiber-Associated ORDEN (-)02332p	0.944791	4.14944	301.359	11.3665	0.150538		860	CA3 Basket (-)22232	CA3 Mossy Fiber-Associated ORDEN (-)02332p	3.15558	8.41352	752.157	76.9953	0.271098
861	DG HIPROM (-)1333p	CA3 Mossy Fiber-Associated ORDEN (-)02332p	1.64059	6.79366	574.826	34.4925	0.210842		861	DG HIPROM (-)1333p	CA3 Mossy Fiber-Associated ORDEN (-)02332p	0.39454	0.888168	71.9198	19.9167	0.0265193		861	DG HIPROM (-)1333p	CA3 Mossy Fiber-Associated ORDEN (-)02332p	0.79989	4.59852	366.13	13.1799	0.146882		861	DG HIPROM (-)1333p	CA3 Mossy Fiber-Associated ORDEN (-)02332p	2.8089	8.82945	801.498	149.229	0.271377
862	CA3 LMR-Targeting (-)33200	CA3 Mossy Fiber-Associated ORDEN (-)02332p	1.41795	7.03968	546.514	36.563	0.179367		862	CA3 LMR-Targeting (-)33200	CA3 Mossy Fiber-Associated ORDEN (-)02332p	0.343472	0.951657	56.0951	17.3612	0.0274462		862	CA3 LMR-Targeting (-)33200	CA3 Mossy Fiber-Associated ORDEN (-)02332p	0.75462	4.76506	360.931	14.7058	0.118905		862	CA3 LMR-Targeting (-)33200	CA3 Mossy Fiber-Associated ORDEN (-)02332p	2.6307	9.76036	730.523	110.984	0.246905
863	CA3 O-LM (-)11003	CA3 Mossy Fiber-Associated ORDEN (-)02332p	1.65158	6.72748	561.318	25.5161	0.214911		863	CA3 O-LM (-)11003	CA3 Mossy Fiber-Associated ORDEN (-)02332p	0.411954	0.89575	62.3223	11.4268	0.0273091		863	CA3 O-LM (-)11003	CA3 Mossy Fiber-Associated ORDEN (-)02332p	0.851797	4.59965	366.529	11.9643	0.140802		863	CA3 O-LM (-)11003	CA3 Mossy Fiber-Associated ORDEN (-)02332p	3.09814	8.88547	731.931	77.1078	0.267867
864	CA3 Lucidum ORAX (-)03311	CA3 Mossy Fiber-Associated ORDEN (-)02332p	1.58873	6.62508	576.44	25.3204	0.212076		864	CA3 Lucidum ORAX (-)03311	CA3 Mossy Fiber-Associated ORDEN (-)02332p	0.3952	0.924145	72.2799	11.819	0.0264835		864	CA3 Lucidum ORAX (-)03311	CA3 Mossy Fiber-Associated ORDEN (-)02332p	0.79048	4.56735	361.354	9.6616	0.137227		864	CA3 Lucidum ORAX (-)03311	CA3 Mossy Fiber-Associated ORDEN (-)02332p	2.87996	9.29664	826.371	89.2207	0.27401
865	CA3 Lucidum-Radiatum (-)03300	CA3 Mossy Fiber-Associated ORDEN (-)02332p	1.61374	6.78521	575.288	26.0352	0.213431		865	CA3 Lucidum-Radiatum (-)03300	CA3 Mossy Fiber-Associated ORDEN (-)02332p	0.392446	0.919517	63.8276	11.3096	0.0270308		865	CA3 Lucidum-Radiatum (-)03300	CA3 Mossy Fiber-Associated ORDEN (-)02332p	0.824979	4.72138	367.26	10.7429	0.137734		865	CA3 Lucidum-Radiatum (-)03300	CA3 Mossy Fiber-Associated ORDEN (-)02332p	3.14499	9.06092	751.365	69.687	0.27531
866	CA3 Lucidum LAX (-)02310	CA3 Mossy Fiber-Associated ORDEN (-)02332p	1.58445	6.44998	541.801	29.1199	0.208306		866	CA3 Lucidum LAX (-)02310	CA3 Mossy Fiber-Associated ORDEN (-)02332p	0.399332	0.904512	75.407	13.1502	0.029132		866	CA3 Lucidum LAX (-)02310	CA3 Mossy Fiber-Associated ORDEN (-)02332p	0.749461	4.33982	268.667	11.8586	0.132575		866	CA3 Lucidum LAX (-)02310	CA3 Mossy Fiber-Associated ORDEN (-)02332p	3.04595	8.84245	758.362	76.8439	0.276463
867	CA3 Spiny Lucidum (-)01320p	CA3 Mossy Fiber-Associated ORDEN (-)02332p	1.68791	6.87913	571.215	24.4934	0.208087		867	CA3 Spiny Lucidum (-)01320p	CA3 Mossy Fiber-Associated ORDEN (-)02332p	0.40259	0.926154	60.9718	10.8002	0.026029		867	CA3 Spiny Lucidum (-)01320p	CA3 Mossy Fiber-Associated ORDEN (-)02332p	0.822319	4.78942	371.669	10.6725	0.143831		867	CA3 Spiny Lucidum (-)01320p	CA3 Mossy Fiber-Associated ORDEN (-)02332p	3.09634	9.26736	754.142	68.7569	0.265671
868	CA3 Trilaminar (-)01113p	CA3 Mossy Fiber-Associated ORDEN (-)02332p	1.51382	6.66054	546.514	26.0725	0.198016		868	CA3 Trilaminar (-)01113p	CA3 Mossy Fiber-Associated ORDEN (-)02332p	0.378302	0.929544	66.1987	11.3278	0.028381		868	CA3 Trilaminar (-)01113p	CA3 Mossy Fiber-Associated ORDEN (-)02332p	0.796518	4.46249	326.12	12.27	0.116535		868	CA3 Trilaminar (-)01113p	CA3 Mossy Fiber-Associated ORDEN (-)02332p	2.70092	9.20207	727.235	76.9473	0.268347
869	CA3 SO-SO (-)00003	CA3 Mossy Fiber-Associated ORDEN (-)02332p	1.69686	6.64208	562.374	26.1769	0.214148		869	CA3 SO-SO (-)00003	CA3 Mossy Fiber-Associated ORDEN (-)02332p	0.422166	0.917585	62.7498	11.693	0.0276177		869	CA3 SO-SO (-)00003	CA3 Mossy Fiber-Associated ORDEN (-)02332p	0.820795	4.41819	363.812	11.9684	0.153573		869	CA3 SO-SO (-)00003	CA3 Mossy Fiber-Associated ORDEN (-)02332p	2.98419	9.01113	720.458	74.6239	0.275169
870	CA3 Radiatum (-)03000	CA3 Mossy Fiber-Associated ORDEN (-)02332p	1.52929	6.7672	556.358	29.8198	0.197598		870	CA3 Radiatum (-)03000	CA3 Mossy Fiber-Associated ORDEN (-)02332p	0.368128	0.95335	58.1774	14.1189	0.028833		870	CA3 Radiatum (-)03000	CA3 Mossy Fiber-Associated ORDEN (-)02332p	0.763938	4.66118	355.941	12.9461	0.130439		870	CA3 Radiatum (-)03000	CA3 Mossy Fiber-Associated ORDEN (-)02332p	2.70615	9.39663	733.742	89.1925	0.262842
871	CA3 Mossy Fiber-Associated ORDEN (-)02332p	CA3 Mossy Fiber-Associated ORDEN (-)02332p	1.8053	5.8725	567.283	31.8642	0.218801		871	CA3 Mossy Fiber-Associated ORDEN (-)02332p	CA3 Mossy Fiber-Associated ORDEN (-)02332p	0.431886	0.798578	83.1178	16.1681	0.0282904		871	CA3 Mossy Fiber-Associated ORDEN (-)02332p	CA3 Mossy Fiber-Associated ORDEN (-)02332p	0.874646	4.03529	312.166	11.0628	0.150497		871	CA3 Mossy Fiber-Associated ORDEN (-)02332p	CA3 Mossy Fiber-Associated ORDEN (-)02332p	3.08582	8.00777	831.309	96.1864	0.280183
872	CA3 Mossy Fiber-Associated (-)03330p	CA3 Mossy Fiber-Associated ORDEN (-)02332p	2.24668	5.40785	568.963	68.6979	0.222676		872	CA3 Mossy Fiber-Associated (-)03330p	CA3 Mossy Fiber-Associated ORDEN (-)02332p	0.455777	0.634054	42.953	33.4104	0.0193063		872	CA3 Mossy Fiber-Associated (-)03330p	CA3 Mossy Fiber-Associated ORDEN (-)02332p	1.24642	4.00424	442.073	19.6552	0.175827		872	CA3 Mossy Fiber-Associated (-)03330p	CA3 Mossy Fiber-Associated ORDEN (-)02332p	3.6521	6.8421	682.596	183.035	0.265804
873	CA3 Bistratified (-)03333	CA3 Mossy Fiber-Associated ORDEN (-)02332p	1.69585	6.21701	581.049	23.4181	0.21937		873	CA3 Bistratified (-)03333	CA3 Mossy Fiber-Associated ORDEN (-)02332p	0.395109	0.843486	67.0355	10.1802	0.0261225		873	CA3 Bistratified (-)03333	CA3 Mossy Fiber-Associated ORDEN (-)02332p	0.83794	4.27886	372.902	11.1531	0.156335		873	CA3 Bistratified (-)03333	CA3 Mossy Fiber-Associated ORDEN (-)02332p	3.16755	8.27799	775.883	65.8721	0.273697
874	CA3 Ivy (-)03333	CA3 Mossy Fiber-Associated ORDEN (-)02332p	1.88919	7.78833	568.594	48.8872	0.22554		874	CA3 Ivy (-)03333	CA3 Mossy Fiber-Associated ORDEN (-)02332p	0.422126	1.05483	48.1483	24.3349	0.0211478		874	CA3 Ivy (-)03333	CA3 Mossy Fiber-Associated ORDEN (-)02332p	1.0535	5.33235	397.177	15.6218	0.163634		874	CA3 Ivy (-)03333	CA3 Mossy Fiber-Associated ORDEN (-)02332p	3.33352	10.5945	710.362	149.355	0.267018
875	CA1 Back-Projection (-)1133p	CA3 Mossy Fiber-Associated ORDEN (-)02332p	1.67736	6.7789	569.756	26.9735	0.20694		875	CA1 Back-Projection (-)1133p	CA3 Mossy Fiber-Associated ORDEN (-)02332p	0.418065	0.968095	77.5057	12.7253	0.0271476		875	CA1 Back-Projection (-)1133p	CA3 Mossy Fiber-Associated ORDEN (-)02332p	0.866172	4.64448	343.143	10.6574	0.140279		875	CA1 Back-Projection (-)1133p	CA3 Mossy Fiber-Associated ORDEN (-)02332p	2.98908	9.80106	823.386	88.6156	0.270922
876	CA3 Interneuron Specific Oriens (-)01113	CA3 Mossy Fiber-Associated ORDEN (-)02332p	1.66304	6.44012	562.762	25.9584	0.211		876	CA3 Interneuron Specific Oriens (-)01113	CA3 Mossy Fiber-Associated ORDEN (-)02332p	0.401848	0.897189	65.8537	12.5477	0.0277058		876	CA3 Interneuron Specific Oriens (-)01113	CA3 Mossy Fiber-Associated ORDEN (-)02332p	0.852811	4.56691	353.541	11.0948	0.138584		876	CA3 Interneuron Specific Oriens (-)01113	CA3 Mossy Fiber-Associated ORDEN (-)02332p	2.9876	9.27472	757.467	79.3085	0.272469
877	CA3 Interneuron Specific Quad (-)03333p	CA3 Mossy Fiber-Associated ORDEN (-)02332p	1.75382	6.37338	554.968	27.5576	0.212391		877	CA3 Interneuron Specific Quad (-)03333p	CA3 Mossy Fiber-Associated ORDEN (-)02332p	0.436453	0.876829	70.7091	13.3431	0.0280216		877	CA3 Interneuron Specific Quad (-)03333p	CA3 Mossy Fiber-Associated ORDEN (-)02332p	0.864086	4.40479	328.471	11.4444	0.138944		877	CA3 Interneuron Specific Quad (-)03333p	CA3 Mossy Fiber-Associated ORDEN (-)02332p	3.26646	8.6588	786.776	86.6026	0.273766
878	DG Granule (+)2201p	CA3 Mossy Fiber-Associated (-)03330p-DG_0001	1.42154	4.89017	347.359	60.2906	0.188111		878	DG Granule (+)2201p	CA3 Mossy Fiber-Associated (-)03330p-DG_0001	0.306683	0.653751	88.3386	21.4402	0.0289578		878	DG Granule (+)2201p	CA3 Mossy Fiber-Associated (-)03330p-DG_0001	0.864671	3.54852	131.019	26.7303	0.115053		878	DG Granule (+)2201p	CA3 Mossy Fiber-Associated (-)03330p-DG_0001	2.35685	6.51036	605.206	140.626	0.257036
879	DG Semilunar Granule (+)2311p	CA3 Mossy Fiber-Associated (-)03330p-DG_0001	1.59284	5.08521	378.038	61.6717	0.195868		879	DG Semilunar Granule (+)2311p	CA3 Mossy Fiber-Associated (-)03330p-DG_0001	0.348872	0.692194	81.937	21.9828	0.0267744		879	DG Semilunar Granule (+)2311p	CA3 Mossy Fiber-Associated (-)03330p-DG_0001	0.984978	3.65621	161.388	29.8492	0.140695		879	DG Semilunar Granule (+)2311p	CA3 Mossy Fiber-Associated (-)03330p-DG_0001	2.61435	6.77715	649.667	136.296	0.262478
880	DG Hilar Ectopic Granule (+)2203p	CA3 Mossy Fiber-Associated (-)03330p-DG_0001	1.5487	4.37226	359.405	38.9456	0.198915		880	DG Hilar Ectopic Granule (+)2203p	CA3 Mossy Fiber-Associated (-)03330p-DG_0001	0.377673	0.660536	87.6833	13.1404	0.0329241		880	DG Hilar Ectopic Granule (+)2203p	CA3 Mossy Fiber-Associated (-)03330p-DG_0001	0.905603	2.95674	128.829	18.9673	0.128179		880	DG Hilar Ectopic Granule (+)2203p	CA3 Mossy Fiber-Associated (-)03330p-DG_0001	2.74342	5.83832	642.348	77.1387	0.284357
881	CA3 Granule (+)22100	CA3 Mossy Fiber-Associated (-)03330p-DG_0001	1.74223	3.73236	222.531	56.4033	0.194122		881	CA3 Granule (+)22100	CA3 Mossy Fiber-Associated (-)03330p-DG_0001	0.388735	0.540079	62.3422	19.3417	0.0326135		881	CA3 Granule (+)22100	CA3 Mossy Fiber-Associated (-)03330p-DG_0001	1.05503	2.65013	79.9212	27.7574	0.12241		881	CA3 Granule (+)22100	CA3 Mossy Fiber-Associated (-)03330p-DG_0001	2.91778	5.05136	435.874	122.473	0.28864
882	CA3 Giant (+)22010	CA3 Mossy Fiber-Associated (-)03330p-DG_0001	1.47969	4.62165	322.46	46.0916	0.215598		882	CA3 Giant (+)22010	CA3 Mossy Fiber-Associated (-)03330p-DG_0001	0.347814	0.658233	79.1159	16.6743	0.0292559		882	CA3 Giant (+)22010	CA3 Mossy Fiber-Associated (-)03330p-DG_0001	0.856803	3.10238	118.451	22.6799	0.147175		882	CA3 Giant (+)22010	CA3 Mossy Fiber-Associated (-)03330p-DG_0001	2.65384	6.10467	526.076	99.0151	0.28033
883	CA3 Pyramidal (+)23223p	CA3 Mossy Fiber-Associated (-)03330p-DG_0001	0.979924	6.04459	372.494	31.4507	0.183653		883	CA3 Pyramidal (+)23223p	CA3 Mossy Fiber-Associated (-)03330p-DG_0001	0.245151	0.848542	90.0566	10.0344	0.0328427		883	CA3 Pyramidal (+)23223p	CA3 Mossy Fiber-Associated (-)03330p-DG_0001	0.587629	3.85645	139.487	16.2111	0.116658		883	CA3 Pyramidal (+)23223p	CA3 Mossy Fiber-Associated (-)03330p-DG_0001	1.72868	7.70724	641.499	59.609	0.270733
884	CA3c Pyramidal (+)03223p	CA3 Mossy Fiber-Associated (-)03330p-DG_0001	1.60164	4.82085	318.44	34.1974	0.208581		884	CA3c Pyramidal (+)03223p	CA3 Mossy Fiber-Associated (-)03330p-DG_0001	0.386955	0.701047	70.3818	12.1564	0.0304159		884	CA3c Pyramidal (+)03223p	CA3 Mossy Fiber-Associated (-)03330p-DG_0001	0.914305	3.26823	129.524	17.1908	0.149236		884	CA3c Pyramidal (+)03223p	CA3 Mossy Fiber-Associated (-)03330p-DG_0001	3.02208	6.28039	527.188	65.3919	0.280726
885	CA2 Pyramidal (+)2333p	CA3 Mossy Fiber-Associated (-)03330p-DG_0001	1.68781	3.92217	269.592	67.1365	0.232073		885	CA2 Pyramidal (+)2333p	CA3 Mossy Fiber-Associated (-)03330p-DG_0001	0.403979	0.601359	70.5378	22.01	0.0317882		885	CA2 Pyramidal (+)2333p	CA3 Mossy Fiber-Associated (-)03330p-DG_0001	0.966682	2.56269	105.721	34.6768	0.159672		885	CA2 Pyramidal (+)2333p	CA3 Mossy Fiber-Associated (-)03330p-DG_0001	3.00573	5.33801	463.386	142.392	0.305689
886	DG HIPROM (-)1333p	CA3 Mossy Fiber-Associated (-)03330p-DG_0001	1.57238	6.75194	576.2	28.3835	0.215111		886	DG HIPROM (-)1333p	CA3 Mossy Fiber-Associated (-)03330p-DG_0001	0.398191	0.888563	75.6557	15.3837	0.0251431		886	DG HIPROM (-)1333p	CA3 Mossy Fiber-Associated (-)03330p-DG_0001	0.824297	4.59	382.496	13.0587	0.148018		886	DG HIPROM (-)1333p	CA3 Mossy Fiber-Associated (-)03330p-DG_0001	2.64848	8.58391	804.873	109.974	0.273421
887	CA3 LMR-Targeting (-)33200	CA3 Mossy Fiber-Associated (-)03330p-DG_0001	1.36611	6.99552	552.028	30.07	0.185547		887	CA3 LMR-Targeting (-)33200	CA3 Mossy Fiber-Associated (-)03330p-DG_0001	0.343147	0.954545	57.4987	13.3272	0.0262626		887	CA3 LMR-Targeting (-)33200	CA3 Mossy Fiber-Associated (-)03330p-DG_0001	0.739065	4.72805	387.225	14.0933	0.120195		887	CA3 LMR-Targeting (-)33200	CA3 Mossy Fiber-Associated (-)03330p-DG_0001	2.46559	9.40554	704.794	75.6318	0.244042
888	CA3 O-LM (-)11003	CA3 Mossy Fiber-Associated (-)03330p-DG_0001	1.5865	6.69347	564.975	21.7617	0.219896		888	CA3 O-LM (-)11003	CA3 Mossy Fiber-Associated (-)03330p-DG_0001	0.422332	0.916744	64.6411	8.64074	0.0252713		888	CA3 O-LM (-)11003	CA3 Mossy Fiber-Associated (-)03330p-DG_0001	0.829891	4.50772	393.41	11.8376	0.145148		888	CA3 O-LM (-)11003	CA3 Mossy Fiber-Associated (-)03330p-DG_0001	2.92178	8.5744	741.855	54.3404	0.268277
889	CA3 Lucidum ORAX (-)03311	CA3 Mossy Fiber-Associated (-)03330p-DG_0001	1.52513	6.58305	579.795	21.448	0.216664		889	CA3 Lucidum ORAX (-)03311	CA3 Mossy Fiber-Associated (-)03330p-DG_0001	0.400962	0.923254	73.65	8.98309	0.0245884		889	CA3 Lucidum ORAX (-)03311	CA3 Mossy Fiber-Associated (-)03330p-DG_0001	0.787608	4.4881	383.86	9.74637	0.141479		889	CA3 Lucidum ORAX (-)03311	CA3 Mossy Fiber-Associated (-)03330p-DG_0001	2.74026	8.8611	799.378	62.9731	0.269974
890	CA3 Lucidum-Radiatum (-)03300	CA3 Mossy Fiber-Associated (-)03330p-DG_0001	1.54801	6.75283	579.33	22.0374	0.218219		890	CA3 Lucidum-Radiatum (-)03300	CA3 Mossy Fiber-Associated (-)03330p-DG_0001	0.391459	0.926748	66.2441	8.71902	0.0250825		890	CA3 Lucidum-Radiatum (-)03300	CA3 Mossy Fiber-Associated (-)03330p-DG_0001	0.848627	4.67702	392.08	10.9171	0.142728		890	CA3 Lucidum-Radiatum (-)03300	CA3 Mossy Fiber-Associated (-)03330p-DG_0001	2.92685	8.70176	760.489	50.7566	0.270469
891	CA3 Lucidum LAX (-)02310	CA3 Mossy Fiber-Associated (-)03330p-DG_0001	1.51349	6.42072	551.167	23.9801	0.212634		891	CA3 Lucidum LAX (-)02310	CA3 Mossy Fiber-Associated (-)03330p-DG_0001	0.400861	0.915801	78.9421	10.0367	0.027378		891	CA3 Lucidum LAX (-)02310	CA3 Mossy Fiber-Associated (-)03330p-DG_0001	0.771283	4.28123	297.397	11.7628	0.137812		891	CA3 Lucidum LAX (-)02310	CA3 Mossy Fiber-Associated (-)03330p-DG_0001	2.86097	8.59128	774.219	58.2617	0.27118
892	CA3 Spiny Lucidum (-)01320p	CA3 Mossy Fiber-Associated (-)03330p-DG_0001	1.62298	6.8489	574.266	20.7338	0.213646		892	CA3 Spiny Lucidum (-)01320p	CA3 Mossy Fiber-Associated (-)03330p-DG_0001	0.406538	0.92276	63.7869	8.28051	0.0243943		892	CA3 Spiny Lucidum (-)01320p	CA3 Mossy Fiber-Associated (-)03330p-DG_0001	0.847238	4.84855	397.196	10.5557	0.147011		892	CA3 Spiny Lucidum (-)01320p	CA3 Mossy Fiber-Associated (-)03330p-DG_0001	2.98326	8.6708	744.907	52.0104	0.266221
893	CA3 Trilaminar (-)01113p	CA3 Mossy Fiber-Associated (-)03330p-DG_0001	1.45214	6.63484	547.943	22.1177	0.203703		893	CA3 Trilaminar (-)01113p	CA3 Mossy Fiber-Associated (-)03330p-DG_0001	0.381878	0.940788	69.4838	8.61747	0.02687		893	CA3 Trilaminar (-)01113p	CA3 Mossy Fiber-Associated (-)03330p-DG_0001	0.77161	4.45115	344.05	11.347	0.120782		893	CA3 Trilaminar (-)01113p	CA3 Mossy Fiber-Associated (-)03330p-DG_0001	2.56103	8.8965	727.615	55.1903	0.260399
894	CA3 Radiatum (-)03000	CA3 Mossy Fiber-Associated (-)03330p-DG_0001	1.47048	6.72256	561.01	24.9424	0.203135		894	CA3 Radiatum (-)03000	CA3 Mossy Fiber-Associated (-)03330p-DG_0001	0.372339	0.940213	60.1641	10.6678	0.0271646		894	CA3 Radiatum (-)03000	CA3 Mossy Fiber-Associated (-)03330p-DG_0001	0.784422	4.66171	386.59	12.3482	0.134486		894	CA3 Radiatum (-)03000	CA3 Mossy Fiber-Associated (-)03330p-DG_0001	2.53868	8.95861	740.12	66.2169	0.259899
895	CA3 Mossy Fiber-Associated ORDEN (-)02332p	CA3 Mossy Fiber-Associated (-)03330p-DG_0001	1.73229	5.83171	579.94	25.4355	0.222105		895	CA3 Mossy Fiber-Associated ORDEN (-)02332p	CA3 Mossy Fiber-Associated (-)03330p-DG_0001	0.433768	0.799098	86.1551	11.9641	0.0266569		895	CA3 Mossy Fiber-Associated ORDEN (-)02332p	CA3 Mossy Fiber-Associated (-)03330p-DG_0001	0.904819	3.95146	346.975	10.7572	0.153928		895	CA3 Mossy Fiber-Associated ORDEN (-)02332p	CA3 Mossy Fiber-Associated (-)03330p-DG_0001	2.87994	7.67499	854.225	65.5185	0.281254
896	CA3 Mossy Fiber-Associated (-)03330p	CA3 Mossy Fiber-Associated (-)03330p-DG_0001	1.86026	5.57306	529.584	54.0693	0.228461		896	CA3 Mossy Fiber-Associated (-)03330p	CA3 Mossy Fiber-Associated (-)03330p-DG_0001	0.426905	0.660906	54.292	26.0178	0.0169891		896	CA3 Mossy Fiber-Associated (-)03330p	CA3 Mossy Fiber-Associated (-)03330p-DG_0001	1.07151	3.95564	364.128	20.2796	0.182445		896	CA3 Mossy Fiber-Associated (-)03330p	CA3 Mossy Fiber-Associated (-)03330p-DG_0001	3.10895	7.22137	666.531	147.17	0.272791
897	CA3 Bistratified (-)03333	CA3 Mossy Fiber-Associated (-)03330p-DG_0001	1.63201	6.163	587.264	19.911	0.223835		897	CA3 Bistratified (-)03333	CA3 Mossy Fiber-Associated (-)03330p-DG_0001	0.404233	0.839276	68.5165	7.63169	0.0244067		897	CA3 Bistratified (-)03333	CA3 Mossy Fiber-Associated (-)03330p-DG_0001	0.81109	4.18004	400.963	10.4656	0.160613		897	CA3 Bistratified (-)03333	CA3 Mossy Fiber-Associated (-)03330p-DG_0001	3.01453	7.87765	768.927	47.7311	0.278024
898	CA3 Ivy (-)03333	CA3 Mossy Fiber-Associated (-)03330p-DG_0001	1.78729	7.67733	571.811	38.3159	0.229048		898	CA3 Ivy (-)03333	CA3 Mossy Fiber-Associated (-)03330p-DG_0001	0.428811	1.05717	51.5149	18.828	0.0199292		898	CA3 Ivy (-)03333	CA3 Mossy Fiber-Associated (-)03330p-DG_0001	0.972948	5.18893	412.347	15.0326	0.166118		898	CA3 Ivy (-)03333	CA3 Mossy Fiber-Associated (-)03330p-DG_0001	3.16225	10.1717	709.751	111.374	0.271685
899	CA1 Back-Projection (-)1133p	CA3 Mossy Fiber-Associated (-)03330p-DG_0001	1.60531	6.77089	574.778	22.5234	0.211067		899	CA1 Back-Projection (-)1133p	CA3 Mossy Fiber-Associated (-)03330p-DG_0001	0.41846	0.96811	80.5298	9.45469	0.0259135		899	CA1 Back-Projection (-)1133p	CA3 Mossy Fiber-Associated (-)03330p-DG_0001	0.856505	4.64183	368.875	10.7918	0.143906		899	CA1 Back-Projection (-)1133p	CA3 Mossy Fiber-Associated (-)03330p-DG_0001	2.84063	9.43842	834.172	60.4959	0.270959
900	CA3 Interneuron Specific Oriens (-)01113	CA3 Mossy Fiber-Associated (-)03330p-DG_0001	1.59167	6.39465	567.543	21.7852	0.215595		900	CA3 Interneuron Specific Oriens (-)01113	CA3 Mossy Fiber-Associated (-)03330p-DG_0001	0.405351	0.908979	69.4879	9.44951	0.0261206		900	CA3 Interneuron Specific Oriens (-)01113	CA3 Mossy Fiber-Associated (-)03330p-DG_0001	0.873144	4.44058	378.917	10.9888	0.141841		900	CA3 Interneuron Specific Oriens (-)01113	CA3 Mossy Fiber-Associated (-)03330p-DG_0001	2.81659	8.88669	771.753	56.7432	0.269167
901	CA3 Interneuron Specific Quad (-)03333p	CA3 Mossy Fiber-Associated (-)03330p-DG_0001	1.68232	6.32765	559.851	22.8392	0.216144		901	CA3 Interneuron Specific Quad (-)03333p	CA3 Mossy Fiber-Associated (-)03330p-DG_0001	0.439561	0.878836	73.7606	10.0118	0.026543		901	CA3 Interneuron Specific Quad (-)03333p	CA3 Mossy Fiber-Associated (-)03330p-DG_0001	0.894596	4.38695	350.693	11.2502	0.140955		901	CA3 Interneuron Specific Quad (-)03333p	CA3 Mossy Fiber-Associated (-)03330p-DG_0001	3.12564	8.26245	794.435	61.6464	0.272826
902	DG Granule (+)2201p	CA3 Bistratified (-)03333	1.516	4.56102	401.002	61.7106	0.185927		902	DG Granule (+)2201p	CA3 Bistratified (-)03333	0.303609	0.598599	97.2642	23.4729	0.0307564		902	DG Granule (+)2201p	CA3 Bistratified (-)03333	0.857973	3.18451	149.516	24.5275	0.115489		902	DG Granule (+)2201p	CA3 Bistratified (-)03333	2.29151	5.80701	704.507	160.369	0.263808
903	DG Semilunar Granule (+)2311p	CA3 Bistratified (-)03333	1.59732	4.81887	428.391	61.9097	0.194999		903	DG Semilunar Granule (+)2311p	CA3 Bistratified (-)03333	0.326408	0.65355	85.4313	23.8713	0.0281683		903	DG Semilunar Granule (+)2311p	CA3 Bistratified (-)03333	0.911929	3.32195	183.898	26.6513	0.13097		903	DG Semilunar Granule (+)2311p	CA3 Bistratified (-)03333	2.38719	6.33753	724.784	150.058	0.269178
904	DG Hilar Ectopic Granule (+)2203p	CA3 Bistratified (-)03333	1.53426	4.19175	408.11	37.4939	0.194522		904	DG Hilar Ectopic Granule (+)2203p	CA3 Bistratified (-)03333	0.347801	0.61182	95.6338	13.4222	0.0347388		904	DG Hilar Ectopic Granule (+)2203p	CA3 Bistratified (-)03333	0.834142	2.75942	140.633	18.434	0.114024		904	DG Hilar Ectopic Granule (+)2203p	CA3 Bistratified (-)03333	2.47979	5.44484	740.232	78.0843	0.288963
905	CA3 Pyramidal (+)23223p	CA3 Bistratified (-)03333	0.997653	5.79943	423.904	29.923	0.17855		905	CA3 Pyramidal (+)23223p	CA3 Bistratified (-)03333	0.235124	0.791068	98.6833	9.80766	0.033981		905	CA3 Pyramidal (+)23223p	CA3 Bistratified (-)03333	0.539488	3.9597	148.121	16.5478	0.104375		905	CA3 Pyramidal (+)23223p	CA3 Bistratified (-)03333	1.62009	7.39067	732.488	56.3917	0.272417
906	CA3 Granule (+)22100	CA3 Bistratified (-)03333	1.67949	3.57193	239.04	54.109	0.192177		906	CA3 Granule (+)22100	CA3 Bistratified (-)03333	0.358003	0.501092	68.4798	18.6054	0.0342022		906	CA3 Granule (+)22100	CA3 Bistratified (-)03333	0.927198	2.55507	81.424	26.2368	0.122754		906	CA3 Granule (+)22100	CA3 Bistratified (-)03333	2.62639	4.78612	487.723	106.037	0.295648
907	CA3 Giant (+)22010	CA3 Bistratified (-)03333	1.52166	4.35025	365.487	43.663	0.2134		907	CA3 Giant (+)22010	CA3 Bistratified (-)03333	0.335146	0.605619	87.0327	16.6174	0.0315861		907	CA3 Giant (+)22010	CA3 Bistratified (-)03333	0.819651	3.07181	126.149	19.0876	0.137094		907	CA3 Giant (+)22010	CA3 Bistratified (-)03333	2.51759	5.81293	631.923	91.0303	0.28875
908	CA3c Pyramidal (+)03223p	CA3 Bistratified (-)03333	1.62928	4.6497	349.722	32.5924	0.204862		908	CA3c Pyramidal (+)03223p	CA3 Bistratified (-)03333	0.366019	0.656035	74.3197	12.2945	0.031872		908	CA3c Pyramidal (+)03223p	CA3 Bistratified (-)03333	0.865244	3.35533	137.012	16.0694	0.131536		908	CA3c Pyramidal (+)03223p	CA3 Bistratified (-)03333	2.81147	6.24054	575.909	66.406	0.282108
909	CA2 Pyramidal (+)2333p	CA3 Bistratified (-)03333	1.70564	3.72087	308.095	65.7252	0.227294		909	CA2 Pyramidal (+)2333p	CA3 Bistratified (-)03333	0.379369	0.543693	79.6156	22.9665	0.0333729		909	CA2 Pyramidal (+)2333p	CA3 Bistratified (-)03333	0.954809	2.51565	111.436	32.5756	0.142163		909	CA2 Pyramidal (+)2333p	CA3 Bistratified (-)03333	2.79906	5.00333	541.79	137.62	0.310511
910	CA3 Basket (-)22232	CA3 Bistratified (-)03333	1.74273	5.73993	603.38	21.1078	0.218436		910	CA3 Basket (-)22232	CA3 Bistratified (-)03333	0.392082	0.763585	80.5661	8.35152	0.0261861		910	CA3 Basket (-)22232	CA3 Bistratified (-)03333	0.895393	4.0727	349.005	10.46	0.154361		910	CA3 Basket (-)22232	CA3 Bistratified (-)03333	2.88086	7.40124	823.593	51.139	0.267997
911	CA3 Basket CCK+ (-)22232	CA3 Bistratified (-)03333	1.42838	6.47668	547.029	16.3347	0.191161		911	CA3 Basket CCK+ (-)22232	CA3 Bistratified (-)03333	0.325843	0.820787	80.5988	5.83827	0.0264459		911	CA3 Basket CCK+ (-)22232	CA3 Bistratified (-)03333	0.806512	4.51368	297.664	7.74498	0.119967		911	CA3 Basket CCK+ (-)22232	CA3 Bistratified (-)03333	2.79957	8.30295	793.789	38.3895	0.25472
912	CA2 Wide-Arbor Basket (-)2232p	CA3 Bistratified (-)03333	1.82703	6.81638	580.046	16.5061	0.230672		912	CA2 Wide-Arbor Basket (-)2232p	CA3 Bistratified (-)03333	0.412606	0.864533	59.8983	6.16035	0.0250993		912	CA2 Wide-Arbor Basket (-)2232p	CA3 Bistratified (-)03333	0.942667	4.81561	403.624	8.78063	0.17561		912	CA2 Wide-Arbor Basket (-)2232p	CA3 Bistratified (-)03333	2.92304	8.69446	776.056	41.8867	0.281893
913	DG HIPROM (-)1333p	CA3 Bistratified (-)03333	1.62706	6.38579	625.481	26.9233	0.213912		913	DG HIPROM (-)1333p	CA3 Bistratified (-)03333	0.376327	0.819959	78.9565	15.6894	0.0257536		913	DG HIPROM (-)1333p	CA3 Bistratified (-)03333	0.899007	4.60813	427.344	11.6161	0.149365		913	DG HIPROM (-)1333p	CA3 Bistratified (-)03333	2.59887	8.22244	885.546	111.76	0.274246
914	CA3 LMR-Targeting (-)33200	CA3 Bistratified (-)03333	1.42394	6.61603	590.573	28.1249	0.185128		914	CA3 LMR-Targeting (-)33200	CA3 Bistratified (-)03333	0.327785	0.891051	62.413	13.0737	0.0271056		914	CA3 LMR-Targeting (-)33200	CA3 Bistratified (-)03333	0.732521	4.28887	415.78	13.3425	0.127781		914	CA3 LMR-Targeting (-)33200	CA3 Bistratified (-)03333	2.37494	8.78164	830.03	79.1112	0.247406
915	CA3 O-LM (-)11003	CA3 Bistratified (-)03333	1.63263	6.34256	609.083	20.5326	0.21886		915	CA3 O-LM (-)11003	CA3 Bistratified (-)03333	0.39456	0.845343	68.3762	8.69477	0.0264535		915	CA3 O-LM (-)11003	CA3 Bistratified (-)03333	0.803117	4.34913	425.719	10.6736	0.152927		915	CA3 O-LM (-)11003	CA3 Bistratified (-)03333	2.72209	8.18481	816.106	55.4918	0.273188
916	CA3 Lucidum ORAX (-)03311	CA3 Bistratified (-)03333	1.57666	6.23	625.699	20.166	0.216113		916	CA3 Lucidum ORAX (-)03311	CA3 Bistratified (-)03333	0.38092	0.850172	81.1405	8.71997	0.0254829		916	CA3 Lucidum ORAX (-)03311	CA3 Bistratified (-)03333	0.770115	4.38207	415.54	8.87735	0.150576		916	CA3 Lucidum ORAX (-)03311	CA3 Bistratified (-)03333	2.69793	8.13177	945.037	52.6855	0.27566
917	CA3 Lucidum-Radiatum (-)03300	CA3 Bistratified (-)03333	1.59058	6.40706	623.313	20.8257	0.217337		917	CA3 Lucidum-Radiatum (-)03300	CA3 Bistratified (-)03333	0.371132	0.860046	72.216	8.75279	0.0261263		917	CA3 Lucidum-Radiatum (-)03300	CA3 Bistratified (-)03333	0.846964	4.52599	423.528	9.68499	0.153507		917	CA3 Lucidum-Radiatum (-)03300	CA3 Bistratified (-)03333	2.76275	8.26047	854.626	55.0695	0.27599
918	CA3 Lucidum LAX (-)02310	CA3 Bistratified (-)03333	1.56303	6.08023	600.646	22.3818	0.212397		918	CA3 Lucidum LAX (-)02310	CA3 Bistratified (-)03333	0.380755	0.838082	82.7923	9.80432	0.0280183		918	CA3 Lucidum LAX (-)02310	CA3 Bistratified (-)03333	0.832586	4.17579	332.969	10.3531	0.148898		918	CA3 Lucidum LAX (-)02310	CA3 Bistratified (-)03333	2.65828	7.90065	860.179	64.3296	0.275662
919	CA3 Spiny Lucidum (-)01320p	CA3 Bistratified (-)03333	1.66439	6.4959	615.352	19.8622	0.212566		919	CA3 Spiny Lucidum (-)01320p	CA3 Bistratified (-)03333	0.377741	0.869045	68.1928	8.50038	0.0251563		919	CA3 Spiny Lucidum (-)01320p	CA3 Bistratified (-)03333	0.910424	4.68369	424.653	9.78838	0.154755		919	CA3 Spiny Lucidum (-)01320p	CA3 Bistratified (-)03333	2.74019	8.39939	849.722	58.3945	0.26989
920	CA3 Trilaminar (-)01113p	CA3 Bistratified (-)03333	1.5086	6.32193	589.29	21.1778	0.20184		920	CA3 Trilaminar (-)01113p	CA3 Bistratified (-)03333	0.366856	0.87474	72.7145	8.72054	0.027536		920	CA3 Trilaminar (-)01113p	CA3 Bistratified (-)03333	0.754093	4.30907	371.349	11.0387	0.128688		920	CA3 Trilaminar (-)01113p	CA3 Bistratified (-)03333	2.51682	8.19345	824.065	54.1031	0.263578
921	CA3 SO-SO (-)00003	CA3 Bistratified (-)03333	1.66933	6.25186	611.767	20.7134	0.2179		921	CA3 SO-SO (-)00003	CA3 Bistratified (-)03333	0.399493	0.857721	69.4874	8.64598	0.0266079		921	CA3 SO-SO (-)00003	CA3 Bistratified (-)03333	0.789931	4.15365	418.931	10.6138	0.158649		921	CA3 SO-SO (-)00003	CA3 Bistratified (-)03333	2.86916	8.01508	812.16	56.0229	0.272417
922	CA3 Radiatum (-)03000	CA3 Bistratified (-)03333	1.52752	6.36311	602.473	23.4514	0.202424		922	CA3 Radiatum (-)03000	CA3 Bistratified (-)03333	0.356339	0.889338	64.8777	10.9675	0.0281918		922	CA3 Radiatum (-)03000	CA3 Bistratified (-)03333	0.766142	4.26784	411.325	11.4418	0.135027		922	CA3 Radiatum (-)03000	CA3 Bistratified (-)03333	2.54498	8.67107	817.998	75.192	0.262901
923	CA3 Mossy Fiber-Associated ORDEN (-)02332p	CA3 Bistratified (-)03333	1.77093	5.53457	635.499	23.456	0.22291		923	CA3 Mossy Fiber-Associated ORDEN (-)02332p	CA3 Bistratified (-)03333	0.407897	0.729974	93.652	11.4247	0.0268682		923	CA3 Mossy Fiber-Associated ORDEN (-)02332p	CA3 Bistratified (-)03333	0.875921	3.83506	382.698	9.78435	0.156147		923	CA3 Mossy Fiber-Associated ORDEN (-)02332p	CA3 Bistratified (-)03333	2.78283	7.12362	963.824	71.3202	0.282001
924	CA3 Mossy Fiber-Associated (-)03330p	CA3 Bistratified (-)03333	2.18451	5.17784	597.733	55.0076	0.225937		924	CA3 Mossy Fiber-Associated (-)03330p	CA3 Bistratified (-)03333	0.432757	0.592818	45.8891	29.6459	0.0186287		924	CA3 Mossy Fiber-Associated (-)03330p	CA3 Bistratified (-)03333	1.2428	3.79226	476.314	17.9506	0.180949		924	CA3 Mossy Fiber-Associated (-)03330p	CA3 Bistratified (-)03333	3.32539	6.45417	737.209	170.406	0.270666
925	CA3 Bistratified (-)03333	CA3 Bistratified (-)03333	1.66942	5.44469	670.429	16.541	0.225123		925	CA3 Bistratified (-)03333	CA3 Bistratified (-)03333	0.368759	0.726533	84.8785	6.49388	0.0256744		925	CA3 Bistratified (-)03333	CA3 Bistratified (-)03333	0.810289	3.82645	474.977	9.37851	0.161864		925	CA3 Bistratified (-)03333	CA3 Bistratified (-)03333	2.77306	7.05809	974.711	48.2417	0.284658
926	CA3 Ivy (-)03333	CA3 Bistratified (-)03333	1.85317	7.35165	604.394	38.3795	0.228601		926	CA3 Ivy (-)03333	CA3 Bistratified (-)03333	0.407168	0.982685	53.559	20.6992	0.0202674		926	CA3 Ivy (-)03333	CA3 Bistratified (-)03333	0.976456	5.06165	445.386	14.3011	0.175856		926	CA3 Ivy (-)03333	CA3 Bistratified (-)03333	2.98265	9.46884	784.061	133.705	0.273694
927	CA1 Back-Projection (-)1133p	CA3 Bistratified (-)03333	1.6519	6.43813	623.777	21.4609	0.211026		927	CA1 Back-Projection (-)1133p	CA3 Bistratified (-)03333	0.392223	0.900004	86.303	9.59573	0.0262364		927	CA1 Back-Projection (-)1133p	CA3 Bistratified (-)03333	0.840559	4.40571	392.577	9.84208	0.151256		927	CA1 Back-Projection (-)1133p	CA3 Bistratified (-)03333	2.63555	8.7338	931.865	66.232	0.27694
928	CA3 Interneuron Specific Oriens (-)01113	CA3 Bistratified (-)03333	1.64437	6.02986	614.755	20.4962	0.214564		928	CA3 Interneuron Specific Oriens (-)01113	CA3 Bistratified (-)03333	0.379834	0.824571	74.9649	9.47305	0.0269647		928	CA3 Interneuron Specific Oriens (-)01113	CA3 Bistratified (-)03333	0.841921	4.30178	411.819	9.81589	0.147285		928	CA3 Interneuron Specific Oriens (-)01113	CA3 Bistratified (-)03333	2.64401	8.08018	856.796	63.7789	0.268482
929	CA3 Interneuron Specific Quad (-)03333p	CA3 Bistratified (-)03333	1.72737	5.99414	608.771	21.5201	0.215091		929	CA3 Interneuron Specific Quad (-)03333p	CA3 Bistratified (-)03333	0.410077	0.812909	77.9751	9.96299	0.0270885		929	CA3 Interneuron Specific Quad (-)03333p	CA3 Bistratified (-)03333	0.902213	4.03096	380.103	10.1818	0.144738		929	CA3 Interneuron Specific Quad (-)03333p	CA3 Bistratified (-)03333	2.9151	7.94196	884.102	67.6993	0.276492
930	DG Granule (+)2201p	CA3 Ivy (-)03333	2.07809	3.71699	578.717	22.8647	0.177601		930	DG Granule (+)2201p	CA3 Ivy (-)03333	0.398091	0.499403	138.458	6.27817	0.0297564		930	DG Granule (+)2201p	CA3 Ivy (-)03333	1.19162	2.57646	272.933	12.0546	0.104981		930	DG Granule (+)2201p	CA3 Ivy (-)03333	3.17592	4.84228	1097.99	44.8191	0.261677
931	DG Semilunar Granule (+)2311p	CA3 Ivy (-)03333	2.25044	3.74903	587.057	22.5992	0.188288		931	DG Semilunar Granule (+)2311p	CA3 Ivy (-)03333	0.423014	0.49036	121.384	6.09958	0.0280973		931	DG Semilunar Granule (+)2311p	CA3 Ivy (-)03333	1.33969	2.65155	313.552	12.7264	0.1318		931	DG Semilunar Granule (+)2311p	CA3 Ivy (-)03333	3.60499	4.82474	1089.98	39.4201	0.268857
932	DG Hilar Ectopic Granule (+)2203p	CA3 Ivy (-)03333	2.26673	3.25919	556.352	17.5533	0.189951		932	DG Hilar Ectopic Granule (+)2203p	CA3 Ivy (-)03333	0.458314	0.447186	130.818	4.06421	0.0330118		932	DG Hilar Ectopic Granule (+)2203p	CA3 Ivy (-)03333	1.28711	2.3482	251.5	9.77451	0.121635		932	DG Hilar Ectopic Granule (+)2203p	CA3 Ivy (-)03333	3.99486	4.2504	1107.12	26.8876	0.285212
933	CA3 Granule (+)22100	CA3 Ivy (-)03333	3.36473	2.32435	274.705	22.3591	0.204419		933	CA3 Granule (+)22100	CA3 Ivy (-)03333	0.562634	0.292207	96.7097	4.62927	0.0325945		933	CA3 Granule (+)22100	CA3 Ivy (-)03333	2.06899	1.67395	108.758	11.8328	0.139389		933	CA3 Granule (+)22100	CA3 Ivy (-)03333	5.15931	3.14394	803.151	35.5355	0.305078
934	CA3 Pyramidal (+)23223p	CA3 Ivy (-)03333	1.54204	4.56579	503.158	18.3415	0.176576		934	CA3 Pyramidal (+)23223p	CA3 Ivy (-)03333	0.359096	0.658751	125.37	4.27347	0.0326508		934	CA3 Pyramidal (+)23223p	CA3 Ivy (-)03333	0.829684	3.0004	217.087	10.9772	0.109426		934	CA3 Pyramidal (+)23223p	CA3 Ivy (-)03333	2.84336	5.9092	993.696	30.7833	0.270024
935	CA3 Giant (+)22010	CA3 Ivy (-)03333	2.33021	3.40439	435.445	21.4724	0.208627		935	CA3 Giant (+)22010	CA3 Ivy (-)03333	0.471821	0.465349	112.442	5.69903	0.031042		935	CA3 Giant (+)22010	CA3 Ivy (-)03333	1.28674	2.41697	174.383	11.1346	0.139747		935	CA3 Giant (+)22010	CA3 Ivy (-)03333	4.06939	4.48045	880.472	38.3882	0.291924
936	CA3c Pyramidal (+)03223p	CA3 Ivy (-)03333	2.64457	3.4263	380.484	18.3177	0.210995		936	CA3c Pyramidal (+)03223p	CA3 Ivy (-)03333	0.535052	0.481935	87.2406	4.4965	0.0317194		936	CA3c Pyramidal (+)03223p	CA3 Ivy (-)03333	1.45436	2.33817	177.939	10.542	0.140182		936	CA3c Pyramidal (+)03223p	CA3 Ivy (-)03333	4.56287	4.68843	761.357	30.7909	0.294168
937	CA2 Pyramidal (+)2333p	CA3 Ivy (-)03333	2.56775	2.91948	361.518	33.2747	0.227836		937	CA2 Pyramidal (+)2333p	CA3 Ivy (-)03333	0.531073	0.42085	105.129	8.85797	0.0339877		937	CA2 Pyramidal (+)2333p	CA3 Ivy (-)03333	1.57307	1.94091	156.718	14.5693	0.149245		937	CA2 Pyramidal (+)2333p	CA3 Ivy (-)03333	4.47187	3.96642	809.298	57.8279	0.316867
938	DG HIPROM (-)1333p	CA3 Ivy (-)03333	2.17187	5.32701	674.275	15.7941	0.207139		938	DG HIPROM (-)1333p	CA3 Ivy (-)03333	0.497069	0.743729	91.1039	6.61679	0.0274661		938	DG HIPROM (-)1333p	CA3 Ivy (-)03333	1.24477	3.68348	470.683	9.26317	0.13403		938	DG HIPROM (-)1333p	CA3 Ivy (-)03333	3.71823	7.13015	987.139	61.9264	0.273633
939	CA3 LMR-Targeting (-)33200	CA3 Ivy (-)03333	1.94719	5.42548	644.46	15.4674	0.179882		939	CA3 LMR-Targeting (-)33200	CA3 Ivy (-)03333	0.446642	0.781259	76.3336	4.93668	0.027362		939	CA3 LMR-Targeting (-)33200	CA3 Ivy (-)03333	1.07478	3.6136	459.954	9.23569	0.117416		939	CA3 LMR-Targeting (-)33200	CA3 Ivy (-)03333	3.60639	7.4514	894.911	39.1078	0.250721
940	CA3 O-LM (-)11003	CA3 Ivy (-)03333	2.19306	5.29294	658.253	13.363	0.210724		940	CA3 O-LM (-)11003	CA3 Ivy (-)03333	0.503776	0.746126	78.9019	3.74347	0.027721		940	CA3 O-LM (-)11003	CA3 Ivy (-)03333	1.18695	3.4258	443.647	8.66161	0.134292		940	CA3 O-LM (-)11003	CA3 Ivy (-)03333	3.7777	6.8807	907.551	30.9552	0.271861
941	CA3 Lucidum ORAX (-)03311	CA3 Ivy (-)03333	2.10997	5.20066	679.714	13.0019	0.206143		941	CA3 Lucidum ORAX (-)03311	CA3 Ivy (-)03333	0.490715	0.752221	92.6785	3.85661	0.027163		941	CA3 Lucidum ORAX (-)03311	CA3 Ivy (-)03333	1.11137	3.40163	464.401	7.91098	0.127515		941	CA3 Lucidum ORAX (-)03311	CA3 Ivy (-)03333	3.67973	7.18617	996.348	35.0442	0.274732
942	CA3 Lucidum-Radiatum (-)03300	CA3 Ivy (-)03333	2.14325	5.33644	676.955	13.2943	0.208311		942	CA3 Lucidum-Radiatum (-)03300	CA3 Ivy (-)03333	0.476776	0.768188	84.4695	3.62042	0.027775		942	CA3 Lucidum-Radiatum (-)03300	CA3 Ivy (-)03333	1.24622	3.50932	485.061	8.48295	0.128793		942	CA3 Lucidum-Radiatum (-)03300	CA3 Ivy (-)03333	3.65781	7.12252	934.434	28.161	0.274563
943	CA3 Lucidum LAX (-)02310	CA3 Ivy (-)03333	2.11841	5.0379	675.892	12.9857	0.203345		943	CA3 Lucidum LAX (-)02310	CA3 Ivy (-)03333	0.493178	0.748373	96.3483	3.43502	0.0297227		943	CA3 Lucidum LAX (-)02310	CA3 Ivy (-)03333	1.21049	3.16777	429.531	8.36142	0.127768		943	CA3 Lucidum LAX (-)02310	CA3 Ivy (-)03333	3.60511	6.72512	991.66	25.7868	0.277338
944	CA3 Spiny Lucidum (-)01320p	CA3 Ivy (-)03333	2.20441	5.43176	666.497	12.7264	0.203645		944	CA3 Spiny Lucidum (-)01320p	CA3 Ivy (-)03333	0.490133	0.77952	80.5285	3.44418	0.0268415		944	CA3 Spiny Lucidum (-)01320p	CA3 Ivy (-)03333	1.26	3.64415	482.83	7.86907	0.135041		944	CA3 Spiny Lucidum (-)01320p	CA3 Ivy (-)03333	3.65705	7.48343	908.815	27.593	0.268929
945	CA3 Trilaminar (-)01113p	CA3 Ivy (-)03333	2.06917	5.18344	629.365	13.7777	0.194332		945	CA3 Trilaminar (-)01113p	CA3 Ivy (-)03333	0.487862	0.765632	84.1761	3.78825	0.028447		945	CA3 Trilaminar (-)01113p	CA3 Ivy (-)03333	1.11197	3.45197	422.513	8.93876	0.111833		945	CA3 Trilaminar (-)01113p	CA3 Ivy (-)03333	3.45626	6.91598	904.779	31.5007	0.268049
946	CA3 SO-SO (-)00003	CA3 Ivy (-)03333	2.22466	5.24927	662.472	13.3752	0.209363		946	CA3 SO-SO (-)00003	CA3 Ivy (-)03333	0.511064	0.769161	80.5357	3.67308	0.0283663		946	CA3 SO-SO (-)00003	CA3 Ivy (-)03333	1.12932	3.25576	446.863	8.41699	0.145079		946	CA3 SO-SO (-)00003	CA3 Ivy (-)03333	3.56453	7.1109	898.746	29.5652	0.274321
947	CA3 Radiatum (-)03000	CA3 Ivy (-)03333	2.06593	5.26974	652.534	14.1493	0.195729		947	CA3 Radiatum (-)03000	CA3 Ivy (-)03333	0.466547	0.792172	76.9348	4.35189	0.0284119		947	CA3 Radiatum (-)03000	CA3 Ivy (-)03333	1.12461	3.48702	473.786	8.94078	0.127709		947	CA3 Radiatum (-)03000	CA3 Ivy (-)03333	3.72501	7.20216	915.816	34.6117	0.264002
948	CA3 Mossy Fiber-Associated ORDEN (-)02332p	CA3 Ivy (-)03333	2.35532	4.61886	715.341	13.3093	0.212644		948	CA3 Mossy Fiber-Associated ORDEN (-)02332p	CA3 Ivy (-)03333	0.530056	0.657317	107.567	3.96315	0.0290502		948	CA3 Mossy Fiber-Associated ORDEN (-)02332p	CA3 Ivy (-)03333	1.24917	3.20453	430.122	7.98374	0.141773		948	CA3 Mossy Fiber-Associated ORDEN (-)02332p	CA3 Ivy (-)03333	3.80084	6.10255	1070.91	31.8948	0.278224
949	CA3 Mossy Fiber-Associated (-)03330p	CA3 Ivy (-)03333	2.71473	4.44496	640.418	26.8391	0.224675		949	CA3 Mossy Fiber-Associated (-)03330p	CA3 Ivy (-)03333	0.528205	0.532229	58.1523	12.9186	0.0212468		949	CA3 Mossy Fiber-Associated (-)03330p	CA3 Ivy (-)03333	1.70056	3.11304	471.38	11.1906	0.167928		949	CA3 Mossy Fiber-Associated (-)03330p	CA3 Ivy (-)03333	4.11579	5.62583	821.837	87.3357	0.277336
950	CA3 Bistratified (-)03333	CA3 Ivy (-)03333	2.20471	4.91579	674.323	12.8511	0.21343		950	CA3 Bistratified (-)03333	CA3 Ivy (-)03333	0.473293	0.682663	84.5163	3.35974	0.027021		950	CA3 Bistratified (-)03333	CA3 Ivy (-)03333	1.12563	3.19207	452.785	8.50522	0.143411		950	CA3 Bistratified (-)03333	CA3 Ivy (-)03333	3.61462	6.35012	924.03	27.1232	0.280447
951	CA3 Ivy (-)03333	CA3 Ivy (-)03333	2.33234	6.25145	648.995	20.5935	0.223962		951	CA3 Ivy (-)03333	CA3 Ivy (-)03333	0.495424	0.902574	63.2014	8.49954	0.0228211		951	CA3 Ivy (-)03333	CA3 Ivy (-)03333	1.33259	3.91597	481.412	10.1967	0.153127		951	CA3 Ivy (-)03333	CA3 Ivy (-)03333	3.77279	8.49916	839.244	63.7475	0.273967
952	CA1 Back-Projection (-)1133p	CA3 Ivy (-)03333	2.19883	5.35824	688.662	13.2566	0.201788		952	CA1 Back-Projection (-)1133p	CA3 Ivy (-)03333	0.513949	0.816172	98.3127	3.80684	0.0276651		952	CA1 Back-Projection (-)1133p	CA3 Ivy (-)03333	1.22679	3.56054	443.33	8.46475	0.130747		952	CA1 Back-Projection (-)1133p	CA3 Ivy (-)03333	3.75107	7.69673	1041.78	33.202	0.272421
953	CA3 Interneuron Specific Oriens (-)01113	CA3 Ivy (-)03333	2.17685	5.06305	666.043	13.0449	0.205454		953	CA3 Interneuron Specific Oriens (-)01113	CA3 Ivy (-)03333	0.487987	0.732273	85.2895	3.83147	0.0282114		953	CA3 Interneuron Specific Oriens (-)01113	CA3 Ivy (-)03333	1.21016	3.35807	450.768	8.15578	0.128723		953	CA3 Interneuron Specific Oriens (-)01113	CA3 Ivy (-)03333	3.5105	7.17476	952.751	29.3489	0.269737
954	CA3 Interneuron Specific Quad (-)03333p	CA3 Ivy (-)03333	2.2811	5.03747	662.873	13.3681	0.207197		954	CA3 Interneuron Specific Quad (-)03333p	CA3 Ivy (-)03333	0.523215	0.719729	90.287	4.01113	0.0288068		954	CA3 Interneuron Specific Quad (-)03333p	CA3 Ivy (-)03333	1.34124	3.32809	456.166	8.28426	0.129071		954	CA3 Interneuron Specific Quad (-)03333p	CA3 Ivy (-)03333	3.81361	6.8002	1001.53	33.0793	0.274343
955	DG Granule (+)2201p	CA3 QuadD-LM (-)12222	1.56268	4.90524	340.415	68.256	0.181511		955	DG Granule (+)2201p	CA3 QuadD-LM (-)12222	0.318365	0.665721	88.1789	23.9341	0.0291428		955	DG Granule (+)2201p	CA3 QuadD-LM (-)12222	0.922652	3.4586	121.997	30.5774	0.102788		955	DG Granule (+)2201p	CA3 QuadD-LM (-)12222	2.65217	6.43122	627.76	144.803	0.262765
956	DG Semilunar Granule (+)2311p	CA3 QuadD-LM (-)12222	1.64579	5.1159	373.644	67.7728	0.19168		956	DG Semilunar Granule (+)2311p	CA3 QuadD-LM (-)12222	0.348005	0.706474	80.5292	24.2757	0.0270464		956	DG Semilunar Granule (+)2311p	CA3 QuadD-LM (-)12222	0.993048	3.56744	147.058	33.8323	0.133448		956	DG Semilunar Granule (+)2311p	CA3 QuadD-LM (-)12222	2.84397	6.75877	665.788	141.817	0.267617
957	DG Hilar Ectopic Granule (+)2203p	CA3 QuadD-LM (-)12222	1.61045	4.36971	353.305	41.5054	0.194215		957	DG Hilar Ectopic Granule (+)2203p	CA3 QuadD-LM (-)12222	0.377327	0.671568	88.3418	14.2819	0.0333486		957	DG Hilar Ectopic Granule (+)2203p	CA3 QuadD-LM (-)12222	0.915273	2.87118	118.71	19.8672	0.119096		957	DG Hilar Ectopic Granule (+)2203p	CA3 QuadD-LM (-)12222	2.93587	5.78356	672.276	83.0388	0.290954
958	CA3 Granule (+)22100	CA3 QuadD-LM (-)12222	1.77806	3.73902	220.749	60.1844	0.19058		958	CA3 Granule (+)22100	CA3 QuadD-LM (-)12222	0.382606	0.557936	64.0463	20.167	0.0328054		958	CA3 Granule (+)22100	CA3 QuadD-LM (-)12222	1.04195	2.69214	77.4577	28.7046	0.116042		958	CA3 Granule (+)22100	CA3 QuadD-LM (-)12222	3.07167	5.02619	482.418	131.976	0.294761
959	CA3 Giant (+)22010	CA3 QuadD-LM (-)12222	1.61266	4.58825	314.003	51.5879	0.209299		959	CA3 Giant (+)22010	CA3 QuadD-LM (-)12222	0.360875	0.66468	79.1512	19.2475	0.0299586		959	CA3 Giant (+)22010	CA3 QuadD-LM (-)12222	0.904826	3.28924	109.031	24.2476	0.135023		959	CA3 Giant (+)22010	CA3 QuadD-LM (-)12222	2.67347	6.20494	558.38	108.761	0.286913
960	CA3 Pyramidal (+)23223p	CA3 QuadD-LM (-)12222	1.06022	5.94848	368.625	33.8574	0.17887		960	CA3 Pyramidal (+)23223p	CA3 QuadD-LM (-)12222	0.261416	0.845342	89.9899	11.024	0.0330692		960	CA3 Pyramidal (+)23223p	CA3 QuadD-LM (-)12222	0.601876	4.05953	127.545	16.7483	0.106129		960	CA3 Pyramidal (+)23223p	CA3 QuadD-LM (-)12222	1.90904	7.62223	662.423	62.8841	0.276953
961	CA3c Pyramidal (+)03223p	CA3 QuadD-LM (-)12222	1.69766	4.80155	315.032	37.0409	0.20446		961	CA3c Pyramidal (+)03223p	CA3 QuadD-LM (-)12222	0.393015	0.706577	71.8296	13.6034	0.0312632		961	CA3c Pyramidal (+)03223p	CA3 QuadD-LM (-)12222	0.951044	3.36874	121.621	17.417	0.137678		961	CA3c Pyramidal (+)03223p	CA3 QuadD-LM (-)12222	2.90577	6.50067	533.255	67.6284	0.288105
962	CA2 Pyramidal (+)2333p	CA3 QuadD-LM (-)12222	1.80619	3.88055	266.117	73.0367	0.227968		962	CA2 Pyramidal (+)2333p	CA3 QuadD-LM (-)12222	0.41726	0.604959	71.922	24.1311	0.0323467		962	CA2 Pyramidal (+)2333p	CA3 QuadD-LM (-)12222	1.0299	2.64598	99.9337	35.5236	0.146664		962	CA2 Pyramidal (+)2333p	CA3 QuadD-LM (-)12222	3.12976	5.38622	506.905	157.521	0.312801
963	CA3 Basket (-)22232	CA3 QuadD-LM (-)12222	1.79361	5.98739	559.422	23.9004	0.216288		963	CA3 Basket (-)22232	CA3 QuadD-LM (-)12222	0.422752	0.814135	75.2687	9.67319	0.0250441		963	CA3 Basket (-)22232	CA3 QuadD-LM (-)12222	0.978444	4.13957	296.829	11.8064	0.146156		963	CA3 Basket (-)22232	CA3 QuadD-LM (-)12222	3.22537	7.93118	774.497	64.5942	0.268679
964	CA3 Basket CCK+ (-)22232	CA3 QuadD-LM (-)12222	1.47125	6.73044	499.726	18.0277	0.188582		964	CA3 Basket CCK+ (-)22232	CA3 QuadD-LM (-)12222	0.3478	0.865148	77.1168	6.36061	0.0256615		964	CA3 Basket CCK+ (-)22232	CA3 QuadD-LM (-)12222	0.845422	4.78423	259.542	8.46111	0.11282		964	CA3 Basket CCK+ (-)22232	CA3 QuadD-LM (-)12222	2.76056	8.67148	722.007	39.6743	0.25238
965	CA2 Wide-Arbor Basket (-)2232p	CA3 QuadD-LM (-)12222	1.83487	7.19409	535.066	19.1145	0.227559		965	CA2 Wide-Arbor Basket (-)2232p	CA3 QuadD-LM (-)12222	0.430752	0.929996	57.7818	7.82518	0.0242643		965	CA2 Wide-Arbor Basket (-)2232p	CA3 QuadD-LM (-)12222	0.993948	5.22051	346.295	10.4568	0.161598		965	CA2 Wide-Arbor Basket (-)2232p	CA3 QuadD-LM (-)12222	3.20141	9.38984	691.514	55.8429	0.277326
966	DG HIPROM (-)1333p	CA3 QuadD-LM (-)12222	1.6356	6.73613	568.536	31.4718	0.211198		966	DG HIPROM (-)1333p	CA3 QuadD-LM (-)12222	0.398564	0.884223	74.6125	17.7435	0.0251628		966	DG HIPROM (-)1333p	CA3 QuadD-LM (-)12222	0.845476	4.86487	348.73	14.3498	0.144886		966	DG HIPROM (-)1333p	CA3 QuadD-LM (-)12222	2.87658	8.69758	801.297	126.427	0.273848
967	CA3 LMR-Targeting (-)33200	CA3 QuadD-LM (-)12222	1.42045	6.99602	546.319	33.5171	0.181361		967	CA3 LMR-Targeting (-)33200	CA3 QuadD-LM (-)12222	0.343514	0.945373	57.7837	16.2316	0.0262547		967	CA3 LMR-Targeting (-)33200	CA3 QuadD-LM (-)12222	0.763708	4.63254	360.069	14.9336	0.117159		967	CA3 LMR-Targeting (-)33200	CA3 QuadD-LM (-)12222	2.71732	9.4772	731.191	106.116	0.243724
968	CA3 O-LM (-)11003	CA3 QuadD-LM (-)12222	1.65091	6.69333	558.907	23.7131	0.21575		968	CA3 O-LM (-)11003	CA3 QuadD-LM (-)12222	0.419035	0.907649	64.2876	10.2339	0.0253208		968	CA3 O-LM (-)11003	CA3 QuadD-LM (-)12222	0.859233	4.75115	360.343	12.1238	0.13983		968	CA3 O-LM (-)11003	CA3 QuadD-LM (-)12222	3.17117	8.64852	737.86	70.4242	0.268145
969	CA3 Lucidum ORAX (-)03311	CA3 QuadD-LM (-)12222	1.58772	6.58459	572.789	23.3913	0.212544		969	CA3 Lucidum ORAX (-)03311	CA3 QuadD-LM (-)12222	0.396426	0.914874	73.9712	10.2621	0.0248503		969	CA3 Lucidum ORAX (-)03311	CA3 QuadD-LM (-)12222	0.819916	4.63914	351.603	10.6454	0.136965		969	CA3 Lucidum ORAX (-)03311	CA3 QuadD-LM (-)12222	2.98029	8.9801	820.652	71.6228	0.272664
970	CA3 Lucidum-Radiatum (-)03300	CA3 QuadD-LM (-)12222	1.61011	6.75685	572.583	24.0664	0.214076		970	CA3 Lucidum-Radiatum (-)03300	CA3 QuadD-LM (-)12222	0.396326	0.914636	65.988	10.3672	0.0252947		970	CA3 Lucidum-Radiatum (-)03300	CA3 QuadD-LM (-)12222	0.864001	4.72956	357.1	11.6428	0.137414		970	CA3 Lucidum-Radiatum (-)03300	CA3 QuadD-LM (-)12222	3.2008	8.84823	754.484	71.8179	0.272365
971	CA3 Lucidum LAX (-)02310	CA3 QuadD-LM (-)12222	1.57704	6.42504	545.145	26.2101	0.208447		971	CA3 Lucidum LAX (-)02310	CA3 QuadD-LM (-)12222	0.404489	0.906817	78.3306	11.5901	0.0274536		971	CA3 Lucidum LAX (-)02310	CA3 QuadD-LM (-)12222	0.788358	4.44776	274.438	12.7142	0.133515		971	CA3 Lucidum LAX (-)02310	CA3 QuadD-LM (-)12222	3.11741	8.56806	774.405	66.1877	0.273992
972	CA3 Spiny Lucidum (-)01320p	CA3 QuadD-LM (-)12222	1.68521	6.8529	568.199	22.709	0.209658		972	CA3 Spiny Lucidum (-)01320p	CA3 QuadD-LM (-)12222	0.407469	0.921519	63.5666	9.90038	0.0243295		972	CA3 Spiny Lucidum (-)01320p	CA3 QuadD-LM (-)12222	0.868125	4.97614	366.258	11.7637	0.143498		972	CA3 Spiny Lucidum (-)01320p	CA3 QuadD-LM (-)12222	3.2453	8.76811	747.952	75.1193	0.266521
973	CA3 Trilaminar (-)01113p	CA3 QuadD-LM (-)12222	1.51817	6.62436	542.505	24.1736	0.199492		973	CA3 Trilaminar (-)01113p	CA3 QuadD-LM (-)12222	0.387104	0.939921	69.2487	10.119	0.0268933		973	CA3 Trilaminar (-)01113p	CA3 QuadD-LM (-)12222	0.807503	4.55205	311.12	11.8666	0.116029		973	CA3 Trilaminar (-)01113p	CA3 QuadD-LM (-)12222	2.86446	8.92619	733.919	64.0615	0.265728
974	CA3 SO-SO (-)00003	CA3 QuadD-LM (-)12222	1.69132	6.60705	559.701	24.1624	0.214674		974	CA3 SO-SO (-)00003	CA3 QuadD-LM (-)12222	0.428605	0.911324	64.8649	10.4854	0.0258058		974	CA3 SO-SO (-)00003	CA3 QuadD-LM (-)12222	0.837374	4.51633	354.465	12.5625	0.152427		974	CA3 SO-SO (-)00003	CA3 QuadD-LM (-)12222	3.05223	8.71649	727.09	73.9429	0.271978
975	CA3 Radiatum (-)03000	CA3 QuadD-LM (-)12222	1.52794	6.72773	554.724	27.6208	0.198765		975	CA3 Radiatum (-)03000	CA3 QuadD-LM (-)12222	0.374512	0.949004	60.1802	13.2511	0.0273809		975	CA3 Radiatum (-)03000	CA3 QuadD-LM (-)12222	0.809898	4.56391	357.521	12.674	0.127779		975	CA3 Radiatum (-)03000	CA3 QuadD-LM (-)12222	2.73897	9.19756	739.953	98.3597	0.259423
976	CA3 Mossy Fiber-Associated ORDEN (-)02332p	CA3 QuadD-LM (-)12222	1.79664	5.83675	572.333	28.018	0.218234		976	CA3 Mossy Fiber-Associated ORDEN (-)02332p	CA3 QuadD-LM (-)12222	0.42771	0.794516	85.7952	14.0849	0.026386		976	CA3 Mossy Fiber-Associated ORDEN (-)02332p	CA3 QuadD-LM (-)12222	0.91895	4.14924	313.478	11.453	0.149333		976	CA3 Mossy Fiber-Associated ORDEN (-)02332p	CA3 QuadD-LM (-)12222	3.00742	7.71313	843.135	93.147	0.279046
977	CA3 Mossy Fiber-Associated (-)03330p	CA3 QuadD-LM (-)12222	1.93722	5.54289	525.468	61.0359	0.224593		977	CA3 Mossy Fiber-Associated (-)03330p	CA3 QuadD-LM (-)12222	0.414958	0.642837	53.4648	29.667	0.017234		977	CA3 Mossy Fiber-Associated (-)03330p	CA3 QuadD-LM (-)12222	1.12032	3.97793	371.769	23.5573	0.178162		977	CA3 Mossy Fiber-Associated (-)03330p	CA3 QuadD-LM (-)12222	3.30612	7.04799	655.762	155.541	0.268065
978	CA3 Bistratified (-)03333	CA3 QuadD-LM (-)12222	1.69562	6.17814	580.044	21.7362	0.219361		978	CA3 Bistratified (-)03333	CA3 QuadD-LM (-)12222	0.401416	0.830609	68.9669	9.03865	0.0247425		978	CA3 Bistratified (-)03333	CA3 QuadD-LM (-)12222	0.84668	4.44391	365.625	10.9596	0.154187		978	CA3 Bistratified (-)03333	CA3 QuadD-LM (-)12222	3.25379	7.94988	774.241	64.0251	0.278705
979	CA3 Ivy (-)03333	CA3 QuadD-LM (-)12222	1.84939	7.69454	565.863	42.7345	0.225382		979	CA3 Ivy (-)03333	CA3 QuadD-LM (-)12222	0.419409	1.04943	51.2233	21.7715	0.0199157		979	CA3 Ivy (-)03333	CA3 QuadD-LM (-)12222	1.01677	5.35181	386.051	16.4156	0.162711		979	CA3 Ivy (-)03333	CA3 QuadD-LM (-)12222	3.37341	10.2255	713.103	133.485	0.266367
980	CA1 Back-Projection (-)1133p	CA3 QuadD-LM (-)12222	1.67899	6.74203	567.435	24.747	0.206762		980	CA1 Back-Projection (-)1133p	CA3 QuadD-LM (-)12222	0.422514	0.96072	80.9701	11.4749	0.0259652		980	CA1 Back-Projection (-)1133p	CA3 QuadD-LM (-)12222	0.888996	4.71665	336.029	11.8211	0.138823		980	CA1 Back-Projection (-)1133p	CA3 QuadD-LM (-)12222	3.09113	9.46451	834.261	82.7127	0.272627
981	CA3 Interneuron Specific Oriens (-)01113	CA3 QuadD-LM (-)12222	1.659	6.38885	560.889	23.9076	0.211296		981	CA3 Interneuron Specific Oriens (-)01113	CA3 QuadD-LM (-)12222	0.407318	0.902129	68.8582	11.3941	0.026162		981	CA3 Interneuron Specific Oriens (-)01113	CA3 QuadD-LM (-)12222	0.900448	4.4392	345.66	11.0813	0.136795		981	CA3 Interneuron Specific Oriens (-)01113	CA3 QuadD-LM (-)12222	3.07512	8.97878	770.336	82.8235	0.270278
982	CA3 Interneuron Specific Quad (-)03333p	CA3 QuadD-LM (-)12222	1.75059	6.31519	553.506	25.0397	0.211868		982	CA3 Interneuron Specific Quad (-)03333p	CA3 QuadD-LM (-)12222	0.437223	0.875104	73.7744	11.5896	0.0265912		982	CA3 Interneuron Specific Quad (-)03333p	CA3 QuadD-LM (-)12222	0.907213	4.34661	318.188	12.268	0.137344		982	CA3 Interneuron Specific Quad (-)03333p	CA3 QuadD-LM (-)12222	3.42293	8.40787	791.73	74.9714	0.273111
983	CA3 Pyramidal (+)23223p	CA3 Interneuron Specific Oriens (-)01113	1.04472	5.94468	430.87	29.6007	0.180543		983	CA3 Pyramidal (+)23223p	CA3 Interneuron Specific Oriens (-)01113	0.265997	0.840232	99.7462	9.03479	0.0327514		983	CA3 Pyramidal (+)23223p	CA3 Interneuron Specific Oriens (-)01113	0.556785	4.02439	162.706	16.7139	0.110856		983	CA3 Pyramidal (+)23223p	CA3 Interneuron Specific Oriens (-)01113	1.77212	7.83207	743.914	56.6853	0.281833
984	CA3c Pyramidal (+)03223p	CA3 Interneuron Specific Oriens (-)01113	1.69826	4.80851	360.026	31.443	0.208171		984	CA3c Pyramidal (+)03223p	CA3 Interneuron Specific Oriens (-)01113	0.407955	0.712364	77.0513	10.976	0.030703		984	CA3c Pyramidal (+)03223p	CA3 Interneuron Specific Oriens (-)01113	0.881003	3.15808	145.307	15.5996	0.142343		984	CA3c Pyramidal (+)03223p	CA3 Interneuron Specific Oriens (-)01113	2.88468	6.41063	589.239	61.492	0.291991
985	CA2 Pyramidal (+)2333p	CA3 Interneuron Specific Oriens (-)01113	1.82863	3.79346	321.324	61.3437	0.229347		985	CA2 Pyramidal (+)2333p	CA3 Interneuron Specific Oriens (-)01113	0.437406	0.586258	82.1738	20.0816	0.0327841		985	CA2 Pyramidal (+)2333p	CA3 Interneuron Specific Oriens (-)01113	1.0235	2.3793	120.255	30.8219	0.150381		985	CA2 Pyramidal (+)2333p	CA3 Interneuron Specific Oriens (-)01113	3.33673	5.41229	565.333	133.008	0.315455
986	DG HIPROM (-)1333p	CA3 Interneuron Specific Oriens (-)01113	1.69603	6.85465	612.485	27.8668	0.216891		986	DG HIPROM (-)1333p	CA3 Interneuron Specific Oriens (-)01113	0.427726	0.899582	73.3986	14.8079	0.024609		986	DG HIPROM (-)1333p	CA3 Interneuron Specific Oriens (-)01113	0.909773	4.81938	428.43	12.2079	0.148464		986	DG HIPROM (-)1333p	CA3 Interneuron Specific Oriens (-)01113	2.93426	8.90317	845.327	104.89	0.273117
987	CA3 O-LM (-)11003	CA3 Interneuron Specific Oriens (-)01113	1.72807	6.76243	597.953	21.4727	0.221837		987	CA3 O-LM (-)11003	CA3 Interneuron Specific Oriens (-)01113	0.448566	0.911847	61.4792	8.3819	0.0248295		987	CA3 O-LM (-)11003	CA3 Interneuron Specific Oriens (-)01113	0.866091	4.88931	434.887	11.0226	0.144246		987	CA3 O-LM (-)11003	CA3 Interneuron Specific Oriens (-)01113	3.25174	8.95763	772.93	51.6216	0.272489
988	CA3 Lucidum ORAX (-)03311	CA3 Interneuron Specific Oriens (-)01113	1.64476	6.64675	614.031	21.1341	0.218428		988	CA3 Lucidum ORAX (-)03311	CA3 Interneuron Specific Oriens (-)01113	0.425581	0.934844	72.2453	8.60383	0.0244768		988	CA3 Lucidum ORAX (-)03311	CA3 Interneuron Specific Oriens (-)01113	0.805086	4.7247	425.56	9.34927	0.141431		988	CA3 Lucidum ORAX (-)03311	CA3 Interneuron Specific Oriens (-)01113	3.01047	9.36514	839.908	58.2488	0.27617
989	CA3 Trilaminar (-)01113p	CA3 Interneuron Specific Oriens (-)01113	1.56986	6.69687	585.43	21.7985	0.205067		989	CA3 Trilaminar (-)01113p	CA3 Interneuron Specific Oriens (-)01113	0.412223	0.950185	66.9778	8.42668	0.0266384		989	CA3 Trilaminar (-)01113p	CA3 Interneuron Specific Oriens (-)01113	0.791231	4.59214	396.458	11.3838	0.119616		989	CA3 Trilaminar (-)01113p	CA3 Interneuron Specific Oriens (-)01113	2.96147	9.28605	776.418	51.879	0.270912
990	CA3 SO-SO (-)00003	CA3 Interneuron Specific Oriens (-)01113	1.77766	6.67032	600.181	21.788	0.22086		990	CA3 SO-SO (-)00003	CA3 Interneuron Specific Oriens (-)01113	0.459673	0.928897	62.4382	8.55889	0.025261		990	CA3 SO-SO (-)00003	CA3 Interneuron Specific Oriens (-)01113	0.838148	4.65675	430.296	11.3303	0.159253		990	CA3 SO-SO (-)00003	CA3 Interneuron Specific Oriens (-)01113	3.22141	9.06583	765.499	52.7606	0.276849
991	CA3 Bistratified (-)03333	CA3 Interneuron Specific Oriens (-)01113	1.74945	6.24215	618.438	19.7101	0.225685		991	CA3 Bistratified (-)03333	CA3 Interneuron Specific Oriens (-)01113	0.424699	0.845585	67.1519	7.5159	0.0238647		991	CA3 Bistratified (-)03333	CA3 Interneuron Specific Oriens (-)01113	0.834199	4.46041	446.556	10.4188	0.160754		991	CA3 Bistratified (-)03333	CA3 Interneuron Specific Oriens (-)01113	3.29631	8.28029	800.836	49.0093	0.279573
992	CA3 Ivy (-)03333	CA3 Interneuron Specific Oriens (-)01113	1.94932	7.78945	596.611	38.8371	0.231118		992	CA3 Ivy (-)03333	CA3 Interneuron Specific Oriens (-)01113	0.455307	1.05075	48.0098	19.1707	0.0192158		992	CA3 Ivy (-)03333	CA3 Interneuron Specific Oriens (-)01113	1.0301	5.43919	456.322	13.995	0.169303		992	CA3 Ivy (-)03333	CA3 Interneuron Specific Oriens (-)01113	3.49751	10.4467	719.421	121.102	0.274594
993	CA1 Back-Projection (-)1133p	CA3 Interneuron Specific Oriens (-)01113	1.72988	6.87195	614.199	22.0129	0.213097		993	CA1 Back-Projection (-)1133p	CA3 Interneuron Specific Oriens (-)01113	0.448907	0.978606	79.7258	9.09621	0.0253977		993	CA1 Back-Projection (-)1133p	CA3 Interneuron Specific Oriens (-)01113	0.875664	4.74713	414.072	10.3558	0.144241		993	CA1 Back-Projection (-)1133p	CA3 Interneuron Specific Oriens (-)01113	3.32029	9.88855	882.053	59.9918	0.273525
994	CA3 Interneuron Specific Oriens (-)01113	CA3 Interneuron Specific Oriens (-)01113	1.7259	6.45995	601.726	21.3787	0.217484		994	CA3 Interneuron Specific Oriens (-)01113	CA3 Interneuron Specific Oriens (-)01113	0.437279	0.907587	66.6532	9.1602	0.0256439		994	CA3 Interneuron Specific Oriens (-)01113	CA3 Interneuron Specific Oriens (-)01113	0.888767	4.64207	425.177	10.5965	0.141233		994	CA3 Interneuron Specific Oriens (-)01113	CA3 Interneuron Specific Oriens (-)01113	3.1195	9.28459	807.112	58.4197	0.275262
995	CA3 Interneuron Specific Quad (-)03333p	CA3 Interneuron Specific Oriens (-)01113	1.81838	6.42013	599.014	22.277	0.218169		995	CA3 Interneuron Specific Quad (-)03333p	CA3 Interneuron Specific Oriens (-)01113	0.472632	0.881884	72.2194	9.52361	0.0261061		995	CA3 Interneuron Specific Quad (-)03333p	CA3 Interneuron Specific Oriens (-)01113	0.954532	4.40249	397.304	10.6842	0.14275		995	CA3 Interneuron Specific Quad (-)03333p	CA3 Interneuron Specific Oriens (-)01113	3.46264	8.68935	836.973	59.2113	0.276018
996	DG Granule (+)2201p	CA3 Interneuron Specific Quad (-)03333p	1.44122	4.88736	363.714	63.3914	0.186386		996	DG Granule (+)2201p	CA3 Interneuron Specific Quad (-)03333p	0.306853	0.680284	89.9909	22.9959	0.0305277		996	DG Granule (+)2201p	CA3 Interneuron Specific Quad (-)03333p	0.812549	3.39402	122.694	26.5083	0.104216		996	DG Granule (+)2201p	CA3 Interneuron Specific Quad (-)03333p	2.20825	6.46199	673.65	151.82	0.263163
997	DG Semilunar Granule (+)2311p	CA3 Interneuron Specific Quad (-)03333p	1.61122	5.07629	395.254	64.2976	0.194084		997	DG Semilunar Granule (+)2311p	CA3 Interneuron Specific Quad (-)03333p	0.346164	0.718294	81.7418	23.9769	0.0280243		997	DG Semilunar Granule (+)2311p	CA3 Interneuron Specific Quad (-)03333p	0.934752	3.47352	154.928	29.1455	0.130913		997	DG Semilunar Granule (+)2311p	CA3 Interneuron Specific Quad (-)03333p	2.57384	6.9661	700.554	147.314	0.267193
998	DG Hilar Ectopic Granule (+)2203p	CA3 Interneuron Specific Quad (-)03333p	1.55519	4.3852	375.443	40.1898	0.197208		998	DG Hilar Ectopic Granule (+)2203p	CA3 Interneuron Specific Quad (-)03333p	0.370231	0.692325	89.5872	13.9401	0.0344673		998	DG Hilar Ectopic Granule (+)2203p	CA3 Interneuron Specific Quad (-)03333p	0.849964	2.80226	123.785	18.3623	0.118437		998	DG Hilar Ectopic Granule (+)2203p	CA3 Interneuron Specific Quad (-)03333p	2.64415	6.1378	707.527	81.721	0.28875
999	CA3 Granule (+)22100	CA3 Interneuron Specific Quad (-)03333p	1.731	3.73454	228.251	58.1799	0.193273		999	CA3 Granule (+)22100	CA3 Interneuron Specific Quad (-)03333p	0.383044	0.565901	65.278	20.0546	0.0340593		999	CA3 Granule (+)22100	CA3 Interneuron Specific Quad (-)03333p	0.96321	2.52243	76.9013	26.4901	0.116376		999	CA3 Granule (+)22100	CA3 Interneuron Specific Quad (-)03333p	2.82919	5.01791	507.93	125.111	0.293658
1000	DG Mossy (+)0103	CA3 Interneuron Specific Quad (-)03333p	1.77581	4.41729	238.259	69.7957	0.236652		1000	DG Mossy (+)0103	CA3 Interneuron Specific Quad (-)03333p	0.396861	0.672724	62.8873	22.082	0.0304298		1000	DG Mossy (+)0103	CA3 Interneuron Specific Quad (-)03333p	0.982241	2.92798	91.3037	35.5846	0.167982		1000	DG Mossy (+)0103	CA3 Interneuron Specific Quad (-)03333p	3.10357	5.81673	483.275	141.857	0.309937
1001	DG Mossy MOLDEN (+)2323	CA3 Interneuron Specific Quad (-)03333p	1.76268	4.39491	238.287	69.6003	0.236666		1001	DG Mossy MOLDEN (+)2323	CA3 Interneuron Specific Quad (-)03333p	0.388726	0.677606	65.055	22.3119	0.030323		1001	DG Mossy MOLDEN (+)2323	CA3 Interneuron Specific Quad (-)03333p	0.972113	2.91712	84.5295	35.1303	0.164818		1001	DG Mossy MOLDEN (+)2323	CA3 Interneuron Specific Quad (-)03333p	3.05073	5.89146	494.352	141.359	0.306208
1002	CA3 Giant (+)22010	CA3 Interneuron Specific Quad (-)03333p	1.49838	4.61897	337.894	48.0005	0.213554		1002	CA3 Giant (+)22010	CA3 Interneuron Specific Quad (-)03333p	0.348679	0.682357	81.666	18.0756	0.0310435		1002	CA3 Giant (+)22010	CA3 Interneuron Specific Quad (-)03333p	0.802632	3.12185	113.013	21.3273	0.13741		1002	CA3 Giant (+)22010	CA3 Interneuron Specific Quad (-)03333p	2.58215	6.04259	607.377	105.571	0.285194
1003	CA3 Pyramidal (+)23223p	CA3 Interneuron Specific Quad (-)03333p	0.977398	6.07619	389.451	32.1054	0.182549		1003	CA3 Pyramidal (+)23223p	CA3 Interneuron Specific Quad (-)03333p	0.242982	0.874425	91.501	10.5579	0.0340115		1003	CA3 Pyramidal (+)23223p	CA3 Interneuron Specific Quad (-)03333p	0.531515	3.96378	130.438	15.7165	0.11218		1003	CA3 Pyramidal (+)23223p	CA3 Interneuron Specific Quad (-)03333p	1.6663	7.87546	702.067	67.0508	0.276323
1004	CA3c Pyramidal (+)03223p	CA3 Interneuron Specific Quad (-)03333p	1.59351	4.84214	331.769	35.3521	0.206984		1004	CA3c Pyramidal (+)03223p	CA3 Interneuron Specific Quad (-)03333p	0.377366	0.72574	72.7765	12.9495	0.0315521		1004	CA3c Pyramidal (+)03223p	CA3 Interneuron Specific Quad (-)03333p	0.851889	3.29902	123.955	17.8327	0.138966		1004	CA3c Pyramidal (+)03223p	CA3 Interneuron Specific Quad (-)03333p	2.83159	6.37617	567.629	71.0801	0.284061
1005	CA2 Pyramidal (+)2333p	CA3 Interneuron Specific Quad (-)03333p	1.71133	3.93522	284.243	69.5471	0.230509		1005	CA2 Pyramidal (+)2333p	CA3 Interneuron Specific Quad (-)03333p	0.408096	0.626035	73.622	23.4385	0.0333669		1005	CA2 Pyramidal (+)2333p	CA3 Interneuron Specific Quad (-)03333p	0.981794	2.56017	103.255	32.9055	0.150555		1005	CA2 Pyramidal (+)2333p	CA3 Interneuron Specific Quad (-)03333p	2.95362	5.43635	542.441	149.96	0.310939
1006	CA3 Basket (-)22232	CA3 Interneuron Specific Quad (-)03333p	1.74898	5.99288	577.128	22.6827	0.221271		1006	CA3 Basket (-)22232	CA3 Interneuron Specific Quad (-)03333p	0.418968	0.834166	75.5374	9.45719	0.0257103		1006	CA3 Basket (-)22232	CA3 Interneuron Specific Quad (-)03333p	0.928611	4.15084	326.074	11.1955	0.145721		1006	CA3 Basket (-)22232	CA3 Interneuron Specific Quad (-)03333p	2.89062	8.44642	786.981	70.1481	0.274219
1007	CA3 Basket CCK+ (-)22232	CA3 Interneuron Specific Quad (-)03333p	1.39549	6.81279	519.724	17.9866	0.188596		1007	CA3 Basket CCK+ (-)22232	CA3 Interneuron Specific Quad (-)03333p	0.334022	0.889261	78.3083	6.80374	0.0267872		1007	CA3 Basket CCK+ (-)22232	CA3 Interneuron Specific Quad (-)03333p	0.829467	4.77507	262.016	8.30157	0.105108		1007	CA3 Basket CCK+ (-)22232	CA3 Interneuron Specific Quad (-)03333p	2.66807	8.78157	766.532	48.1779	0.25993
1008	CA2 Wide-Arbor Basket (-)2232p	CA3 Interneuron Specific Quad (-)03333p	1.80396	7.26901	555.575	18.2592	0.230178		1008	CA2 Wide-Arbor Basket (-)2232p	CA3 Interneuron Specific Quad (-)03333p	0.42958	0.943746	55.7786	7.6786	0.0249026		1008	CA2 Wide-Arbor Basket (-)2232p	CA3 Interneuron Specific Quad (-)03333p	0.966753	5.08769	372.921	9.2419	0.156852		1008	CA2 Wide-Arbor Basket (-)2232p	CA3 Interneuron Specific Quad (-)03333p	2.84997	9.74296	722.325	56.9845	0.283914
1009	DG Total Molecular Layer (-)3303	CA3 Interneuron Specific Quad (-)03333p	1.58063	6.1026	581.953	26.8515	0.195603		1009	DG Total Molecular Layer (-)3303	CA3 Interneuron Specific Quad (-)03333p	0.412988	0.820557	70.5226	13.1427	0.0287647		1009	DG Total Molecular Layer (-)3303	CA3 Interneuron Specific Quad (-)03333p	0.792403	4.09129	330.987	12.4485	0.119769		1009	DG Total Molecular Layer (-)3303	CA3 Interneuron Specific Quad (-)03333p	2.89181	8.27629	819.279	87.2993	0.272594
1010	DG HIPROM (-)1333p	CA3 Interneuron Specific Quad (-)03333p	1.59971	6.80671	594.53	29.6082	0.213968		1010	DG HIPROM (-)1333p	CA3 Interneuron Specific Quad (-)03333p	0.39714	0.899537	73.9432	18.3577	0.0257736		1010	DG HIPROM (-)1333p	CA3 Interneuron Specific Quad (-)03333p	0.858814	4.6517	381.536	12.6416	0.138657		1010	DG HIPROM (-)1333p	CA3 Interneuron Specific Quad (-)03333p	2.57505	8.64392	850.266	140.737	0.277367
1011	DG AIPRIM (-)2333	CA3 Interneuron Specific Quad (-)03333p	1.82849	6.27281	512.524	27.2419	0.207548		1011	DG AIPRIM (-)2333	CA3 Interneuron Specific Quad (-)03333p	0.434527	0.888392	69.6441	14.4355	0.0278824		1011	DG AIPRIM (-)2333	CA3 Interneuron Specific Quad (-)03333p	0.904077	4.39675	312.578	11.4102	0.131684		1011	DG AIPRIM (-)2333	CA3 Interneuron Specific Quad (-)03333p	3.08733	8.54847	698.238	113.423	0.274985
1012	DG MOCAP (-)0331	CA3 Interneuron Specific Quad (-)03333p	1.66601	6.26464	580.658	27.8462	0.209999		1012	DG MOCAP (-)0331	CA3 Interneuron Specific Quad (-)03333p	0.408184	0.848469	62.6711	13.9433	0.0274956		1012	DG MOCAP (-)0331	CA3 Interneuron Specific Quad (-)03333p	0.805091	4.35776	378.317	13.6201	0.133053		1012	DG MOCAP (-)0331	CA3 Interneuron Specific Quad (-)03333p	2.88937	8.3042	808.436	94.6307	0.279177
[truncated: 2,107 more rows]

## Sheet: Fig.8_data
Region	neuron	Type	marker	group	Marker_location	parameter	value	normalized_values
DG	CA1 LMR Projecting	GABAergic	CB	+	Pre	g	2.20568	0.306807
DG	CA1 LMR Projecting	GABAergic	CB	+	Pre	g	1.60784	0.199503
[truncated: 27,322 more rows]

## Sheet: Fig.8.p-values
test	g	tau_d	A3:A1
[truncated: 12 more rows]

[truncated: 1 more sheets: Fig.S7_data]
