# Supplementary material for: Normalized unitary synaptic signaling of the hippocampus and entorhinal cortex predicted by deep learning of experimental recordings
Source: Commun Biol. 2022 May 5;5:418. doi: 10.1038/s42003-022-03329-5 (PMC9072429; doi:10.1038/s42003-022-03329-5)
Supplement: Supplementary file 4 — Supplementary Data 2 [file 42003_2022_3329_MOESM4_ESM.xlsx]

## Sheet: Hippocampome.org_Synapse - Pape
PMID	First Author/year/title
1357584	Otis 1992 Modulation of decay kinetics and frequency of GABAA receptor-mediated spontaneous inhibitory postsynaptic currents in hippocampal neurons.
2114039	Zalutsky 1990 Comparison of two forms of long-term potentiation in single hippocampal neurons.
2230936	Jaffe 1990 Induction of long-term potentiation at hippocampal mossy-fiber synapses follows a Hebbian rule.
2231426	Miles 1990 Synaptic excitation of inhibitory cells by single CA3 hippocampal pyramidal cells of the guinea-pig in vitro.
2319304	Sayer 1990 The time course and amplitude of EPSPs evoked at synapses between pairs of CA3/CA1 neurons in the hippocampal slice.
2845578	Williams 1988 Muscarinic depression of long-term potentiation in CA3 hippocampal neurons.
3357023	Lacaille 1988 Stratum lacunosum-moleculare interneurons of hippocampal CA1 region. I. Intracellular response characteristics, synaptic responses, and morphology.
3357024	Lacaille 1988 Stratum lacunosum-moleculare interneurons of hippocampal CA1 region. II. Intrasomatic and intradendritic recordings of local circuit synaptic interactions.
3612227	Lacaille 1987 Local circuit interactions between oriens/alveus interneurons and CA1 pyramidal cells in hippocampal slices: electrophysiology and morphology.
7472322	Scharfman 1995 Electrophysiological evidence that dentate hilar mossy cells are excitatory and innervate both granule cells and interneurons.
7477292	Cobb 1995 Synchronization of neuronal activity in hippocampus by individual GABAergic interneurons.
7478170	Empson 1995 Electrophysiology and morphology of a new type of cell within layer II of the rat lateral entorhinal cortex in vitro.
7517996	McBain 1994 Activation of metabotropic glutamate receptors differentially affects two classes of hippocampal interneurons and potentiates excitatory synaptic transmission.
7619522	Geiger 1995 Relative abundance of subunit mRNAs determines gating and Ca2+ permeability of AMPA receptors in principal neurons and interneurons in rat CNS.
7623286	Empson 1995 The perforant path projection to hippocampal area CA1 in the rat hippocampal-entorhinal cortex combined slice.
7854418	Whittington 1995 Synchronized oscillations in interneuron networks driven by metabotropic glutamate receptor activation.
7884451	Scharfman 1994 Evidence from simultaneous intracellular recordings in rat hippocampal slices that area CA3 pyramidal cells innervate dentate hilar mossy cells.
7931561	Scharfman 1994 EPSPs of dentate gyrus granule cells during epileptiform bursts of dentate hilar "mossy" cells and area CA3 pyramidal cells in disinhibited rat hippocampal slices.
8035215	Buhl 1994 Physiological properties of anatomically identified axo-axonic cells in the rat hippocampus.
8085161	Sik 1994 Inhibitory CA1-CA3-hilar region feedback in the hippocampus.
8105429	Scharfman 1993 Activation of dentate hilar neurons by stimulation of the fimbria in rat hippocampal slices.
8159242	Buhl 1994 Diverse sources of hippocampal unitary inhibitory postsynaptic potentials and the number of synaptic release sites.
8259211	Gulyás 1993 Hippocampal pyramidal cells excite inhibitory neurons through a single release site.
8261117	Han 1993 A high degree of spatial selectivity in the axonal and dendritic domains of physiologically identified local-circuit neurons in the dentate gyrus of the rat hippocampus.
8283200	Buckmaster 1993 A comparison of rat hippocampal mossy cells and CA3c pyramidal cells.
8607999	Miles 1996 Differences between somatic and dendritic inhibition in the hippocampus.
8753890	Urban 1996 Induction of hebbian and non-hebbian mossy fiber long-term potentiation by distinct patterns of high-frequency stimulation.
8757246	Maccaferri 1996 Long-term potentiation in distinct subtypes of hippocampal nonpyramidal neurons.
8895869	Deuchars 1996 CA1 pyramid-pyramid connections in rat hippocampus in vitro: dual intracellular recordings with biocytin filling.
8985013	Magee 1997 A synaptically controlled, associative signal for Hebbian plasticity in hippocampal neurons.
9104599	Sik 1997 Interneurons in the hippocampal dentate gyrus: an in vivo intracellular study.
9208867	Geiger 1997 Submillisecond AMPA receptor-mediated signaling at a principal neuron-interneuron synapse.
9219929	Cobb 1997 Synaptic effects of identified interneurons innervating both interneurons and pyramidal cells in the rat hippocampus.
9334415	Hájos 1997 Synaptic communication among hippocampal interneurons: properties of spontaneous IPSCs in morphologically identified cells.
9478900	Maccaferri 1998 Target-specific expression of presynaptic mossy fiber plasticity.
9490837	Ali 1998 Facilitating pyramid to horizontal oriens-alveus interneurone inputs: dual intracellular recordings in slices of rat hippocampus.
9490840	Ali 1998 CA1 pyramidal to basket and bistratified cell EPSPs: dual intracellular recordings in rat hippocampal slices.
9503336	Vida 1998 Unitary IPSPs evoked by interneurons at the stratum radiatum-stratum lacunosum-moleculare border in the CA1 area of the rat hippocampus in vitro.
9751780	Scanziani 1998 Target cell-specific modulation of transmitter release at terminals from a single axon.
10196564	Tóth 1998 Afferent-specific innervation of two distinct AMPA receptor subtypes on single hippocampal interneurons.
10200201	Okazaki 1999 Recurrent mossy fiber pathway in rat dentate gyrus: synaptic currents evoked in presence and absence of seizure-induced growth.
10215927	Ali 1999 IPSPs elicited in CA1 pyramidal cells by putative basket cells in slices of adult rat hippocampus.
10464102	Laezza 1999 Long-term depression in hippocampal interneurons: joint requirement for pre- and postsynaptic events.
10655521	Vida 2000 A hippocampal interneuron associated with the mossy fiber system.
10747186	Maccaferri 2000 Cell surface domain specific postsynaptic currents evoked by identified GABAergic neurones in rat hippocampus in vitro.
10864941	Kirson 2000 Unique properties of NMDA receptors enhance synaptic excitation of radiatum giant cells in rat hippocampus.
10908596	Kraushaar 2000 Efficacy and stability of quantal GABA release at a hippocampal interneuron-principal neuron synapse.
11029534	Dhillon 2000 Laminar differences in recurrent excitatory transmission in the rat entorhinal cortex in vitro.
11069934	Toth 2000 Differential mechanisms of transmission at three types of mossy fiber synapse.
11306622	Bartos 2001 Rapid signaling at inhibitory synapses in a dentate gyrus interneuron network.
11306657	Bertrand 2001 Unitary synaptic currents between lacunosum-moleculare interneurones and pyramidal cells in rat hippocampus.
11353016	Savić 2001 Electrophysiological characterization of "giant" cells in stratum radiatum of the CA3 hippocampal region.
11734656	Alle 2001 PTP and LTP at a hippocampal mossy fiber-interneuron synapse.
11807843	Pawelzik 2002 Physiological and morphological diversity of immunocytochemically defined parvalbumin- and cholecystokinin-positive interneurones in CA1 of the adult rat hippocampus.
12040087	Nakazawa 2002 Requirement for hippocampal CA3 NMDA receptors in associative memory recall.
12096061	Losonczy 2002 Cell type dependence and variability in the short-term plasticity of EPSCs in identified mouse hippocampal interneurones.
12097498	Maccaferri 2002 Control of feedforward dendritic inhibition by NMDA receptor-dependent spike timing in hippocampal interneurons.
12235359	Bartos 2002 Fast synaptic inhibition promotes synchronized gamma oscillations in hippocampal interneuron networks.
12367604	Harney 2002 Pre- and postsynaptic properties of somatic and dendritic inhibition in dentate gyrus.
12562998	Pawelzik 2003 Modulation of inhibitory autapses and synapses on rat CA1 interneurones by GABA(A) receptor ligands.
14580952	Scharfman 2003 Perforant path activation of ectopic granule cells that are born after pilocarpine-induced seizures.
14734812	Losonczy 2004 Persistently active cannabinoid receptors mute a subpopulation of hippocampal interneurons.
15098728	Ganter 2004 Properties of horizontal axo-axonic cells in stratum oriens of the hippocampal CA1 area of rats in vitro.
15147307	Kogo 2004 Depression of GABAergic input to identified hippocampal neurons by group III metabotropic glutamate receptors in the rat.
15331617	Laezza 2004 Voltage-controlled plasticity at GluR2-deficient synapses onto hippocampal interneurons.
15386594	Woodhall 2005 Fundamental differences in spontaneous synaptic inhibition between deep and superficial layers of the rat entorhinal cortex.
15486016	Gloveli 2005 Differential involvement of oriens/pyramidale interneurones in hippocampal network oscillations in vitro.
15700275	Knopp 2005 Cellular and network properties of the subiculum in the pilocarpine model of temporal lobe epilepsy.
15937481	Lamsa 2005 Hebbian LTP in feed-forward inhibitory interneurons and the temporal fidelity of input discrimination.
16033887	Price 2005 Neurogliaform neurons form a novel inhibitory network in the hippocampal CA1 area.
16158066	Hefft 2005 Asynchronous GABA release generates long-lasting inhibition at a hippocampal interneuron-principal neuron synapse.
16177037	Zsiros 2005 Electrical coupling between interneurons with different excitable properties in the stratum lacunosum-moleculare of the juvenile CA1 rat hippocampus.
16435315	Cossart 2006 Interneurons targeting similar layers receive synaptic inputs with similar kinetics.
16641241	Kumar 2006 Hyperexcitability, interneurons, and loss of GABAergic synapses in entorhinal cortex in a model of temporal lobe epilepsy.
16648849	Glickfeld 2006 Distinct timing in the activity of cannabinoid-sensitive and cannabinoid-insensitive basket cells.
16914682	Hardie 2006 Active and passive membrane properties and intrinsic kinetics shape synaptic inhibition in hippocampal CA1 pyramidal neurons.
17185334	Bullis 2007 Reversed somatodendritic I(h) gradient in a class of rat hippocampal neurons with pyramidal morphology.
17332410	Lamsa 2007 Anti-Hebbian long-term potentiation in the hippocampal feedback inhibitory circuit.
17567776	Ali 2007 Presynaptic Inhibition of GABAA receptor-mediated unitary IPSPs by cannabinoid receptors at synapses between CCK-positive interneurons in rat hippocampus.
17717185	Perea 2007 Astrocytes potentiate transmitter release at single hippocampal synapses.
18077687	Williams 2007 Semilunar granule cells: glutamatergic neurons in the rat dentate gyrus with axon collaterals in the inner molecular layer.
18184315	Elfant 2008 Specific inhibitory synapses shift the balance from feedforward to feedback inhibition of hippocampal CA1 pyramidal cells.
18367092	Fuentealba 2008 Ivy cells: a population of nitric-oxide-producing, slow-spiking GABAergic neurons and their involvement in hippocampal network activity.
18596171	Price 2008 GABA(B) receptor modulation of feedforward inhibition through hippocampal neurogliaform cells.
18771693	Bendels 2008 A novel control software that improves the experimental workflow of scanning photostimulation experiments.
18997013	Middleton 2008 NMDA receptor-dependent switching between different gamma rhythm-generating microcircuits in entorhinal cortex.
19020015	Larimer 2008 Nonrandom local circuits in the dentate gyrus.
19339609	Karson 2009 Synaptic cross talk between perisomatic-targeting interneuron classes expressing cholecystokinin and parvalbumin in hippocampus.
19339618	Szabadics 2009 Functional specificity of mossy fiber innervation of GABAergic cells in the hippocampus.
19496174	Ascoli 2009 Quantitative morphometry of electrophysiologically identified CA3b interneurons reveals robust local geometry and distinct cell classes.
19741117	Daw 2009 Asynchronous transmitter release from cholecystokinin-containing inhibitory interneurons is widespread and target-cell independent.
19830814	Cosgrove 2010 Area CA3 interneurons receive two spatially segregated mossy fiber inputs.
20037579	Larimer 2010 Representing information in cell assemblies: persistent activity mediated by semilunar granule cells.
20043282	Ledri 2011 Tuning afferent synapses of hippocampal interneurons by neuropeptide Y.
20107060	Nissen 2010 Cell type-specific long-term plasticity at glutamatergic synapses onto hippocampal interneurons expressing either parvalbumin or CB1 cannabinoid receptor.
20181582	Galván 2010 Critical involvement of postsynaptic protein kinase activation in long-term potentiation at hippocampal mossy fiber synapses on CA3 interneurons.
20345910	Ali 2010 Asynchronous release of GABA via tonic cannabinoid receptor activation at identified interneuron synapses in rat CA1.
20512133	Varga 2010 Target-selective GABAergic control of entorhinal cortex output.
20529124	Szabó 2010 Distinct synaptic properties of perisomatic inhibitory cell types and their different modulation by cholinergic receptor activation in the CA3 region of the mouse hippocampus.
20547684	Marchionni 2010 Distinctive properties of CXC chemokine receptor 4-expressing Cajal-Retzius cells versus GABAergic interneurons of the postnatal hippocampus.
20554881	Szabadics 2010 Granule cells in the CA3 area.
20660272	Karayannis 2010 Slow GABA transient and receptor desensitization shape synaptic responses evoked by hippocampal neurogliaform cells.
20810902	Sambandan 2010 Associative plasticity at excitatory synapses facilitates recruitment of fast-spiking interneurons in the dentate gyrus.
20876200	Astori 2010 Spike-timing-dependent plasticity in hippocampal CA3 neurons.
20882544	Mercer 2012 Local circuitry involving parvalbumin-positive basket cells in the CA2 region of the hippocampus.
21060720	Chamberland 2010 Synapse-specific inhibitory control of hippocampal feedback inhibitory circuit.
21068319	Gulyás 2010 Parvalbumin-containing fast-spiking basket cells generate the field potential oscillations induced by cholinergic receptor activation in the hippocampus.
21123660	Ali 2011 CB1 modulation of temporally distinct synaptic facilitation among local circuit interneurons mediated by N-type calcium channels in CA1.
21172609	Beed 2010 Analysis of excitatory microcircuitry in the medial entorhinal cortex reveals cell-type-specific differences.
21452204	Armstrong 2011 Neurogliaform cells in the molecular layer of the dentate gyrus as feed-forward γ-aminobutyric acidergic modulators of entorhinal-hippocampal interplay.
21486769	Evstratova 2011 Cell type-specific and activity-dependent dynamics of action potential-evoked Ca2+ signals in dendrites of hippocampal inhibitory interneurons.
21983681	Markwardt 2011 Ivy/neurogliaform interneurons coordinate activity in the neurogenic niche.
22125513	Iball 2011 Endocannabinoid Release Modulates Electrical Coupling between CCK Cells Connected via Chemical and Electrical Synapses in CA1.
22246433	Lovett-Barron 2012 Regulation of neuronal input transformations by tunable dendritic inhibition.
22431345	Mercer 2012 SP-SR interneurones: a novel class of neurones of the CA2 region of the hippocampus.
22573673	Szabo 2012 Calcium-permeable AMPA receptors provide a common mechanism for LTP in glutamatergic synapses of distinct hippocampal interneuron types.
22700932	Dugladze 2012 Segregation of axonal and somatic activity during fast network oscillations.
22933799	Tahvildari 2012 Selective functional interactions between excitatory and inhibitory cortical neurons and differential contribution to persistent activity of the slow oscillation.
23042082	Leão 2012 OLM interneurons differentially modulate CA3 and entorhinal inputs to hippocampal CA1 neurons.
23055500	Goswami 2012 Miniature IPSCs in hippocampal granule cells are triggered by voltage-gated Ca2+ channels via microdomain coupling.
23259953	Jinde 2012 Hilar mossy cell degeneration causes transient dentate granule cell hyperexcitability and impaired pattern separation.
23324316	Yu 2013 Status epilepticus enhances tonic GABA currents and depolarizes GABA reversal potential in dentate fast-spiking basket cells.
23334580	Couey 2013 Recurrent inhibitory circuitry as a mechanism for grid formation.
23536064	Quattrocolo 2013 Novel GABAergic circuits mediating excitation/inhibition of Cajal-Retzius cells in the developing hippocampus.
23733415	Papp 2013 Different input and output properties characterize parvalbumin-positive basket and Axo-axonic cells in the hippocampal CA3 subfield.
23843535	Hájos 2013 Input-output features of anatomically identified CA3 neurons during hippocampal sharp wave/ripple oscillation in vitro.
24005307	Piskorowski 2013 Delta-opioid receptors mediate unique plasticity onto parvalbumin-expressing interneurons in area CA2 of the hippocampus.
24050405	Beed 2013 Inhibitory gradient along the dorsoventral axis in the medial entorhinal cortex.
24298136	Nicholson 2014 Long-term potentiation in hippocampal oriens interneurons: postsynaptic induction, presynaptic expression and evaluation of candidate retrograde factors.
24336151	Kohara 2014 Cell type-specific genetic and optogenetic tools reveal hippocampal CA2 circuits.
24453325	Liu 2014 Rapid dynamic changes of dendritic inhibition in the dentate gyrus by presynaptic activity patterns.
24457215	Kitamura 2014 Island cells control temporal association memory.
24671999	Tyan 2014 Dendritic inhibition provided by interneuron-specific cells controls the firing rate and timing of the hippocampal feedback inhibitory circuitry.
24836505	Lee 2014 Parvalbumin-positive basket cells differentiate among hippocampal pyramidal cells.
24920624	Savanthrapadian 2014 Synaptic properties of SOM- and CCK-expressing cells in dentate gyrus interneuron networks.
25044969	Szabó 2014 Anatomically heterogeneous populations of CB1 cannabinoid receptor-expressing interneurons in the CA3 region of the hippocampus show homogeneous input-output characteristics.
25252134	Dasgupta 2015 Calcium permeable AMPA receptor-dependent long lasting plasticity of intrinsic excitability in fast spiking interneurons of the dentate gyrus decreases inhibition in the granule cell layer.
25253849	Quattrocolo 2014 Optogenetic activation of cajal-retzius cells reveals their glutamatergic output and a novel feedforward circuit in the developing mouse hippocampus.
25390033	Sun 2014 Dendritic Na<sup>+</sup> spikes enable cortical input to drive action potential output from hippocampal CA2 pyramidal neurons.
25429131	Yang 2014 Dopamine D1 and D5 receptors modulate spike timing-dependent plasticity at medial perforant path to dentate granule cell synapses.
25429143	Kelsch 2014 GluN2B-containing NMDA receptors promote glutamate synapse development in hippocampal interneurons.
25583495	Strüber 2015 Strength and duration of perisomatic GABAergic inhibition depend on distance between synaptically connected cells.
25603947	Yu 2015 Dentate total molecular layer interneurons mediate cannabinoid-sensitive inhibition.
25637803	Galván 2015 Synapse-specific compartmentalization of signaling cascades for LTP induction in CA3 interneurons.
26045570	Hsu 2016 Differential Recruitment of Dentate Gyrus Interneuron Types by Commissural Versus Perforant Pathways.
26180200	Salkoff 2015 Synaptic Mechanisms of Tight Spike Synchrony at Gamma Frequency in Cerebral Cortex.
26402609	Milstein 2015 Inhibitory Gating of Input Comparison in the CA1 Microcircuit.
26446209	Le 2015 Induction of Anti-Hebbian LTP in CA1 Stratum Oriens Interneurons: Interactions between Group I Metabotropic Glutamate Receptors and M1 Muscarinic Receptors.
26446215	Böhm 2015 Functional Diversity of Subicular Principal Cells during Hippocampal Ripples.
26465002	Nasrallah 2015 Inhibitory Plasticity Permits the Recruitment of CA2 Pyramidal Neurons by CA3
26582498	Anstötz 2016 Developmental Profile, Morphology, and Synaptic Connectivity of Cajal-Retzius Cells in the Postnatal Mouse Hippocampus.
26606996	Sürmeli 2015 Molecularly Defined Circuitry Reveals Input-Output Segregation in Deep Layers of the Medial Entorhinal Cortex.
26711115	Fuchs 2016 Local and Distant Input Controlling Excitation in Layer II of the Medial Entorhinal Cortex.
26744409	Basu 2016 Gating of hippocampal activity, plasticity, and memory by entorhinal cortex long-range inhibition.
26858602	Jappy 2016 GABABR-Dependent Long-Term Depression at Hippocampal Synapses between CB1-Positive Interneurons and CA1 Pyramidal Cells.
27038232	Kohus 2016 Properties and dynamics of inhibitory synaptic communication within the CA3 microcircuits of pyramidal cells and interneurons expressing parvalbumin or cholecystokinin.
27174042	Mishra 2016 Symmetric spike timing-dependent plasticity at CA3-CA3 synapses optimizes storage and recall in autoassociative networks.
27609885	Guzman 2016 Synaptic mechanisms of pattern completion in the hippocampal CA3 network.
28494861	Winterer 2017 Excitatory Microcircuits within Superficial Layers of the Medial Entorhinal Cortex.
